# Supplementary material for: KHSRP loss increases neuronal growth and synaptic transmission and alters memory consolidation through RNA stabilization
Source: Commun Biol. 2022 Jul 7;5:672. doi: 10.1038/s42003-022-03594-4 (PMC9262970; doi:10.1038/s42003-022-03594-4)
Supplement: Supplementary file 3 — Supplementary Data 1-9 [file 42003_2022_3594_MOESM3_ESM.xlsx]

## Sheet: File Contents
File contents
Supplementary Data 1: Analyses of mRNA levels in KHSRP deficient mouse neocortex.
Supplementary Data 2: Identification of KHSRP-target mRNAs through RIP-Seq
Supplementary Data 3: Lists of KHSRP targets upregulated and downregulated in KHSRP deficient mouse neocortex
Supplementary Data 4: KHSRP-target mRNAs from integrated expression and RIP-Seq data contain that AREs
Supplementary Data 5: RTddPCR validation of KHSRP-target mRNAs in neocortex
Supplementary Data 6: RTddPCR validation of KHSRP-target mRNAs in hippocampus
Supplementary Data 7: RTddPCR validation of KHSRP-target mRNAs in cortical neuron cultures
Supplementary Data 8: Behavioral analyses of KHSRP deficient mice
Supplementary Data 9: Primer sequences

## Sheet: Suppl Data 1
Supplementary Table 1 : Analyses of mRNA levels in KHSRP deficient mouse neocortex.								Significantly upregulated and downregulates set of genes
All Targets Value (Entities where at least 3 out of 12 samples have flags in Present or Marginal)									Samples were probed on Agilent Mouse V4.0 LncRNA Array containing probes for 22,692 mRNAs.
# Column A: ProbeName it represents probe name.
# Column B: P-value, P-value calculated from unpaired t-test.
# Column C: FDR, FDR is calculated from Benjamini Hochberg FDR.
# Column D: Fold Change, the absolute ratio (no log scale) of normalized intensities between two conditions.
# Column E: Regulation, it depicts which group has greater or lower intensity values wrt other group.
# Column F ~ H: Annotations, include seq, GeneSymbol, source, and description.
# Column I,J : Raw Intensity of each group (averaged raw intensities of replicate samples).
# Column K, L: Normalized Intensity of each group (averaged normalized intensities of replicate samples, log2 transformed).
# Column M~R: Raw Intensity of each sample.
# Column S ~ X: Normalized Intensity of each sample (log2 transformed).
ProbeName	P-value	FDR	Fold Change	Regulation	seqname	GeneSymbol	description	group-KSRP-KO-PFC(raw)	group-Wild-Type-PFC(raw)	group-KSRP-KO-PFC(normalized)	group-Wild-Type-PFC(normalized)	[KSRP-KO-PFC-1, KSRP-KO-PFC](raw)	[KSRP-KO-PFC-2, KSRP-KO-PFC](raw)	[KSRP-KO-PFC-3, KSRP-KO-PFC](raw)	[WT-PFC-1, Wild-Type-PFC](raw)	[WT-PFC-2, Wild-Type-PFC](raw)	[WT-PFC-3, Wild-Type-PFC](raw)	[KSRP-KO-PFC-1, KSRP-KO-PFC](normalized)	[KSRP-KO-PFC-2, KSRP-KO-PFC](normalized)	[KSRP-KO-PFC-3, KSRP-KO-PFC](normalized)	[WT-PFC-1, Wild-Type-PFC](normalized)	[WT-PFC-2, Wild-Type-PFC](normalized)	[WT-PFC-3, Wild-Type-PFC](normalized)		Regulation	GeneSymbol	Description	[KSRP-KO-PFC-1](raw)	[KSRP-KO-PFC-2](raw)	[KSRP-KO-PFC-3](raw)	AVE KO	[WT-PFC-1](raw)	[WT-PFC-2](raw)	[WT-PFC-3](raw)	AVE WT	FC	KSRP-KO-PFC-1	KSRP-KO-PFC-2	KSRP-KO-PFC-3	WT-PFC-1	WT-PFC-2	WT-PFC-3	p-value
ASMM10P048862	2.23476e-06	0.0487938	131.644	up	NM_001037713	Xaf1	XIAP associated factor 1	6074.03	51.5875	12.7439	5.70343	5589.39	5998.25	6634.45	50.4387	54.3965	49.9274	12.4747	12.8025	12.9546	5.55742	5.6548	5.89808		Down	Reg3b	regenerating islet-derived 3 beta	50.3634	39.8357	53.717	47.972	115.388	89.99	83.1196	96.1661	0.498846	P	P	P	P	P	P	0.00533802
ASMM10P051606	1.08545e-05	0.0712172	6.93974	up	NM_177839	Tnn	tenascin N	28.7358	5	5.13425	2.33937	30.3297	24.945	30.9328	5	5	5	4.97824	5.09889	5.32563	2.32504	2.32654	2.36652		Down	Ehbp1l1	EH domain binding protein 1-like 1	7523.73	3789.33	2519.94	4611	9205.53	10083.3	8476.79	9255.2	0.498207	P	P	P	P	P	P	0.0208919
ASMM10P049756	2.0284e-05	0.0712172	1.96707	up	NM_030696	Slc16a3	solute carrier family 16 (monocarboxylic acid transporters), member 3	86.1832	53.1807	6.72039	5.74434	97.9854	80.2587	80.3054	56.2138	56.5587	46.7697	6.66661	6.75189	6.74268	5.71485	5.70965	5.80853		Down	Nr4a1	nuclear receptor subfamily 4, group A, member 1	1225.03	1998.75	760.946	1328.24	3129.43	2127.43	2743.56	2666.81	0.498063	P	P	P	P	P	P	0.0224251
ASMM10P000994	2.05982e-05	0.0712172	1.70598	up	NM_001081027	Kcnt2	potassium channel, subfamily T, member 2	51.1479	36.1284	5.96523	5.19463	60.0313	44.4679	48.9445	39.3866	38.454	30.5446	5.96757	5.91804	6.01008	5.20737	5.15544	5.22109		Down	Atxn7l1	ataxin 7-like 1	984.692	641.256	405.695	677.214	1313.62	1660.56	1111.78	1361.99	0.497225	P	P	P	P	P	P	0.021018
ASMM10P042371	2.28323e-05	0.0712172	2.00949	up	NM_011154	Ppp2r3d	protein phosphatase 2 (formerly 2A), regulatory subunit B'', delta	1420.34	840.767	10.6927	9.68588	1647.2	1314.17	1299.64	828.108	884.38	809.813	10.6728	10.6979	10.7075	9.61318	9.68117	9.76329		Down	Lin28a	lin-28 homolog A (C. elegans)	655.191	285.928	195.541	378.887	797.649	779.345	711.395	762.796	0.496708	M	P	P	M	M	M	0.0274921
ASMM10P047111	3.78669e-05	0.091865	2.54837	up	NM_026029	Glod4	glyoxalase domain containing 4	1410.76	659.128	10.6859	9.33634	1559.12	1324.73	1348.44	643.261	698.882	635.242	10.5911	10.7101	10.7565	9.25375	9.33961	9.41565		Down	Vmn2r69	vomeronasal 2, receptor 69	26.8898	20.6305	37.1613	28.2272	71.6836	65.9028	33.0239	56.8701	0.496345	P	P	P	P	P	P	0.0458762
ASMM10P000138	4.42056e-05	0.0965186	1.63419	up	NM_026714	Ccdc163	coiled-coil domain containing 163	75.4865	55.7849	6.51907	5.8105	92.3736	65.5182	68.5678	60.0967	59.7224	47.5354	6.58304	6.46544	6.50874	5.81521	5.78424	5.83204		Down	Tmem184a	transmembrane protein 184a	30.6692	32.8876	28.592	30.7163	88.8294	57.3523	39.512	61.8979	0.496241	P	P	P	P	P	M	0.0487235
ASMM10P006926	5.90541e-05	0.117217	1.28875	up	NM_009722	Atp2a2	ATPase, Ca++ transporting, cardiac muscle, slow twitch 2	17120.9	15650.8	14.214	13.848	17938.3	17175.3	16249.1	16269.5	16458.8	14224.2	14.1997	14.2443	14.1979	13.8648	13.8203	13.859		Down	H2-Oa	histocompatibility 2, O region alpha locus	498.186	263.24	225.014	328.813	732.541	750.085	508.702	663.776	0.495368	P	P	P	P	P	P	0.0220348
ASMM10P033001	8.55035e-05	0.143606	1.29048	up	NM_008098	Mtpn	myotrophin	2892	2645.13	11.6891	11.3212	3310.39	2749.74	2615.87	2645.71	2804.74	2484.93	11.6819	11.7121	11.6734	11.2828	11.3346	11.3462		Down	Cdv3	carnitine deficiency-associated gene expressed in ventricle 3	118.093	106.551	62.742	95.7952	158.291	235.544	186.373	193.403	0.495315	P	P	P	P	P	P	0.0128603
ASMM10P027855	9.83408e-05	0.153369	2.35733	up	NM_001134733	CK137956	cDNA sequence CK137956	4444.7	2220.93	12.3055	11.0683	4599.56	4131.61	4602.92	2242.05	2393.37	2027.37	12.1956	12.2647	12.4562	11.0507	11.0968	11.0574		Down	Lrrc32	leucine rich repeat containing 32	508.191	317.799	306.634	377.541	847.464	886.255	553.475	762.398	0.495202	P	P	P	P	P	P	0.017939
ASMM10P014191	0.000109818	0.158637	1.82218	up	NM_011532	Tbx1	T-box 1	2270.15	1476.67	11.3453	10.4796	2660.68	2001.33	2148.43	1426.62	1633.24	1370.16	11.3563	11.2804	11.3992	10.3945	10.5485	10.4959		Down	Tbxt	brachyury	40.5825	29.3844	15.0962	28.3544	68.1345	66.6612	37.1718	57.3225	0.494646	P	P	P	P	P	P	0.0406285
ASMM10P020401	0.000139907	0.171484	1.46461	up	NM_144884	Tor1a	torsin family 1, member A (torsin A)	1772.38	1456.37	11.0107	10.4602	2026.72	1632.15	1658.27	1493.96	1591.76	1283.38	10.9776	10.9986	11.056	10.4617	10.5125	10.4064		Down	Rbmxl1	RNA binding motif protein, X linked-like-1	414.145	257.313	230.429	300.629	683.003	675.622	465.7	608.108	0.494367	P	P	P	P	P	P	0.0141046
ASMM10P000957	0.000141371	0.171484	1.49502	up	NM_145375	Tm6sf1	transmembrane 6 superfamily member 1	742.323	592.533	9.76055	9.18038	909.058	658.966	658.946	605.154	648.854	523.589	9.81822	9.72489	9.73853	9.16448	9.23577	9.14087		Down	Olfr97	olfactory receptor 97	84.3791	39.3811	22.3678	48.7094	108.308	108.623	78.7208	98.5508	0.494256	P	P	P	P	P	P	0.0382145
ASMM10P033795	0.000170349	0.183748	1.40086	up	NM_001037166	Gm4925	predicted gene 4925	40.7363	34.943	5.63087	5.14455	49.5626	35.1738	37.4726	37.3209	38.186	29.3222	5.69696	5.58505	5.6106	5.12416	5.14488	5.16463		Down	Btg1	B cell translocation gene 1, anti-proliferative	3360.23	2356.13	1589.75	2435.37	5204.2	5713.91	3961.11	4959.74	0.491028	P	P	P	P	P	P	0.0129646
ASMM10P048295	0.00019272	0.191266	1.33211	up	NM_134013	Psme4	proteasome (prosome, macropain) activator subunit 4	956.657	853.325	10.1195	9.7058	1157.02	843.776	869.179	866.693	917.247	776.034	10.1521	10.0668	10.1397	9.67664	9.73464	9.70614		Down	Gas1	growth arrest specific 1	51.3286	34.0258	34.461	39.9385	82.133	101.945	59.9675	81.3485	0.490955	P	P	P	P	P	P	0.0182646
ASMM10P001336	0.000213497	0.202673	1.65219	up	NM_001142739	Pcdh15	protocadherin 15	25.7951	18.6906	4.97516	4.25079	28.6266	24.3362	24.4225	19.9107	21.1031	15.0581	4.89211	5.06438	4.96901	4.20342	4.29568	4.25326		Down	Cd163l1	CD163 molecule-like 1	7082.55	2966.84	2860.83	4303.4	9392.19	9747	7182.69	8773.96	0.490474	P	P	P	P	P	P	0.0247633
ASMM10P018689	0.000243985	0.211365	1.96037	up	NM_027084	Prss56	protease, serine 56	8.21201	5	3.3105	2.33937	10.7986	6.74765	7.08977	5	5	5	3.43415	3.32874	3.1686	2.32504	2.32654	2.36652		Down	Nup62cl	nucleoporin 62 C-terminal like	84.4673	28.568	25.1568	46.064	93.1736	111.679	76.951	93.9343	0.490385	P	P	P	P	P	P	0.0459485
ASMM10P007471	0.000250294	0.211365	1.41312	up	NM_017469	Gucy1b3	guanylate cyclase 1, soluble, beta 3	4909.85	4084.47	12.4435	11.9446	5385.42	4825.79	4518.34	4265.73	4109.55	3878.13	12.4188	12.4869	12.4247	11.9683	11.8772	11.9882		Down	Cyp4f39	cytochrome P450, family 4, subfamily f, polypeptide 39	308.955	195.946	184.037	229.646	450.721	544.222	409.967	468.303	0.490379	P	P	P	P	P	P	0.00661532
ASMM10P004754	0.000261375	0.211365	2.01984	up	NM_001109764	Ctnna2	catenin (cadherin associated protein), alpha 2	84.3618	50.4018	6.68199	5.66775	100.265	70.2083	82.6117	56.7315	50.8821	43.5918	6.69696	6.56489	6.78413	5.73088	5.561	5.71137		Down	Susd3	sushi domain containing 3	496.68	319.616	283.971	366.756	744.483	953.828	545.531	747.947	0.49035	P	P	P	M	P	P	0.0238185
ASMM10P044610	0.000296706	0.223389	2.24991	up	NM_025660	Ribc1	RIB43A domain with coiled-coils 1	328.228	177.149	8.6287	7.45883	363.571	293.958	327.153	172.505	202.852	156.089	8.51324	8.5952	8.77766	7.35039	7.56227	7.46385		Down	BC029214	cDNA sequence BC029214	685.461	343.454	279.595	436.17	886.563	1009.94	774.483	890.329	0.489897	P	P	P	P	P	P	0.0168966
ASMM10P037702	0.000330163	0.232541	3.69825	up	NM_019459	Nphs1	nephrosis 1, nephrin	33.0741	10.6529	5.33077	3.44393	35.5297	27.2283	36.4645	10.4984	11.6944	9.76593	5.20763	5.21517	5.5695	3.25605	3.4283	3.64742		Down	Mast1	microtubule associated serine/threonine kinase 1	628.96	389.524	298.645	439.043	946.69	1032.64	711.707	897.013	0.48945	P	P	P	P	P	P	0.0145426
ASMM10P021789	0.000453327	0.281769	1.63321	up	NM_001159376	Dusp15	dual specificity phosphatase-like 15	9857.91	7094.21	13.4333	12.7256	10405.8	9195.38	9972.57	7559.08	7675.94	6047.6	13.392	13.3804	13.5275	12.7783	12.7676	12.6309		Down	Myl10	myosin, light chain 10, regulatory	289.322	103.356	89.7395	160.806	313.04	347.969	324.954	328.654	0.489286	P	P	P	P	P	P	0.030833
ASMM10P032455	0.000464582	0.281769	1.72862	up	NM_181410	Gtf2h3	general transcription factor IIH, polypeptide 3	175.995	124.811	7.74795	6.95834	198.634	171.208	158.144	135.695	124.923	113.815	7.66276	7.83746	7.74364	6.99696	6.84851	7.02954		Down	Kifc5b	kinesin family member C5B	10394.1	6305.96	3163.13	6621.08	14226.2	13648.1	12776	13550.1	0.488638	P	P	P	P	P	P	0.015764
ASMM10P014490	0.000496723	0.281935	1.48096	up	NM_009655	Alcam	activated leukocyte cell adhesion molecule	7312.53	5809.18	13.0186	12.4521	7627.8	7033.7	7276.09	5825.66	5977.49	5624.4	12.95	13.0208	13.0852	12.4146	12.4125	12.5292		Down	Slc25a25	solute carrier family 25 (mitochondrial carrier, phosphate carrier), member 25	111.09	74.9217	49.52	78.5105	198.959	162.48	122.115	161.185	0.487083	P	P	P	P	P	P	0.0220151
ASMM10P052191	0.000516898	0.281935	1.56894	up	NM_172301	Ccnb1	cyclin B1	243.212	188.817	8.20459	7.5548	287.529	222.297	219.81	189.619	194.352	182.48	8.18208	8.20888	8.22282	7.48671	7.49815	7.67954		Down	Icmt	isoprenylcysteine carboxyl methyltransferase	1198.72	626.092	534.858	786.556	1599.91	2030.18	1217.76	1615.95	0.486746	P	P	P	P	P	P	0.0286012
ASMM10P046256	0.000518969	0.281935	1.65038	up	NM_178884	Obsl1	obscurin-like 1	1597.6	1159.9	10.8666	10.1438	1747.64	1509.53	1535.62	1210.04	1154.92	1114.73	10.7682	10.8834	10.9481	10.1622	10.0541	10.2151		Down	Vmn2r52	vomeronasal 2, receptor 52	3221.42	1129.78	900.519	1750.57	3742.18	3938.03	3114.47	3598.22	0.48651	M	P	P	P	P	P	0.0383412
ASMM10P006815	0.00052062	0.281935	1.54651	up	NM_009062	Rgs4	regulator of G-protein signaling 4	2636.26	2012.64	11.5609	10.9318	2805.26	2557.45	2546.05	2046.57	2122.68	1868.66	11.4389	11.6116	11.6321	10.9202	10.9309	10.9445		Down	Fam169b	family with sequence similarity 169, member B	306.107	252.611	236.637	265.118	637.872	653.485	343.556	544.971	0.486481	P	P	P	P	P	P	0.0265563
ASMM10P031322	0.000534824	0.281935	6.2062	up	NM_001008547	1700001J03Rik	RIKEN cDNA 1700001J03 gene	624.01	116.747	9.49746	6.86375	684.664	440.64	746.726	115.837	112.262	122.143	9.40358	9.16767	9.92112	6.76296	6.69807	7.13021		Down	Rad51b	RAD51 homolog B	4794.97	2640.15	1658.97	3031.36	6721.69	6570.72	5424.59	6239	0.485873	P	P	P	P	P	P	0.0169698
ASMM10P026645	0.000559701	0.282713	2.20334	up	NM_057172	Fubp1	far upstream element (FUSE) binding protein 1	13248.1	7066.25	13.8481	12.7084	14617	11900.4	13227	7558.32	8106.83	5533.61	13.8948	13.7418	13.9076	12.7775	12.8375	12.5101		Down	Mmp17	matrix metallopeptidase 17	147.544	139.66	84.7027	123.969	282.247	241.382	241.941	255.19	0.48579	P	P	P	P	M	P	0.00270181
ASMM10P049404	0.000569725	0.282713	1.39323	up	NM_011289	Rpl27	ribosomal protein L27	365.641	318.204	8.77489	8.29646	433.83	316.605	346.489	328.796	341.57	284.246	8.7636	8.69908	8.86199	8.2813	8.3076	8.30048		Down	Cxcl16	chemokine (C-X-C motif) ligand 16	1588.46	886.009	529.374	1001.28	2094.51	2317.93	1774.23	2062.22	0.485535	P	P	P	P	P	P	0.0191758
ASMM10P008939	0.00058838	0.285482	1.61957	up	NM_145984	Prepl	prolyl endopeptidase-like	52.8114	39.8391	6.01534	5.31972	61.4366	47.818	49.1797	46.8046	42.2102	30.5026	6.00264	6.02614	6.01723	5.45431	5.28618	5.21868		Down	Kcnv2	potassium channel, subfamily V, member 2	231.804	175.568	127.224	178.199	375.957	417.824	307.513	367.098	0.485425	P	P	P	P	P	P	0.00641749
ASMM10P005602	0.000631952	0.296778	1.52114	up	NM_001166667	Rtel1	regulator of telomere elongation helicase 1	166.945	133.846	7.66228	7.05713	205.699	144.725	150.411	146.946	134.318	120.273	7.71419	7.59826	7.67441	7.11343	6.95265	7.10531		Down	Scube3	signal peptide, CUB domain, EGF-like 3	3470.29	1376.52	1027.32	1958.04	3861.38	4516.1	3729.33	4035.6	0.485192	P	P	P	P	P	P	0.0301885
ASMM10P038313	0.000654599	0.296778	1.65487	up	NM_001040086	Sytl2	synaptotagmin-like 2	37.3084	26.7947	5.49596	4.76924	46.2925	30.8571	34.7756	27.3502	30.6202	22.4136	5.59594	5.39669	5.49527	4.67354	4.83579	4.79841		Down	Elavl3	ELAV (embryonic lethal, abnormal vision, Drosophila)-like 3 (Hu antigen C)	1180.23	1066.12	698.311	981.552	2138.39	2046.43	1891.84	2025.56	0.484584	M	P	P	M	M	M	0.0014993
ASMM10P055209	0.000669584	0.296778	1.48587	up	NM_201617	Gnas	GNAS (guanine nucleotide binding protein, alpha stimulating) complex locus	82.5773	67.8306	6.66274	6.09144	92.9535	74.1464	80.632	70.6831	72.0635	60.7453	6.59242	6.64551	6.7503	6.04962	6.05798	6.16671		Down	Fbxl5	F-box and leucine-rich repeat protein 5	200.465	116.929	124.49	147.295	336.951	342.376	232.805	304.044	0.484452	P	P	P	M	P	P	0.0122223
ASMM10P052291	0.000682381	0.296778	1.83074	up	NM_010887	Ndufs4	NADH dehydrogenase (ubiquinone) Fe-S protein 4	7460.22	4793.7	13.044	12.1716	7470.33	7368.33	7541.99	4792.78	4779.24	4809.07	12.9168	13.0744	13.1409	12.1307	12.0884	12.2957		Down	Ffar4	free fatty acid receptor 4	83.6552	67.3915	56.1718	69.0728	163.55	176.626	87.7953	142.657	0.484188	P	P	P	P	P	P	0.031532
ASMM10P041210	0.000710103	0.296778	1.68332	up	NM_001080814	Fat3	FAT tumor suppressor homolog 3 (Drosophila)	597.929	425.758	9.46577	8.71445	648.459	561.86	583.467	426.559	454.859	395.855	9.32056	9.51004	9.56671	8.66016	8.72468	8.75851		Down	Dag1	dystroglycan 1	488.642	240.547	198.973	309.387	697.37	693.095	526.49	638.985	0.484185	M	P	P	P	P	P	0.0182022
ASMM10P007428	0.000735159	0.296778	1.28979	up	NM_016796	Vamp4	vesicle-associated membrane protein 4	374.065	353.588	8.81083	8.4437	438.181	348.208	335.805	358.609	393.439	308.716	8.77933	8.8367	8.81645	8.40771	8.51488	8.4085		Down	Hpn	hepsin	46246.1	28158.1	11820.8	28741.6	62580.6	66384.7	49282.8	59416	0.483735	P	P	P	P	P	P	0.026067
ASMM10P055100	0.000834587	0.296778	1.51473	up	NM_020593	Fbxo3	F-box protein 3	10832.6	8303.24	13.5581	12.959	10993.6	10133.3	11370.9	8569.86	8793.36	7546.5	13.4662	13.5212	13.6867	12.9654	12.959	12.9526		Down	Rgs14	regulator of G-protein signaling 14	46.2481	45.484	26.1171	39.2831	75.924	54.07	113.709	81.2342	0.483578	P	P	P	P	P	P	0.0436966
ASMM10P034382	0.000841177	0.296778	1.32232	up	NM_172538	Vezt	vezatin, adherens junctions transmembrane protein	11430.2	10127	13.6332	13.2301	12946.8	10335	11008.7	10365	10733.4	9282.62	13.7057	13.5527	13.6412	13.2247	13.2236	13.242		Down	Sec14l1	SEC14-like 1 (S. cerevisiae)	814.839	546.326	290.453	550.539	1216.75	918.195	1286.98	1140.64	0.482657	P	P	P	P	P	P	0.0177102
ASMM10P015312	0.000859401	0.296778	2.247	up	NM_019413	Robo1	roundabout homolog 1 (Drosophila)	182.01	97.5388	7.7756	6.6076	232.645	159.231	154.155	106.404	90.5314	95.6815	7.8872	7.73049	7.70911	6.64574	6.38738	6.78969		Down	Hdac7	histone deacetylase 7	492.817	448.402	283.118	408.112	880.588	863.08	796.128	846.599	0.482061	P	P	P	P	P	P	0.00155382
ASMM10P027327	0.000860405	0.296778	1.29898	up	NM_011682	Utrn	utrophin	21575.8	19359.6	14.5449	14.1675	22509.8	20423.5	21793.9	19160	20771.1	18147.7	14.5514	14.4908	14.5925	14.1137	14.1712	14.2177		Down	Gpsm3	G-protein signalling modulator 3 (AGS3-like, C. elegans)	12276.3	6664.42	4179.64	7706.78	17139.9	17922	12968.6	16010.2	0.481368	P	P	P	P	P	P	0.0216694
ASMM10P009749	0.000895874	0.296778	5.59892	up	NM_207258	Fam71f1	family with sequence similarity 71, member F1	23.5455	5	4.82452	2.33937	19.1626	22.3563	29.1177	5	5	5	4.29017	4.94581	5.23757	2.32504	2.32654	2.36652		Down	Fam188b	family with sequence similarity 188, member B	532.886	230.604	159.447	307.646	618.708	683.824	615.904	639.479	0.481088	P	P	P	P	P	P	0.0232989
ASMM10P023660	0.000898065	0.296778	1.79392	up	NM_001205369	Casc4	cancer susceptibility candidate 4	128.358	88.515	7.30266	6.45954	136.874	123.975	124.224	90.1288	100.626	74.79	7.1312	7.38473	7.39203	6.39363	6.53582	6.44919		Down	Slc6a18	solute carrier family 6 (neurotransmitter transporter), member 18	970.894	837.585	391.229	733.236	1637.49	1880.5	1055.85	1524.61	0.480933	M	P	P	P	P	M	0.0291087
ASMM10P026834	0.000910696	0.296778	1.45629	up	NM_172865	Manea	mannosidase, endo-alpha	5464.18	4452.47	12.6062	12.0639	5801.2	5320.52	5270.83	4320.19	4682.19	4355.02	12.5322	12.6374	12.6488	11.983	12.0564	12.1522		Down	Zbtb17	zinc finger and BTB domain containing 17	57.7743	55.3052	30.6972	47.9256	116.244	95.7348	87.2175	99.732	0.480544	P	P	P	P	P	P	0.00660358
ASMM10P053333	0.000938383	0.296937	1.64577	up	NM_027300	Spata3	spermatogenesis associated 3	263.408	194.778	8.31373	7.59497	309.888	239.011	241.326	183.018	216.993	184.323	8.28554	8.30805	8.34759	7.43619	7.65625	7.69247		Down	Sval3	seminal vesicle antigen-like 3	695.039	437.351	405.188	512.526	1197.74	1312.46	689.592	1066.6	0.480524	P	P	P	P	P	P	0.0296898
ASMM10P026949	0.00100408	0.297228	1.28812	up	NM_001048179	Ccl27a	chemokine (C-C motif) ligand 27A	6658.79	6085.02	12.884	12.5187	7348.11	6019.87	6608.39	6254.26	6343.62	5657.19	12.8945	12.808	12.9494	12.5165	12.5018	12.5379		Down	6330403K07Rik	RIKEN cDNA 6330403K07 gene	11261.8	9104.78	8451.45	9606.01	19687.1	20322.8	20286.4	20098.8	0.47794	P	P	M	P	P	P	0.000137823
ASMM10P015225	0.00103519	0.297228	1.63622	up	NM_010581	Cd47	CD47 antigen (Rh-related antigen, integrin-associated signal transducer)	626.501	457.488	9.527	8.81663	744.42	548.717	586.366	473.365	441.536	457.562	9.53016	9.47691	9.57394	8.81279	8.68284	8.95428		Down	Tfe3	transcription factor E3	44333.1	20853.1	9583.58	24923.3	52328.9	53641.5	50604.9	52191.8	0.477532	P	P	P	P	P	P	0.0283634
ASMM10P003618	0.00104537	0.297228	1.4648	up	NM_172779	Ddx26b	DEAD/H (Asp-Glu-Ala-Asp/His) box polypeptide 26B	42.3253	34.6034	5.68078	5.13008	52.8952	35.6812	38.3996	35.8324	39.3064	28.6715	5.78806	5.60675	5.64753	5.06821	5.18633	5.13569		Down	Ptpn18	protein tyrosine phosphatase, non-receptor type 18	9473.03	4273.25	2841.7	5529.33	11496.6	12409.1	10877.1	11594.3	0.476901	M	P	P	M	M	M	0.0212045
ASMM10P000855	0.001066	0.297228	4.63597	up	NM_001102457	Rhox3c	reproductive homeobox 3C	20.9033	5.58283	4.65454	2.44167	17.8103	19.7274	25.1721	6.74849	5	5	4.19075	4.75995	5.01293	2.63195	2.32654	2.36652		Down	Spef1	sperm flagellar 1	389.469	282.869	124.477	265.605	621.546	515.784	539.332	558.887	0.475239	P	P	P	P	P	P	0.0122585
ASMM10P006160	0.00109815	0.297228	1.27049	up	NM_001252450	Cldn25	claudin 25	377.326	361.446	8.82391	8.47852	430.505	359.001	342.471	384.829	376.46	323.049	8.75167	8.87643	8.84362	8.51148	8.45356	8.47053		Down	Krt2	keratin 2	379.703	1068.35	382.998	610.351	1027.21	1333.61	1492.11	1284.31	0.475237	P	P	P	P	P	P	0.0323931
ASMM10P039179	0.00110526	0.297228	1.34308	up	NM_010681	Lama4	laminin, alpha 4	568.528	507.389	9.38991	8.96437	685.971	503.336	516.275	508.418	520.628	493.121	9.40774	9.35552	9.40647	8.91756	8.91573	9.05982		Down	Epc1	enhancer of polycomb homolog 1 (Drosophila)	154.57	92.1546	57.2494	101.325	244.7	240.878	154.309	213.296	0.475043	P	P	P	P	P	P	0.0262025
ASMM10P040577	0.00110735	0.297228	1.47805	up	NM_010589	Jak3	Janus kinase 3	402.826	330.242	8.91105	8.34736	474.559	397.805	336.115	356.449	350.829	283.448	8.89142	9.02397	8.81776	8.39971	8.3454	8.29695		Down	Sprr2d	small proline-rich protein 2D	63.4041	23.78	18.5527	35.2456	84.1734	81.4643	57.3541	74.3306	0.474173	M	P	P	M	P	M	0.0386279
ASMM10P008671	0.00112516	0.297228	5.75257	up	NM_133209	Pilrb1	paired immunoglobin-like type 2 receptor beta 1	62.5666	13.5638	6.2564	3.73219	58.9827	53.8448	74.8725	19.5305	12.0671	9.09393	5.93961	6.19036	6.63924	4.17479	3.46999	3.55181		Down	Ephx2	epoxide hydrolase 2, cytoplasmic	5868.82	2799.32	2216.7	3628.28	7863.14	7802.39	7293	7652.84	0.474108	M	P	P	P	P	P	0.012355
ASMM10P027549	0.00112767	0.297228	1.28573	up	NM_001033634	Zyg11b	zyg-ll family member B, cell cycle regulator	5677.86	5217.36	12.6552	12.2927	6146.2	5630.88	5256.51	5496.79	5270.05	4885.24	12.6135	12.7079	12.6443	12.3315	12.2261	12.3203		Down	Gins3	GINS complex subunit 3 (Psf3 homolog)	155.839	81.6594	128.624	122.041	260.548	317.547	196.178	258.091	0.472859	P	P	P	P	P	P	0.0149493
ASMM10P050659	0.00116253	0.297228	1.30195	up	NM_001033157	5730507C01Rik	RIKEN cDNA 5730507C01 gene	699.389	641.123	9.67791	9.29723	842.096	664.027	592.044	664.979	678.116	580.276	9.70909	9.73664	9.58799	9.30687	9.29711	9.28771		Down	Rps6ka4	ribosomal protein S6 kinase, polypeptide 4	78.5285	40.4108	16.0273	44.9889	97.2245	87.2286	101.15	95.2011	0.472567	P	P	P	P	P	P	0.0272764
ASMM10P042623	0.0011655	0.297228	1.48841	up	NM_011734	Siae	sialic acid acetylesterase	409.471	333.886	8.93944	8.36568	464.143	392.312	371.957	339.128	338.836	323.694	8.85706	9.00126	8.96002	8.32891	8.29516	8.47296		Down	Camkk1	calcium/calmodulin-dependent protein kinase kinase 1, alpha	286.31	274.95	187.389	249.55	598.357	545.784	440.887	528.342	0.472326	P	P	P	P	P	P	0.00376692
ASMM10P052442	0.00124087	0.297228	10.8887	up	NM_134220	Vmn1r198	vomeronasal 1 receptor 198	54.1184	5.12187	5.94603	2.50128	56.1898	75.9862	30.1792	5.31488	5	5.05072	5.86956	6.67746	5.29108	2.41594	2.32654	2.76135		Down	Wbscr22	Williams Beuren syndrome chromosome region 22	664.774	226.396	308.155	399.775	865.682	738.978	938.405	847.688	0.471606	P	P	P	P	P	P	0.0189372
ASMM10P015721	0.00124625	0.297228	1.72145	up	NM_023631	Aox4	aldehyde oxidase 4	37.3709	26.0895	5.51721	4.73358	40.0455	32.8643	39.2029	27.8713	27.6328	22.7643	5.38591	5.48528	5.68042	4.69989	4.68272	4.81814		Down	T2	brachyury 2	1472.1	1209.09	540.543	1073.91	2405.44	2287.15	2165.34	2285.98	0.469782	P	P	P	P	P	P	0.00662774
ASMM10P018399	0.00125086	0.297228	1.37682	up	NM_053141	Pcdhb16	protocadherin beta 16	3595.96	3084.82	12.0021	11.5408	3872.84	3314.1	3600.92	3225.45	3166.44	2862.58	11.9266	11.9725	12.1074	11.568	11.51	11.5445		Down	Faim3	Fas apoptotic inhibitory molecule 3	38.6993	34.6307	23.9679	32.4326	91.1399	48.7998	67.2354	69.0584	0.469641	P	P	P	P	P	P	0.0240827
ASMM10P042931	0.001261	0.297228	1.55713	up	NM_027207	1600002K03Rik	RIKEN cDNA 1600002K03 gene	528.76	406.133	9.28701	8.64812	604.679	459.383	522.218	413.601	416.29	388.507	9.21709	9.2248	9.41915	8.61686	8.59442	8.73309		Down	Taf9	TAF9 RNA polymerase II, TATA box binding protein (TBP)-associated factor	9483.81	4651.86	2867.8	5667.82	12629.7	13713.6	9873.4	12072.2	0.469492	P	P	P	P	P	P	0.0242767
ASMM10P032223	0.00127844	0.297228	1.3472	up	NM_001081235	Mn1	meningioma 1	105.91	95.4965	7.00409	6.57413	127.966	100.146	89.6189	100.393	102.663	83.4337	7.03549	7.07413	6.90266	6.5589	6.56611	6.59737		Down	Rspo2	R-spondin 2 homolog (Xenopus laevis)	125.269	103.766	78.0782	102.371	225.756	298.274	130.681	218.237	0.469082	P	P	P	P	P	P	0.0415319
ASMM10P038890	0.00130554	0.297228	1.45692	up	NM_027164	Lrrc27	leucine rich repeat containing 27	101.492	84.2536	6.93257	6.38965	129.245	85.0716	90.1578	91.3785	92.7649	68.6172	7.04644	6.83857	6.91271	6.41405	6.42404	6.33086		Down	Hif3a	hypoxia inducible factor 3, alpha subunit	1030.35	690.358	646.455	789.053	1875.53	2026.72	1144.67	1682.31	0.46903	P	P	P	P	P	P	0.0200471
ASMM10P041388	0.00132244	0.297228	1.44501	up	NM_022029	Nrgn	neurogranin	2588.33	2113.28	11.5269	10.9958	3062.08	2472.64	2230.26	2007.64	2351.86	1980.35	11.5645	11.5625	11.4537	10.8886	11.0734	11.0254		Down	Rslcan18	regulator of sex-limitation candidate 18	90.1078	45.2046	74.4079	69.9068	159.692	171.279	117.429	149.467	0.467708	P	P	P	P	P	P	0.00964188
ASMM10P054103	0.00134475	0.297228	1.39396	up	NM_010431	Hif1a	hypoxia inducible factor 1, alpha subunit	427.222	373.246	9.00043	8.52124	482.642	395.183	403.842	378.475	416.422	324.841	8.91318	9.01195	9.07617	8.49015	8.59498	8.47859		Down	Galnt9	UDP-N-acetyl-alpha-D-galactosamine:polypeptide N-acetylgalactosaminyltransferase 9	376.249	413.632	229.438	339.773	847.731	706.552	626.352	726.878	0.467442	P	P	P	P	P	P	0.00534495
ASMM10P033579	0.00135797	0.297228	1.33538	up	NM_001197321	Foxp1	forkhead box P1	2056.37	1831.87	11.2116	10.7943	2275.07	1888.81	2005.23	1854.11	1991.8	1649.69	11.1428	11.1873	11.3048	10.7773	10.8352	10.7705		Down	Lhfpl1	lipoma HMGIC fusion partner-like 1	35.8361	102.684	45.9451	61.4884	105.681	151.995	137.078	131.585	0.467291	P	P	P	P	P	P	0.0239819
ASMM10P032435	0.00139989	0.297228	2.15387	up	NM_001134767	Ccdc62	coiled-coil domain containing 62	41.8012	23.4891	5.68087	4.57394	42.7364	35.9353	46.7318	25.0081	26.7474	18.7118	5.48182	5.6176	5.9432	4.53375	4.63547	4.55261		Down	Camkv	CaM kinase-like vesicle-associated	194.253	147.559	133.802	158.538	366.883	308.679	342.895	339.486	0.466995	P	P	P	P	P	P	0.000951926
ASMM10P029293	0.0014252	0.297228	2.25376	up	NM_001145948	Ttc39a	tetratricopeptide repeat domain 39A	56.2756	30.0599	6.09305	4.92071	66.3278	42.6034	59.8956	35.3611	32.4191	22.3996	6.11205	5.85816	6.30892	5.04901	4.91624	4.79689		Down	Dag1	dystroglycan 1	1979.85	1042.28	923.68	1315.27	3004.74	3211.22	2240.69	2818.88	0.466593	P	P	P	P	P	P	0.0139831
ASMM10P027236	0.0014269	0.297228	4.5085	up	NM_007443	Ambp	alpha 1 microglobulin/bikunin	21.2083	5.53512	4.62285	2.4502	29.9923	20.0479	13.5847	5	6.60538	5	4.963	4.78482	4.12073	2.32504	2.65903	2.36652		Down	Iqsec3	IQ motif and Sec7 domain 3	3492.66	1496.2	1326.1	2104.99	4518.94	5112.54	3924.03	4518.5	0.465859	P	P	P	P	P	P	0.0179037
ASMM10P012935	0.00150986	0.297228	1.75833	up	NM_183028	Pcmtd1	protein-L-isoaspartate (D-aspartate) O-methyltransferase domain containing 1	922.516	627.093	10.0793	9.2651	999.713	825.461	942.374	629.522	639.252	612.505	9.93953	10.0409	10.2575	9.22399	9.21044	9.36087		Down	Thsd1	thrombospondin, type I, domain 1	396.538	210.571	166.622	257.91	682.331	634.245	349.273	555.283	0.464466	P	P	P	P	P	P	0.0384875
ASMM10P042376	0.00152351	0.297228	5.86073	up	NM_001103368	Vmn2r80	vomeronasal 2, receptor 80	28.1457	5.99539	5.06122	2.51014	27.058	36.4255	20.9537	7.98616	5	5	4.80741	5.63475	4.74151	2.83737	2.32654	2.36652		Down	Gltscr1l	GLTSCR1-like	54102.2	30255.5	14740.3	33032.7	73497.7	77524.4	62507	71176.3	0.464096	M	P	P	P	P	P	0.0180716
ASMM10P006118	0.00154762	0.297228	1.5643	up	NM_001252013	4930453H23Rik	RIKEN cDNA 4930453H23 gene	33.6382	25.8745	5.35028	4.70477	40.7504	27.9899	32.1742	30.1247	28.4616	19.0371	5.41187	5.25685	5.38213	4.81112	4.72877	4.57442		Down	Dmtn	dematin actin binding protein	21252.4	11910.7	5919.9	13027.7	31216.2	31598.1	21411	28075.1	0.464029	M	P	P	M	M	M	0.0269953
ASMM10P036827	0.00155985	0.297228	1.75853	up	NM_170669	Rps15a	ribosomal protein S15A	19720.2	13118.8	14.4142	13.5998	19476	18741.9	20942.8	12959	12997.4	13400.2	14.3325	14.3733	14.5367	13.5391	13.4907	13.7697		Down	Hmgb3	high mobility group box 3	5512.2	2533.67	1338.98	3128.28	6418.41	7647.22	6180.42	6748.68	0.46354	P	P	P	P	P	P	0.025961
ASMM10P006053	0.00156431	0.297228	2.33713	up	NM_001205365	Clec9a	C-type lectin domain family 9, member a	47.9228	24.364	5.85496	4.63023	57.3106	49.0307	37.4273	28.3618	23.6158	21.1142	5.89789	6.05815	5.60886	4.72851	4.44811	4.71406		Down	Gm12	predicted gene 12	84.7437	31.5068	39.218	51.8228	106.727	131.461	97.5025	111.897	0.463131	P	P	P	P	P	P	0.018339
ASMM10P043377	0.00156725	0.297228	2.44615	up	NM_007738	Col7a1	collagen, type VII, alpha 1	260.776	126.673	8.27164	6.98113	342.436	189.752	250.141	121.849	133.78	124.388	8.42974	7.99033	8.39487	6.84107	6.94648	7.15583		Down	Nup153	nucleoporin 153	8893.17	3969	2880.36	5247.51	11180.8	11348.5	11473.4	11334.2	0.46298	P	P	P	P	P	P	0.0151481
ASMM10P012128	0.00157557	0.297228	1.63446	up	ENSMUST00000159068	Adra1a	adrenergic receptor, alpha 1a	4150.46	2994.83	12.2056	11.4967	4874.74	3441.16	4135.47	3062.8	3109.96	2811.73	12.2784	12.0226	12.3157	11.4872	11.4846	11.5184		Down	4932443I19Rik	RIKEN cDNA 4932443I19 gene	586.921	262.379	239.746	363.015	854.757	905.501	592.492	784.25	0.462882	P	P	P	P	P	P	0.0234095
ASMM10P036580	0.0015829	0.297228	3.34818	up	NM_027053	Lrrc51	leucine rich repeat containing 51	82.983	29.8674	6.66859	4.92521	78.6021	94.0538	76.2931	33.8048	27.2038	28.5936	6.35517	6.98257	6.66801	4.98325	4.66038	5.132		Down	Plcb3	phospholipase C, beta 3	19110.2	9046.56	5155.1	11103.9	24275.7	25889.5	21977.5	24047.5	0.46175	P	P	P	P	P	P	0.0199077
ASMM10P034564	0.00158799	0.297228	1.3256	up	NM_133737	Lancl2	LanC (bacterial lantibiotic synthetase component C)-like 2	6753.87	6001.86	12.9056	12.4989	7402.65	6468.31	6390.63	6051.98	6025.59	5928.01	12.9069	12.9093	12.9005	12.4688	12.4255	12.6025		Down	Evc2	Ellis van Creveld syndrome 2	438.333	427.715	265.707	377.252	885.387	798.799	767.262	817.149	0.461668	P	P	P	P	P	P	0.00132251
ASMM10P031165	0.00168554	0.297228	1.28579	up	NM_029659	Styxl1	serine/threonine/tyrosine interacting-like 1	256.243	241.711	8.2657	7.90305	323.379	228.922	216.428	258.498	258.155	208.481	8.34966	8.24672	8.20073	7.93746	7.90312	7.86856		Down	Slc38a10	solute carrier family 38, member 10	23170	11370.7	10516.8	15019.2	34418.3	32748.2	30477.7	32548.1	0.461446	P	P	P	P	P	P	0.00721984
ASMM10P019426	0.00168662	0.297228	1.3756	up	NM_001177513	Gm7102	predicted gene 7102	3806.53	3274.5	12.0863	11.6262	4037.46	3671.57	3710.55	3263.39	3379.45	3180.68	11.9859	12.1135	12.1594	11.5857	11.6022	11.6907		Down	Ctage5	CTAGE family, member 5	141.293	38.8467	32.4065	70.8489	162.594	160.133	138.392	153.706	0.460937	P	P	P	P	P	P	0.0416881
ASMM10P025459	0.00168874	0.297228	1.67552	up	NM_001040690	Rap1gds1	RAP1, GTP-GDP dissociation stimulator 1	180.735	132.371	7.78673	7.04213	203.789	169.419	168.998	125.711	143.535	127.868	7.6989	7.82131	7.83998	6.88512	7.04859	7.19267		Down	Pmp2	peripheral myelin protein 2	73.0329	31.6416	30.2442	44.9729	116.424	112.195	64.1428	97.5873	0.460848	P	P	P	P	P	P	0.0369288
ASMM10P006950	0.00169287	0.297228	1.50601	up	NM_009830	Ccne2	cyclin E2	448.434	358.533	9.05884	8.4681	531.037	393.652	420.612	365.432	356.139	354.027	9.0395	9.00697	9.13003	8.43449	8.36782	8.60199		Down	Bcs1l	BCS1-like (yeast)	576.506	455.349	198.473	410.109	908.93	878.563	883.796	890.43	0.460575	P	M	P	P	P	P	0.00634964
ASMM10P013177	0.00172721	0.297228	1.66469	up	NM_001160371	A830018L16Rik	RIKEN cDNA A830018L16 gene	24142.7	16999.1	14.7068	13.9715	23820.5	22494.7	26112.9	16660.3	17902.9	16434.2	14.6294	14.6177	14.8733	13.8995	13.9409	14.0742		Down	Rax	retina and anterior neural fold homeobox	44.7726	34.3969	46.1524	41.7739	95.8706	72.5764	103.818	90.7551	0.460293	P	P	P	P	P	P	0.00414463
ASMM10P008186	0.00172764	0.297228	1.59572	up	NM_027482	5730508B09Rik	RIKEN cDNA 5730508B09 gene	542.925	408.624	9.33072	8.65651	598.001	508.982	521.791	398.834	426.577	400.462	9.20084	9.37337	9.41794	8.56476	8.63125	8.77352		Down	Dab2	disabled 2, mitogen-responsive phosphoprotein	62.8299	21.8456	25.5591	36.7449	85.8652	85.935	67.7578	79.8527	0.460158	P	P	P	P	P	P	0.0201646
ASMM10P041074	0.00178188	0.297228	1.52435	up	NM_016812	Banp	BTG3 associated nuclear protein	4919.67	3800.42	12.4529	11.8447	5072.77	5094.78	4591.44	3711.64	4000.54	3689.1	12.3319	12.574	12.4529	11.7723	11.8398	11.9222		Down	Foxp4	forkhead box P4	3264.12	1598.64	1374.03	2078.93	4661.31	5037.55	3857.74	4518.87	0.460056	P	P	P	P	P	P	0.0120623
ASMM10P004823	0.001797	0.297228	1.41316	up	NM_001112738	Atp5c1	ATP synthase, H+ transporting, mitochondrial F1 complex, gamma polypeptide 1	297.292	255.696	8.48746	7.98853	339.249	262.943	289.682	263.534	266.19	237.364	8.41532	8.44274	8.6043	7.96327	7.9482	8.05412		Down	Gabrb3	gamma-aminobutyric acid (GABA) A receptor, subunit beta 3	1779.71	901.305	784.958	1155.32	2597.87	2580.56	2356.03	2511.49	0.460016	P	P	P	P	P	P	0.00689195
ASMM10P048951	0.00182491	0.297228	2.13884	up	NM_021294	Dbil5	diazepam binding inhibitor-like 5	989.979	557.653	10.1862	9.08939	1027.22	967.768	974.95	493.318	639.541	540.101	9.98173	10.2665	10.3104	8.87419	9.21229	9.18168		Down	Vmn1r210	vomeronasal 1 receptor 210	68.2225	36.5396	43.8285	49.5302	134.8	122.942	65.713	107.818	0.459387	M	P	P	M	M	M	0.0336383
ASMM10P017840	0.00183086	0.297228	1.71384	up	NM_173423	Fem1c	fem-1 homolog c (C.elegans)	429.478	302.954	9.00491	8.22767	479.482	382.851	426.1	285.984	327.451	295.425	8.90541	8.96437	9.14494	8.08481	8.24692	8.35127		Down	Adra1b	adrenergic receptor, alpha 1b	14811.4	7701.66	3592.37	8701.82	19907.1	20252.8	16679.2	18946.4	0.459287	P	M	M	M	M	M	0.0209186
ASMM10P034774	0.00185138	0.297228	3.17462	up	NM_012013	Figla	folliculogenesis specific basic helix-loop-helix	55.7786	20.7521	6.07333	4.40674	59.1994	40.444	67.6923	21.9913	21.4095	18.8555	5.9457	5.78368	6.49061	4.34286	4.31534	4.56203		Down	Cxcl12	chemokine (C-X-C motif) ligand 12	502.338	462.371	360.351	441.686	1054.02	1147.4	689.169	963.531	0.458404	P	P	P	P	P	M	0.0116574
ASMM10P004143	0.00186761	0.297365	1.68052	up	NM_001024699	Zbtb45	zinc finger and BTB domain containing 45	37.2903	26.37	5.4988	4.74989	45.544	33.2479	33.0791	27.923	26.4147	24.7722	5.57184	5.50261	5.42195	4.70303	4.61758	4.92907		Down	1600014K23Rik	RIKEN cDNA 1600014K23 gene	860.471	408.437	295.471	521.46	1113.38	1315.47	989.861	1139.57	0.457594	P	P	P	P	M	P	0.0174594
ASMM10P023046	0.00191276	0.300291	1.30978	up	NM_146130	Hnrnpa3	heterogeneous nuclear ribonucleoprotein A3	3738.43	3375.42	12.0583	11.6689	4087.58	3554.54	3573.17	3529.24	3326.09	3270.93	12.0056	12.0697	12.0995	11.6937	11.5799	11.7332		Down	Arhgef18	rho/rac guanine nucleotide exchange factor (GEF) 18	21871.9	8640.43	3866.97	11459.8	24108.4	26140.6	24946.5	25065.2	0.457198	P	P	P	P	P	P	0.0329803
ASMM10P005603	0.00202334	0.303846	1.49775	up	NM_001166668	Rtel1	regulator of telomere elongation helicase 1	253.765	203.689	8.24633	7.66354	329.565	208.242	223.488	211.315	211.229	188.522	8.37749	8.11744	8.24406	7.64549	7.61991	7.72521		Down	Gckr	glucokinase regulatory protein	924.703	435.977	348.399	569.693	1245.73	1288.92	1204.72	1246.46	0.45705	P	P	P	P	P	P	0.0100576
ASMM10P028701	0.00202774	0.303846	1.32077	up	NM_001199961	Ccl27b	chemokine (C-C motif) ligand 27b	5836.72	5218.21	12.6959	12.2946	6552.52	5245.69	5711.95	5332.73	5282.5	5039.4	12.7112	12.6173	12.7592	12.2827	12.2361	12.3649		Down	Ddn	dendrin	7625.66	8539.08	3502.76	6555.83	14845.9	13141.1	15102	14363	0.456439	P	P	P	P	P	P	0.00471117
ASMM10P045497	0.00203953	0.303846	1.94807	up	NM_025379	Cox7b	cytochrome c oxidase subunit VIIb	1611.29	986.678	10.8776	9.91558	1681.71	1493.37	1658.79	945.704	993.359	1020.97	10.7084	10.8682	11.0563	9.8072	9.84572	10.0938		Down	Acvr1c	activin A receptor, type IC	1179.15	423.945	312.829	638.641	1585.55	1486.23	1134.63	1402.14	0.455477	P	P	P	P	P	P	0.0331493
ASMM10P000213	0.00205176	0.303846	1.63191	up	NM_145150	Prc1	protein regulator of cytokinesis 1	28.3543	20.9014	5.11227	4.40571	31.9111	26.0324	27.1193	25.4423	20.2532	17.0088	5.05348	5.15513	5.12819	4.56024	4.23452	4.42236		Down	Krt27	keratin 27	250.748	93.9268	136.152	160.276	347.583	442.525	268.644	352.918	0.454144	P	P	P	P	P	P	0.0243174
ASMM10P044842	0.00205885	0.303846	1.50972	up	NM_001085537	Gm14501	predicted gene 14501	39.3138	30.9379	5.57447	4.98019	48.7161	33.2674	35.9578	32.6737	31.939	28.2009	5.6708	5.50405	5.54856	4.93284	4.89536	5.11238		Down	St3gal1	ST3 beta-galactoside alpha-2,3-sialyltransferase 1	66.6587	71.2362	60.0406	65.9785	201.801	141.217	92.9319	145.317	0.454033	P	P	P	M	P	P	0.0331772
ASMM10P045613	0.00206809	0.303846	1.38063	up	NM_022322	Tnmd	tenomodulin	71.8649	63.5927	6.45795	5.99262	82.8164	64.2924	68.4859	63.2268	74.082	53.4694	6.42587	6.44097	6.507	5.88787	6.09754	5.99246		Down	Pqlc1	PQ loop repeat containing 1	433.186	186.925	105.597	241.903	581.121	486.477	531.074	532.891	0.453944	P	P	P	P	P	P	0.0232657
ASMM10P034085	0.00210606	0.303846	2.27939	up	NM_001191027	Dync1i1	dynein cytoplasmic 1 intermediate chain 1	68.7382	36.9394	6.40344	5.21479	71.4831	65.7603	68.9711	46.316	33.3425	31.1598	6.2222	6.4713	6.51681	5.44078	4.95613	5.24745		Down	Pik3cb	phosphatidylinositol 3-kinase, catalytic, beta polypeptide	50.6271	43.4035	53.1391	49.0566	103.784	118.866	101.707	108.119	0.453727	P	P	P	P	M	P	0.000327315
ASMM10P031670	0.00210864	0.303846	2.01165	up	NM_019447	Hgfac	hepatocyte growth factor activator	77.4986	46.9524	6.565	5.55662	89.5666	73.8961	69.0331	56.9206	42.2177	41.7189	6.53789	6.63969	6.51742	5.73602	5.2865	5.64735		Down	Slit1	slit homolog 1 (Drosophila)	144.984	167.492	102.346	138.274	339.907	232.599	343.335	305.28	0.452941	P	P	P	P	P	P	0.00763259
ASMM10P033578	0.00212415	0.303846	1.39862	up	NM_053202	Foxp1	forkhead box P1	6997.99	5880.17	12.9533	12.4693	7257.6	6532.04	7204.34	5822.18	6288.9	5529.44	12.8642	12.9232	13.0724	12.4118	12.4876	12.5084		Down	6430550D23Rik	RIKEN cDNA 6430550D23 gene	792.271	461.686	267.633	507.197	1011.55	1019.32	1332.04	1120.97	0.452463	P	P	P	P	P	P	0.0149697
ASMM10P000754	0.00212645	0.303846	1.31048	up	NM_001198876	Dync1i2	dynein cytoplasmic 1 intermediate chain 2	526.392	482.144	9.27925	8.88915	639.443	497.567	442.166	515.628	487.327	443.477	9.2991	9.34138	9.19727	8.93603	8.82064	8.91078		Down	Abr	active BCR-related gene	154.929	90.2887	128.153	124.457	254.188	330.464	240.841	275.164	0.4523	P	P	P	P	P	P	0.00548913
ASMM10P055717	0.00221253	0.304465	3.59595	up	NM_008806	Pde6b	phosphodiesterase 6B, cGMP, rod receptor, beta polypeptide	52.4652	17.3434	5.9959	4.14952	55.3212	59.852	42.2224	16.3689	17.0202	18.6411	5.84823	6.34074	5.79872	3.9148	3.98647	4.5473		Down	Herc3	hect domain and RLD 3	47.6731	28.1113	41.7028	39.1624	106.711	104.539	49.0846	86.7782	0.451293	M	P	P	M	P	P	0.0366217
ASMM10P033194	0.00221757	0.304465	3.22849	up	NM_001168277	Jazf1	JAZF zinc finger 1	37.4146	13.8868	5.51923	3.82837	35.4418	38.6713	38.1306	14.2604	13.0984	14.3017	5.20461	5.71742	5.63566	3.70863	3.58915	4.18734		Down	Camk2a	calcium/calmodulin-dependent protein kinase II alpha	12888.3	12955.2	9059.56	11634.4	23643.1	31343.4	22385.8	25790.7	0.451106	P	M	M	M	M	P	0.00503988
ASMM10P042152	0.00222994	0.304465	1.50712	up	NM_133984	Hemk1	HemK methyltransferase family member 1	3758.43	2948.52	12.069	11.4772	4109.83	3319	3846.46	2926.55	3036.69	2882.32	12.0157	11.9742	12.217	11.4255	11.4505	11.5556		Down	Serpinb2	serine (or cysteine) peptidase inhibitor, clade B, member 2	447.413	255.457	234.556	312.475	746.056	796.556	537.584	693.398	0.450643	P	P	P	P	P	P	0.0108519
ASMM10P001922	0.0022461	0.304465	1.32888	up	NM_010767	Masp2	mannan-binding lectin serine peptidase 2	116.829	107.005	7.14868	6.73847	141.41	107.015	102.061	105.864	117.477	97.6754	7.17675	7.1701	7.09919	6.63728	6.75889	6.81923		Down	Zadh2	zinc binding alcohol dehydrogenase, domain containing 2	685.691	485.396	139.202	436.763	1137.92	1054.3	715.969	969.396	0.450552	P	P	P	P	P	P	0.0301716
ASMM10P048443	0.00225902	0.304465	1.61679	up	NM_019933	Ptpn4	protein tyrosine phosphatase, non-receptor type 4	267.101	202.198	8.33664	7.6435	301.546	238.544	261.213	195.101	237.869	173.625	8.24601	8.3047	8.45919	7.52731	7.789	7.6142		Down	Apbb2	amyloid beta (A4) precursor protein-binding, family B, member 2	2150.83	1130.34	438.091	1239.75	2576.71	2708.08	2989.58	2758.12	0.449492	P	P	P	P	P	P	0.0206788
ASMM10P022384	0.00233363	0.309585	1.55988	up	NM_001001297	Thnsl1	threonine synthase-like 1 (bacterial)	107.489	83.2599	7.01536	6.37393	136.22	85.3798	100.867	92.8756	88.2682	68.636	7.12289	6.84306	7.08015	6.43954	6.35079	6.33145		Down	Bcl11b	B cell leukemia/lymphoma 11B	98.3875	168.047	51.8576	106.097	254.292	198.539	255.504	236.112	0.449352	P	P	P	P	P	P	0.014088
ASMM10P005777	0.00233452	0.309585	1.32372	up	NM_001177379	Cpeb2	cytoplasmic polyadenylation element binding protein 2	268.025	247.471	8.33536	7.93076	323.108	250.4	230.566	258.728	279.661	204.023	8.34837	8.37231	8.28541	7.93894	8.01777	7.83556		Down	Gm6792	predicted gene 6792	29.1984	16.6223	29.5394	25.12	76.3316	34.2857	57.14	55.9191	0.44922	P	A	P	P	P	P	0.037493
ASMM10P000206	0.00233954	0.309585	1.71458	up	NM_026856	Zfp644	zinc finger protein 644	274.92	195.01	8.37022	7.59236	333.742	249.693	241.326	174.517	225.129	185.382	8.39432	8.36893	8.34741	7.36789	7.70845	7.70074		Down	Amy2a5	amylase 2a5	148.704	93.0277	139.043	126.925	309.872	324.972	216.152	283.665	0.447447	P	P	P	P	P	P	0.00735898
ASMM10P040600	0.00236884	0.311574	1.56966	up	NM_007975	F2rl3	coagulation factor II (thrombin) receptor-like 3	65.9755	50.5915	6.32739	5.67694	80.7756	55.5842	61.5666	52.2859	51.6101	47.8787	6.39341	6.23656	6.35221	5.60886	5.58093	5.84102		Down	Egr3	early growth response 3	86.2482	105.022	47.2387	79.5029	206.123	222.534	105.311	177.989	0.446672	P	P	P	P	P	P	0.0357015
ASMM10P054427	0.00246023	0.314925	1.39778	up	NM_001039155	Triobp	TRIO and F-actin binding protein	69.3552	60.3611	6.40782	5.92468	80.3617	61.4999	66.2039	63.7926	61.4025	55.8882	6.38575	6.37885	6.45887	5.90129	5.82313	6.04962		Down	Krt79	keratin 79	31.1627	33.6075	43.8055	36.1919	96.6698	83.8205	62.6435	81.0446	0.446568	P	P	P	P	P	P	0.00678242
ASMM10P021539	0.00249952	0.31546	1.50027	up	NM_178762	Pced1a	PC-esterase domain containing 1A	201.075	165.028	7.93952	7.3543	223.754	204.466	175.005	172.991	184.553	137.54	7.83291	8.09231	7.89335	7.35427	7.41812	7.29051		Down	Prg4	proteoglycan 4 (megakaryocyte stimulating factor, articular superficial zone protein)	125.232	33.2458	42.4151	66.9644	137.325	194.842	119.25	150.473	0.445027	P	P	P	P	P	P	0.0437309
ASMM10P000820	0.00253185	0.315614	1.37815	up	NM_009543	Rnf103	ring finger protein 103	291.498	257.675	8.46065	7.99792	334.884	278.921	260.688	251.714	277.086	244.224	8.39866	8.52637	8.45691	7.89567	8.00181	8.09627		Down	Smurf1	SMAD specific E3 ubiquitin protein ligase 1	50.1327	43.3719	53.4075	48.9707	155.837	103.687	70.7301	110.085	0.444845	P	P	P	P	P	P	0.0352477
ASMM10P049426	0.00254671	0.315614	5.09868	up	NM_148953	Asb16	ankyrin repeat and SOCS box-containing 16	28.4401	6.20683	5.06327	2.71314	39.9838	20.0987	25.2378	5.95151	5	7.66899	5.38335	4.78905	5.01739	2.50096	2.32654	3.31193		Down	Pth1r	parathyroid hormone 1 receptor	53629.3	26519.5	11548.1	30565.6	69554.3	73769.7	63312.6	68878.8	0.443759	P	P	P	P	P	P	0.019571
ASMM10P035429	0.00255393	0.315614	1.74991	up	NM_023440	Tmem86b	transmembrane protein 86B	2966.2	2008.6	11.7273	10.92	3035.11	2843.3	3020.19	2220.64	2138.32	1666.82	11.55	11.7554	11.8767	11.0352	10.9404	10.7845		Down	Cic	capicua homolog (Drosophila)	1564.46	673.209	495.15	910.939	2034.08	2189.64	1935.54	2053.09	0.443693	P	P	P	P	P	P	0.0140259
ASMM10P008917	0.00255857	0.315614	1.90535	up	NM_145839	Rasgef1b	RasGEF domain family, member 1B	70.9451	44.854	6.41268	5.48263	92.3574	64.3818	56.0961	53.7032	47.2485	33.6105	6.58254	6.44207	6.21345	5.64735	5.44999	5.35055		Down	Ank3	ankyrin 3, epithelial	1347.64	662.946	927.904	979.496	2329.03	2784.55	1513.2	2208.93	0.443426	M	P	P	P	P	P	0.0217568
ASMM10P009434	0.00257805	0.316231	1.34018	up	NM_177640	D030056L22Rik	RIKEN cDNA D030056L22 gene	477.99	429.288	9.15022	8.72779	555.016	466.479	412.476	434.486	441.869	411.509	9.09862	9.24679	9.10526	8.69086	8.68389	8.80861		Down	Phactr1	phosphatase and actin regulator 1	5346.79	1997.1	1616.47	2986.79	6943.35	7021.82	6279.23	6748.13	0.44261	P	P	P	P	P	P	0.0178848
ASMM10P004264	0.00260571	0.316812	1.44827	up	NM_001033375	A230046K03Rik	RIKEN cDNA A230046K03 gene	79.1035	66.9367	6.5964	6.06207	91.1788	69.208	76.9237	78.1021	67.268	55.4399	6.56593	6.54403	6.67924	6.19036	5.95837	6.0375		Down	Hr	hairless	132.293	82.5765	62.53	92.4665	208.307	214.559	205.63	209.499	0.44137	P	P	P	P	P	P	0.00249888
ASMM10P018467	0.00261927	0.316812	1.71378	up	NM_001122732	Spata3	spermatogenesis associated 3	468.282	332.218	9.13295	8.35577	492.038	453.29	459.516	317.771	363.813	315.071	8.93792	9.2086	9.25232	8.23289	8.3985	8.43591		Down	Pdzd7	PDZ domain containing 7	15062.2	7592.9	5027.52	9227.53	22373	25194.2	15215.3	20927.5	0.440928	P	P	P	P	P	P	0.0252436
ASMM10P013071	0.00262631	0.316812	1.59503	up	NM_031163	Col2a1	collagen, type II, alpha 1	923.502	697.016	10.087	9.41344	971.508	888.624	910.374	703.494	774.784	612.77	9.90521	10.1468	10.2091	9.3864	9.49244	9.36148		Down	Defb38	defensin beta 38	26.6945	24.4289	17.5896	22.9043	58.6135	65.8692	31.7715	52.0848	0.439751	P	P	P	P	P	P	0.0264744
ASMM10P035731	0.00265305	0.317086	1.99851	up	NM_001033205	Zfp575	zinc finger protein 575	413.432	251.804	8.95822	7.95929	421.694	438.416	380.187	291.897	249.387	214.129	8.72468	9.1603	8.98967	8.11757	7.85379	7.90652		Down	Vwa7	von Willebrand factor A domain containing 7	27975.1	9074.27	4317.61	13789	31173.2	32885.3	30077.2	31378.5	0.43944	P	P	P	P	P	P	0.0364127
ASMM10P004413	0.00266693	0.317086	2.01129	up	NM_001039646	Gbp10	guanylate-binding protein 10	137.381	84.9768	7.40408	6.39596	139.948	133.415	138.781	82.9141	103.1	68.9167	7.16285	7.49064	7.55875	6.2776	6.57261	6.33765		Down	Fibcd1	fibrinogen C domain containing 1	671.963	1316.55	435.696	808.07	1911.26	1466.32	2153.36	1843.65	0.4383	P	P	P	P	P	P	0.017666
ASMM10P036579	0.00268667	0.317086	1.65743	up	NM_001162974	Lrrc51	leucine rich repeat containing 51	121.005	89.5654	7.2032	6.47425	142.192	114.568	106.254	82.6798	107.08	78.936	7.18377	7.2675	7.15833	6.27345	6.62732	6.52198		Down	Imp4	IMP4, U3 small nucleolar ribonucleoprotein, homolog (yeast)	26025.5	17243	10436	17901.5	47401.3	47098.4	28322.2	40940.7	0.437254	P	P	P	P	P	P	0.0205718
ASMM10P053337	0.00273221	0.31723	1.44874	up	NM_001177527	Zfp964	zinc finger protein 964	28.1994	23.3177	5.10518	4.57038	31.0191	26.3563	27.2227	25.4926	23.8161	20.6445	5.01036	5.17097	5.13421	4.56291	4.46194	4.68628		Down	Arap3	ArfGAP with RhoGAP domain, ankyrin repeat and PH domain 3	47.4935	14.2896	10.2684	24.0172	62.5256	53.9827	48.4896	54.9993	0.436682	P	A	A	P	P	P	0.0340297
ASMM10P030996	0.00275466	0.31723	2.32385	up	NM_033541	Oas1c	2'-5' oligoadenylate synthetase 1C	1844.52	934.967	11.0526	9.83612	1864.16	1521.01	2148.39	886.226	1036.11	882.566	10.8629	10.8964	11.3987	9.70834	9.90856	9.89147		Down	Zfp365	zinc finger protein 365	32704.6	7345.8	6863.97	15638.1	36773.2	42032.9	28717.3	35841.2	0.436317	P	P	P	P	P	P	0.0486754
ASMM10P003501	0.00276889	0.31723	1.32244	up	NM_010461	Hoxb8	homeobox B8	135.478	125.859	7.37401	6.9708	155.863	125.932	124.638	127.278	132.143	118.157	7.3175	7.40763	7.3969	6.90484	6.92899	7.07857		Down	Olfml2b	olfactomedin-like 2B	168.091	271.406	105.457	181.651	375.787	367.841	509.141	417.59	0.434999	P	P	P	P	P	P	0.0120042
ASMM10P000385	0.00280694	0.31723	2.26985	up	NM_001198765	Postn	periostin, osteoblast specific factor	32.303	16.8274	5.29039	4.10779	39.0735	29.8589	27.9767	16.7886	16.3891	17.3046	5.35044	5.34877	5.17196	3.94915	3.92565	4.44857		Down	Dbnl	drebrin-like	207.905	176.567	117.85	167.44	378.276	446.59	331.579	385.482	0.434367	P	P	P	P	P	P	0.00343745
ASMM10P020266	0.00283379	0.31723	2.0432	up	NM_080854	Slc34a3	solute carrier family 34 (sodium phosphate), member 3	271.975	163.924	8.36331	7.33248	294.672	246.311	274.943	155.062	206.738	129.972	8.21204	8.35018	8.52772	7.19253	7.58934	7.21558		Down	Lime1	Lck interacting transmembrane adaptor 1	219.478	152.502	106.917	159.632	410.778	415.333	278.093	368.068	0.433704	P	P	P	P	P	P	0.00999804
ASMM10P019836	0.0028443	0.31723	1.39653	up	NM_001163635	Tnks2	tankyrase, TRF1-interacting ankyrin-related ADP-ribose polymerase 2	184.906	162.442	7.81931	7.33746	210.916	166.388	177.415	166.533	166.527	154.266	7.75035	7.79615	7.91142	7.29911	7.26525	7.44804		Down	Cyp2d11	cytochrome P450, family 2, subfamily d, polypeptide 11	51.4856	26.4443	16.1966	31.3755	77.4355	78.6831	61.1107	72.4098	0.433305	P	P	P	P	P	P	0.0130903
ASMM10P055158	0.00287583	0.31723	2.07489	up	NM_001033778	Gm5535	predicted gene 5535	63.142	35.9475	6.2433	5.19027	83.566	50.8845	54.9753	37.2812	34.6808	35.8806	6.43881	6.10752	6.18358	5.12282	5.01185	5.43613		Down	Pkp2	plakophilin 2	1233.81	1113.9	591.127	979.611	2293.36	2214.55	2275.5	2261.14	0.433238	M	M	M	M	M	M	0.00148845
ASMM10P036518	0.00288023	0.31723	1.31952	up	NM_028230	Shmt2	serine hydroxymethyltransferase 2 (mitochondrial)	1366.28	1236.02	10.6349	10.2349	1556	1259.76	1283.08	1248.46	1241.83	1217.77	10.586	10.6317	10.6871	10.2055	10.1594	10.3398		Down	Cacng6	calcium channel, voltage-dependent, gamma subunit 6	8534.47	3002.85	2157.45	4564.92	10217.2	10983.6	10463.4	10554.8	0.432499	P	P	P	P	P	P	0.0204421
ASMM10P029772	0.0029277	0.31723	3.75511	up	NM_025786	Rnf186	ring finger protein 186	18.0278	6.06809	4.44436	2.53551	16.7019	21.1082	16.2733	5	8.20428	5	4.09051	4.86257	4.38	2.32504	2.91495	2.36652		Down	Zfp213	zinc finger protein 213	31.3857	16.5162	19.0584	22.3201	56.1187	44.331	54.5319	51.6605	0.432053	P	A	P	P	P	P	0.00380131
ASMM10P010387	0.00294802	0.31723	6.88536	up	NM_138312	Fam172a	family with sequence similarity 172, member A	37.5403	5.6856	5.40431	2.62078	54.015	38.3895	20.2165	5.53098	5	6.5258	5.816	5.7065	4.69044	2.44241	2.32654	3.09339		Down	Guca1b	guanylate cyclase activator 1B	282.986	86.5771	58.7688	142.777	330.781	307.324	354.166	330.757	0.431668	P	P	P	P	P	P	0.0295105
ASMM10P029721	0.0029836	0.31723	2.91603	up	NM_001008232	Asap3	ArfGAP with SH3 domain, ankyrin repeat and PH domain 3	43.5481	17.4152	5.68778	4.14377	58.5657	40.9039	31.1748	15.4471	21.0878	15.7107	5.92854	5.79872	5.33607	3.82722	4.29376	4.31033		Down	Vipr1	vasoactive intestinal peptide receptor 1	1111.81	423.08	332.601	622.497	1547.26	1747.67	1040.09	1445.01	0.430791	P	P	P	P	P	P	0.0319964
ASMM10P012826	0.00299571	0.31723	1.36936	up	NM_025622	Lgals2	lectin, galactose-binding, soluble 2	165.198	148.038	7.65679	7.20329	186.887	152.095	156.611	151.555	152.858	139.701	7.5764	7.66365	7.73031	7.15705	7.14081	7.31201		Down	Wdr7	WD repeat domain 7	4807.97	1672.64	1315.11	2598.57	5760.43	6281.78	6056.9	6033.04	0.430724	P	P	P	P	P	P	0.0186973
ASMM10P023052	0.00299792	0.31723	1.79822	up	NM_172666	Agps	alkylglycerone phosphate synthase	6743.24	4392.64	12.8935	12.047	6470.21	6370.64	7388.87	4315.24	4523.03	4339.63	12.6896	12.8824	13.1086	11.9806	12.0121	12.1482		Down	Htr5b	5-hydroxytryptamine (serotonin) receptor 5B	273.752	445.034	187.823	302.203	778.066	575.472	752.462	702	0.430489	P	P	P	P	P	P	0.00777464
ASMM10P011032	0.00302818	0.31723	2.34983	up	NM_207558	Olfr750	olfactory receptor 750	51.6162	26.9597	5.98677	4.75421	55.4801	45.3062	54.0624	35.2567	23.7512	21.8711	5.85211	5.94941	6.1588	5.0445	4.45787	4.76027		Down	Pramel7	preferentially expressed antigen in melanoma like 7	245.496	134.942	144.6	175.013	433.937	417.223	368.912	406.691	0.430334	P	P	P	P	P	P	0.00228402
ASMM10P004435	0.0030317	0.31723	1.40232	up	NM_001042499	Rabl3	RAB, member of RAS oncogene family-like 3	98.599	86.8212	6.91775	6.42994	109.168	89.2815	97.3475	92.9545	98.1258	69.3833	6.81792	6.90709	7.02825	6.44013	6.50305	6.34664		Down	Ogdhl	oxoglutarate dehydrogenase-like	631.523	207.066	138.73	325.773	690.913	724.901	856.332	757.382	0.43013	M	P	P	M	M	M	0.0281596
ASMM10P013431	0.00304192	0.31723	1.6842	up	NM_001130166	Oxr1	oxidation resistance 1	1427	1011.39	10.7028	9.95078	1567.54	1364.32	1349.13	1114.55	920.354	999.26	10.5993	10.7512	10.758	10.0482	9.74044	10.0637		Down	Gm11435	predicted gene 11435	357.537	163.342	138.793	219.891	549.759	636.563	349.952	512.091	0.429398	P	P	P	P	P	P	0.0279365
ASMM10P016446	0.00306091	0.31723	1.27181	up	NM_133771	Memo1	mediator of cell motility 1	604.264	570.527	9.47784	9.13096	699.073	567.533	546.187	585.642	572.039	553.9	9.43867	9.5191	9.47575	9.11936	9.05255	9.22097		Down	M1ap	meiosis 1 associated protein	4854.58	2328.42	1318.24	2833.75	6694.33	6871.18	6241.47	6602.33	0.429204	P	P	P	P	P	P	0.012139
ASMM10P011451	0.00308147	0.31723	2.67772	up	NM_010024	Dct	dopachrome tautomerase	242.95	110.802	8.19724	6.77624	246.464	199.82	282.564	98.7239	133.829	99.8516	7.97002	8.05998	8.56174	6.53313	6.94718	6.8484		Down	Phyhd1	phytanoyl-CoA dioxygenase domain containing 1	2376.72	1100.02	1016.43	1497.72	3465.68	3742.05	3271.71	3493.14	0.428761	P	P	P	P	P	P	0.00617454
ASMM10P048168	0.00308222	0.31723	1.83846	up	NM_176982	Fbxo48	F-box protein 48	21.0635	13.9523	4.67696	3.79847	23.7831	19.8223	19.5852	14.9685	17.5615	9.32702	4.61502	4.7679	4.64797	3.78123	4.03078	3.58339		Down	Rbpj	recombination signal binding protein for immunoglobulin kappa J region	3294.83	1013.36	612.75	1640.31	3995.19	3939.96	3547.37	3827.51	0.428559	M	P	P	M	M	M	0.0306013
ASMM10P044380	0.00310049	0.31723	1.50977	up	NM_018818	Chm	choroidermia	340.113	274.647	8.68264	8.08831	371.382	330.336	318.622	273.313	283.238	267.391	8.54662	8.75964	8.74167	8.01641	8.03362	8.2149		Down	Galnt9	UDP-N-acetyl-alpha-D-galactosamine:polypeptide N-acetylgalactosaminyltransferase 9	610.13	657.021	396.169	554.44	1563.52	1273.78	1053.5	1296.94	0.4275	P	P	P	P	P	P	0.00576847
ASMM10P000734	0.00310593	0.31723	2.10256	up	NM_198934	Pou2f1	POU domain, class 2, transcription factor 1	85.7546	49.7897	6.72116	5.64901	80.9395	89.1417	87.1826	55.4793	51.0722	42.8175	6.39629	6.90447	6.86272	5.69489	5.56535	5.68679		Down	Gm14378	predicted gene 14378	30179.9	12294.5	7112.16	16528.8	36956.7	41428.5	37796.2	38727.1	0.426802	P	P	P	P	P	P	0.0178099
ASMM10P055474	0.00313511	0.31723	4.24662	up	NM_001005784	Inadl	InaD-like (Drosophila)	40.7913	11.6012	5.6269	3.54059	49.8859	31.1781	41.3099	13.5263	8.51383	12.7634	5.70637	5.41107	5.76327	3.63123	2.96513	4.0254		Down	Rbms2	RNA binding motif, single stranded interacting protein 2	72.4233	58.6781	46.539	59.2135	152.296	145.534	119.292	139.04	0.425872	P	P	P	P	P	P	0.00156044
ASMM10P011389	0.00319144	0.31723	2.35637	up	NM_053105	Klhl1	kelch-like 1	1045.32	532.716	10.259	9.02241	1109.14	896.088	1130.73	449.774	596.21	552.163	10.0971	10.1583	10.5215	8.74141	9.11106	9.21477		Down	Zfp60	zinc finger protein 60	240.564	81.9445	72.324	131.611	358.83	313.833	255.629	309.431	0.425332	P	P	P	P	P	P	0.0229827
ASMM10P034328	0.00320104	0.31723	1.33892	up	NM_178873	Adck2	aarF domain containing kinase 2	150.483	138.119	7.52563	7.10456	169.383	143.124	138.942	146.947	140.688	126.722	7.43225	7.58383	7.56079	7.11354	7.019	7.18113		Down	Kcnip1	Kv channel-interacting protein 1	2473.42	951.109	645.217	1356.58	3179.1	3392.86	3031.43	3201.13	0.423782	P	P	P	P	P	P	0.0163277
ASMM10P049730	0.00322752	0.31723	1.80833	up	NM_172802	Fscn2	fascin homolog 2, actin-bundling protein, retinal (Strongylocentrotus purpuratus)	147.522	100.321	7.50324	6.64858	156.911	138.888	146.768	99.2283	102.031	99.7042	7.32643	7.54573	7.63757	6.54136	6.55771	6.84668		Down	Bcl2l2	BCL2-like 2	19534	10430.5	7790.88	12585.1	31474.2	34387.4	23308.4	29723.3	0.423409	P	P	P	P	P	P	0.0121776
ASMM10P014378	0.00322834	0.31723	1.36615	up	NM_019388	Cd86	CD86 antigen	75.8131	67.7146	6.53873	6.08861	84.2387	69.2269	73.9737	67.6236	75.1313	60.3888	6.45062	6.54486	6.6207	5.98786	6.11899	6.15898		Down	9030619P08Rik	lymphocyte antigen 6 complex pseudogene	727.127	300.735	274.51	434.124	1020.44	1233.23	822.866	1025.51	0.423324	P	P	P	P	P	P	0.0174889
ASMM10P003395	0.00323766	0.31723	1.26727	up	NM_021377	Sorcs1	VPS10 domain receptor protein SORCS 1	600.503	572.773	9.47012	9.1284	697.594	565.569	538.346	594.507	637.766	486.046	9.43524	9.5156	9.45954	9.13856	9.20723	9.03941		Down	Hsd3b1	hydroxy-delta-5-steroid dehydrogenase, 3 beta- and steroid delta-isomerase 1	73.9162	13.9009	30.4087	39.4086	91.9403	114.387	73.0793	93.1355	0.423132	P	A	P	P	P	P	0.0334895
ASMM10P039602	0.00324552	0.31723	5.02819	up	NM_201227	Dand5	DAN domain family, member 5	39.3049	9.03351	5.52412	3.19409	46.7319	22.6667	48.516	7.75712	10.39	8.95338	5.61011	4.96497	5.9973	2.79385	3.25885	3.52956		Down	Plac9a	placenta specific 9a	19198.7	9093.56	6477.09	11589.8	25553.9	30289	26569.6	27470.8	0.421894	P	P	P	P	P	M	0.00924032
ASMM10P011239	0.00326589	0.31723	1.59014	up	NM_028032	Ppp2r2a	protein phosphatase 2, regulatory subunit B, alpha	946.005	710.603	10.1169	9.4477	1027.08	934.108	876.83	676.542	735.096	720.172	9.98028	10.2153	10.155	9.32981	9.41371	9.5996		Down	Srp19	signal recognition particle 19	3586.91	1374.24	1108.92	2023.35	5824.48	5089.23	3572.41	4828.71	0.419026	P	P	P	P	P	P	0.0262456
ASMM10P054264	0.00328242	0.31723	1.3285	up	NM_144838	Sgtb	small glutamine-rich tetratricopeptide repeat (TPR)-containing, beta	1136.86	1012.48	10.3653	9.95546	1425.51	953.028	1032.04	1047.56	1066.8	923.089	10.4653	10.243	10.3874	9.96268	9.94902	9.95467		Down	Col27a1	collagen, type XXVII, alpha 1	7533.54	2783.11	1387.29	3901.31	9397.19	9809.75	8803.67	9336.87	0.417839	P	P	P	P	P	P	0.0223584
ASMM10P041945	0.00328756	0.31723	1.60389	up	NM_001081216	Phip	pleckstrin homology domain interacting protein	1270.66	949.259	10.5384	9.85685	1426.9	1138.05	1247.02	907.329	954.661	985.788	10.4664	10.5013	10.6476	9.74366	9.78496	10.0419		Down	Tmed9	transmembrane emp24 protein transport domain containing 9	823.996	908.269	890.852	874.372	2253.33	2149.31	1888.2	2096.95	0.416974	P	P	P	P	P	P	0.000197233
ASMM10P052328	0.0033488	0.31723	1.41293	up	NM_008112	Gdi2	guanosine diphosphate (GDP) dissociation inhibitor 2	1710.62	1457.55	10.9658	10.4671	1836.9	1644.14	1650.82	1439.48	1505.21	1427.98	10.8395	11.0084	11.0494	10.4078	10.4326	10.5608		Down	Il2ra	interleukin 2 receptor, alpha chain	3233.01	1036.65	751.683	1673.78	4300.81	4130.02	3660.9	4030.58	0.415271	P	P	P	P	P	P	0.0216081
ASMM10P006454	0.00335268	0.31723	1.36781	up	NM_001271800	Pcdh9	protocadherin 9	826.981	727.465	9.92931	9.47743	891.026	793.623	796.296	755.02	778.515	648.861	9.7897	9.98858	10.0096	9.49046	9.50017	9.44167		Down	Upk3a	uroplakin 3A	10583.6	5089.84	3609.61	6427.69	15932.5	14778.1	15819.6	15510.1	0.414421	P	P	P	P	P	P	0.00674744
ASMM10P052222	0.00336733	0.31723	1.37901	up	NM_029879	Rgs7bp	regulator of G-protein signalling 7 binding protein	4160.95	3566.38	12.2145	11.7508	4315.88	4333.48	3833.51	3594.91	3650.85	3453.38	12.0982	12.3315	12.2136	11.7214	11.7174	11.8137		Down	Gm8994	predicted gene 8994	90.1147	27.7723	27.8356	48.5742	133.381	112.457	106.913	117.584	0.413103	P	P	P	P	P	P	0.0181544
ASMM10P005243	0.0033853	0.31723	1.46151	up	NM_001161796	Gucy1b3	guanylate cyclase 1, soluble, beta 3	1601.02	1305.06	10.8541	10.3067	1941.23	1495.75	1366.1	1384.78	1240.17	1290.23	10.9175	10.8703	10.7745	10.3512	10.1564	10.4124		Down	Dag1	dystroglycan 1	215.038	101.47	83.959	133.489	352.7	371.231	247.544	323.825	0.412225	M	P	P	M	P	M	0.013895
ASMM10P005275	0.00341346	0.317554	3.46066	up	NM_001162913	Susd2	sushi domain containing 2	41.6086	13.821	5.61348	3.82244	52.4397	45.6775	26.7086	14.9484	13.4465	13.0682	5.77583	5.95953	5.10509	3.77859	3.63103	4.05769		Down	Il15ra	interleukin 15 receptor, alpha chain	15247	9030.19	5086.8	9787.99	25286.7	24523.7	21552.2	23787.5	0.411476	P	P	P	P	P	P	0.00576711
ASMM10P018397	0.003435	0.317554	1.86815	up	NM_053139	Pcdhb14	protocadherin beta 14	55.936	36.3154	6.10411	5.2025	57.2213	52.4298	58.1569	41.3395	34.737	32.8697	5.89558	6.14953	6.26723	5.27576	5.01332	5.31842		Down	Kbtbd2	kelch repeat and BTB (POZ) domain containing 2	17474.5	5386.56	3342.71	8734.59	20819.2	21050.1	22073.7	21314.4	0.409799	P	P	P	P	P	P	0.0233872
ASMM10P022099	0.00344693	0.317554	1.68095	up	NM_022995	Pmepa1	prostate transmembrane protein, androgen induced 1	15112	10521.3	14.0322	13.2829	14946.7	13739.7	16649.6	9897.16	11196.2	10470.4	13.9291	13.936	14.2316	13.1646	13.2826	13.4016		Down	Olfr1509	olfactory receptor 1509	22029.7	10575	6791.18	13132	33502.1	34279	28740.2	32173.8	0.408157	P	P	P	M	P	P	0.00885832
ASMM10P053895	0.00346939	0.3181	2.2453	up	NM_001271554	Aire	autoimmune regulator (autoimmune polyendocrinopathy candidiasis ectodermal dystrophy)	10.3639	5.57533	3.62304	2.45614	14.2952	6.82581	9.97063	5	6.72599	5	3.86491	3.34119	3.66303	2.32504	2.67684	2.36652		Down	Defb47	defensin beta 47	10052.1	2440.99	1789.55	4760.89	11313.2	12141.5	11613	11689.3	0.407288	P	P	P	P	P	P	0.02998
ASMM10P024740	0.00348199	0.3181	1.3923	up	NM_028136	Dhx36	DEAH (Asp-Glu-Ala-His) box polypeptide 36	1311.73	1128.85	10.5841	10.1066	1445.87	1215.38	1273.94	1110.9	1162.08	1113.57	10.4866	10.5875	10.6782	10.0409	10.0654	10.2136		Down	Olfr393	olfactory receptor 393	23.3786	22.6751	20.0747	22.0428	64.4974	73.0923	25.3643	54.318	0.40581	P	P	P	P	P	P	0.0467271
ASMM10P004690	0.00351985	0.319242	1.39838	up	NM_001098172	Pcdh10	protocadherin 10	10234	8523.2	13.4826	12.9989	10399	9910.01	10393	8509.54	8641.6	8418.46	13.3889	13.4843	13.5747	12.9519	12.9318	13.1129		Down	Casp14	caspase 14	65.8864	37.4956	19.5852	40.9891	102.386	118.32	82.8327	101.18	0.405112	P	P	P	P	P	P	0.0118688
ASMM10P008512	0.00353255	0.319242	1.59924	up	NM_029909	C330018D20Rik	RIKEN cDNA C330018D20 gene	111.574	85.3838	7.09457	6.41719	124.313	104.056	106.353	81.0348	92.3924	82.7244	6.99535	7.12878	7.15958	6.2478	6.41714	6.58662		Down	Efcab6	EF-hand calcium binding domain 6	1394.68	509.442	352.814	752.313	1758.9	2093.37	1735.56	1862.61	0.403902	P	P	P	P	P	P	0.016071
ASMM10P053921	0.00355069	0.319242	1.29354	up	NM_001163064	AU041133	expressed sequence AU041133	734.081	681.824	9.75585	9.38452	806.292	683.686	712.266	710.476	715.495	619.5	9.64494	9.77357	9.84904	9.40388	9.37115	9.37853		Down	Hoxb1	homeobox B1	48.1579	36.9602	19.5235	34.8805	79.2559	91.9426	88.1714	86.4566	0.403445	P	P	P	P	P	P	0.00242888
ASMM10P007177	0.00355298	0.319242	1.36312	up	NM_011336	Ccl27a	chemokine (C-C motif) ligand 27A	6170.52	5324.09	12.7693	12.3224	7045.72	5406.21	6059.62	5245.58	5505.26	5221.42	12.8213	12.6579	12.8286	12.2587	12.295	12.4134		Down	Rps23	ribosomal protein S23	7032.84	1591.99	1171.59	3265.47	7837.97	8276.48	8250.16	8121.54	0.402076	P	P	P	P	P	P	0.0311412
ASMM10P001878	0.00356969	0.319428	1.4216	up	NM_199038	Casc4	cancer susceptibility candidate 4	104.865	89.2801	6.98967	6.48216	127.85	89.9674	96.7756	89.089	93.7819	84.9693	7.03394	6.9177	7.01737	6.37859	6.44172	6.62617		Down	BC053393	cDNA sequence BC053393	16643.6	5220.98	5087.36	8984	21348.9	26155	19576.8	22360.3	0.401784	P	P	P	P	P	P	0.0179824
ASMM10P011179	0.00363401	0.321235	1.34296	up	NM_026598	Ebpl	emopamil binding protein-like	699.905	629.199	9.68844	9.26302	785.381	671.174	643.16	673.362	685.915	528.321	9.60829	9.7509	9.70614	9.322	9.31489	9.15217		Down	Amer2	APC membrane recruitment 2	183.445	208.659	93.8221	161.976	436.806	396.352	378.366	403.841	0.401087	P	P	P	P	P	P	0.00170217
ASMM10P003048	0.00370166	0.322028	1.6375	up	NM_172409	Fmnl2	formin-like 2	81.0644	60.2518	6.63188	5.92039	90.6028	79.9493	72.6411	67.9295	57.0451	55.7808	6.55433	6.74667	6.59464	5.99455	5.71994	6.04667		Down	Fchsd1	FCH and double SH3 domains 1	8019.13	3624.32	2430.61	4691.35	12223	13025.2	9932.04	11726.8	0.400055	P	P	P	P	P	P	0.0110316
ASMM10P039269	0.00371461	0.322028	1.69306	up	NM_026067	Eri1	exoribonuclease 1	249.823	180.634	8.24256	7.48293	275.268	210.344	263.858	201.495	189.275	151.131	8.12282	8.13045	8.47441	7.57405	7.45694	7.41779		Down	Zfp454	zinc finger protein 454	38.6607	19.7274	21.7702	26.7194	72.4334	89.2938	38.647	66.7914	0.400043	P	A	P	P	P	P	0.0335204
ASMM10P031628	0.00372308	0.322028	1.77962	up	NM_172707	Ppp1cb	protein phosphatase 1, catalytic subunit, beta isoform	9211.81	6034.49	13.331	12.4995	9491.53	8632.08	9511.82	5661.39	5910.33	6531.76	13.2471	13.2798	13.4662	12.3679	12.3938	12.7366		Down	Orm1	orosomucoid 1	394.013	124.389	99.5104	205.971	620.295	556.958	368.537	515.263	0.399738	M	P	P	M	M	P	0.0313514
ASMM10P023272	0.00373518	0.322028	1.27356	up	NM_183112	1700029I15Rik	RIKEN cDNA 1700029I15 gene	1975.5	1850.53	11.1557	10.8068	2220.41	1768.24	1937.85	1953.15	1906.19	1692.25	11.103	11.1035	11.2604	10.8491	10.7668	10.8044		Down	Scgn	secretagogin, EF-hand calcium binding protein	111.768	349.708	119.626	193.701	402.835	374.831	676.369	484.678	0.399648	P	P	P	P	P	P	0.0392904
ASMM10P027981	0.00379047	0.322028	2.35046	up	NM_018754	Sfn	stratifin	3173.5	1579.49	11.8168	10.5839	2775.32	3550.65	3194.52	1563.09	1636.46	1538.91	11.4239	12.0677	11.9588	10.5257	10.5518	10.6741		Down	Gm4340	predicted gene 4340	1246.11	351.033	246.66	614.601	1392.86	1649.29	1575.51	1539.22	0.399294	P	P	P	P	P	P	0.0235681
ASMM10P042323	0.00384367	0.324656	3.27579	up	NM_026915	Lyzl4	lysozyme-like 4	34.553	12.2904	5.33051	3.61866	50.3874	22.4477	30.8239	10.9463	16.5013	9.42371	5.71925	4.95193	5.32035	3.31972	3.93715	3.59912		Down	Arl6ip6	ADP-ribosylation factor-like 6 interacting protein 6	5721.71	1645.81	1358.37	2908.63	7956.96	8366.84	5531.79	7285.2	0.399252	P	P	P	P	M	P	0.0290735
ASMM10P051832	0.00388509	0.325598	4.5604	up	NM_175214	Kif27	kinesin family member 27	27.1515	7.01358	5.00211	2.81295	32.5848	17.0942	31.7755	10.7502	5	5.29054	5.08692	4.55792	5.36147	3.2912	2.32654	2.8211		Down	Fam189b	family with sequence similarity 189, member B	14277	4469.24	2482.99	7076.39	16996.7	18102.5	18120.2	17739.8	0.3989	P	P	P	P	P	P	0.0218416
ASMM10P006346	0.00396076	0.327954	1.68296	up	NM_001271374	Milr1	mast cell immunoglobulin like receptor 1	39.8673	28.5916	5.61686	4.86587	40.9451	38.1112	40.5458	28.4418	31.2342	26.0989	5.41968	5.69682	5.73408	4.73296	4.86334	5.0013		Down	Arhgap39	Rho GTPase activating protein 39	38.2798	53.7167	26.4408	39.4791	103.159	89.0551	104.863	99.0257	0.398676	P	P	P	P	P	P	0.00155957
ASMM10P002936	0.00398317	0.327954	1.42882	up	NM_008073	Gabrg2	gamma-aminobutyric acid (GABA) A receptor, subunit gamma 2	2137.08	1774.41	11.265	10.7502	2444.75	1958.68	2007.82	1772.96	1727.5	1822.77	11.2451	11.2433	11.3066	10.7075	10.6311	10.912		Down	Rhox11	reproductive homeobox 11	4338.93	1949.22	860.782	2382.98	5560.68	5756.13	6631.76	5982.85	0.398301	P	P	P	P	P	P	0.0144555
ASMM10P009083	0.0040404	0.327954	3.07652	up	NM_153786	Vgll2	vestigial like 2 homolog (Drosophila)	58.7955	22.6587	6.15051	4.52921	62.4638	42.9088	71.0139	22.399	21.702	23.8752	6.026	5.86783	6.55771	4.37184	4.33463	4.88118		Down	Slc9a4	solute carrier family 9 (sodium/hydrogen exchanger), member 4	23.4187	27.1801	38.3456	29.6481	74.0577	76.9163	73.1728	74.7156	0.396813	P	P	P	P	P	P	0.000309939
ASMM10P005850	0.00404137	0.327954	1.36798	up	NM_001177958	Gpm6b	glycoprotein m6b	7105.1	6134.72	12.9722	12.5202	8043.53	6539.87	6731.89	5735.23	6960.74	5708.19	13.017	12.9249	12.9748	12.383	12.623	12.5545		Down	Grasp	GRP1 (general receptor for phosphoinositides 1)-associated scaffold protein	252.561	298.778	138.676	230.005	688.96	572.321	477.79	579.69	0.396772	M	P	P	M	M	P	0.005341
ASMM10P047428	0.00404989	0.327954	2.92176	up	NM_001081220	Gpr179	G protein-coupled receptor 179	241.806	101.45	8.194	6.64716	222.866	288.378	214.174	87.4377	123.341	93.5719	7.82825	8.56846	8.18528	6.35103	6.83038	6.76008		Down	Akr1c18	aldo-keto reductase family 1, member C18	114.259	83.4659	89.3709	95.6986	255.316	265.733	202.935	241.328	0.39655	P	P	P	P	P	P	0.0012613
ASMM10P035183	0.00412298	0.327954	2.19748	up	NM_053165	Clec2h	C-type lectin domain family 2, member h	54.0838	29.5269	6.04754	4.91169	54.3548	60.6044	47.2923	28.1279	32.8616	27.5913	5.82375	6.35798	5.9609	4.71574	4.9367	5.08263		Down	Amy2b	amylase 2b	60.377	30.8853	34.8915	42.0513	127.589	104.643	86.3302	106.188	0.39601	P	P	P	P	P	P	0.00657975
ASMM10P007876	0.00414022	0.327954	1.49758	up	NM_025534	Ccdc82	coiled-coil domain containing 82	72.1453	57.9389	6.44367	5.86103	91.0093	67.9862	57.4403	62.9343	63.1162	47.7664	6.56236	6.51954	6.24909	5.88092	5.86336	5.83881		Down	Nr4a3	nuclear receptor subfamily 4, group A, member 3	19.7405	35.4525	16.1314	23.7748	61.5232	49.8113	68.9474	60.094	0.395627	P	P	P	P	P	P	0.00556435
ASMM10P000619	0.00422685	0.327954	1.27781	up	NM_080428	Fbxw7	F-box and WD-40 domain protein 7	15402.2	14261.3	14.0635	13.7098	15627.9	14678.1	15900.7	15337.5	14705.8	12740.7	13.9974	14.0308	14.1622	13.774	13.6627	13.6926		Down	Il17re	interleukin 17 receptor E	244.451	246.575	175.979	222.335	631.934	702.384	361.068	565.129	0.393423	P	P	P	P	P	P	0.0162016
ASMM10P043535	0.00423112	0.327954	2.33464	up	NM_010620	Kif15	kinesin family member 15	37.9741	19.4872	5.53425	4.31105	43.6677	36.2078	34.0468	17.3734	20.3642	20.7241	5.51429	5.62658	5.46189	3.9978	4.24405	4.69131		Down	Gm3238	predicted gene 3238	1465.97	757.015	529.868	917.617	2594.43	2808.01	1604.32	2335.59	0.392885	P	P	P	P	P	P	0.019122
ASMM10P005164	0.00423872	0.327954	1.57932	up	NM_001159750	Tcea1	transcription elongation factor A (SII) 1	300.199	231.566	8.50236	7.84306	321.366	297.778	281.454	220.836	250.951	222.912	8.33757	8.61177	8.55774	7.70467	7.86182	7.96269		Down	Arrb2	arrestin, beta 2	22079.3	6871.4	3298.46	10749.7	27668.6	29602.8	25015	27428.8	0.391914	P	P	P	P	P	P	0.0238554
ASMM10P051187	0.00424707	0.327954	2.42268	up	NM_011705	Vrk1	vaccinia related kinase 1	50.7769	25.2704	5.95427	4.67767	60.4168	44.9533	46.9607	22.4811	25.3665	27.9637	5.97818	5.93522	5.94941	4.37721	4.55503	5.10076		Down	Tbx10	T-box 10	3699.18	822.102	731.995	1751.09	4455.29	5178.9	3803.49	4479.23	0.390936	P	P	P	P	P	P	0.0302566
ASMM10P012770	0.00431835	0.328105	1.85982	up	NM_019396	Cyhr1	cysteine and histidine rich 1	451.271	293.814	9.0806	8.18544	448.3	480.757	424.755	285.053	315.229	281.16	8.81005	9.28979	9.14196	8.08056	8.19132	8.28443		Down	Camk1g	calcium/calmodulin-dependent protein kinase I gamma	321.094	247.149	190.037	252.76	689.931	681.023	569.455	646.803	0.390784	P	P	P	P	P	P	0.000953082
ASMM10P051751	0.00431982	0.328105	1.36273	up	NM_001024474	Diras2	DIRAS family, GTP-binding RAS-like 2	86990.2	83929.3	16.7045	16.258	84726.1	87404.1	88840.3	85275.4	95706.1	70806.4	16.5894	16.6915	16.8325	16.2409	16.3164	16.2166		Down	Rcbtb2	regulator of chromosome condensation (RCC1) and BTB (POZ) domain containing protein 2	847.066	470.448	364.245	560.586	1439.42	1540.94	1326.23	1435.53	0.390508	P	P	P	P	P	P	0.00266341
ASMM10P049796	0.0043353	0.328105	2.79792	up	NM_019645	Pkp1	plakophilin 1	424.166	188.213	8.9858	7.50144	447.512	358.323	466.662	161.817	260.544	142.277	8.80711	8.87405	9.27623	7.25286	7.91608	7.3354		Down	Tas2r113	taste receptor, type 2, member 113	618.819	381.05	165.681	388.517	1033.73	1030.58	940.039	1001.45	0.387954	P	P	P	P	P	P	0.00517007
ASMM10P001827	0.00434288	0.328105	1.55369	up	NM_010298	Glrb	glycine receptor, beta subunit	1395.42	1065	10.6644	10.0286	1554.85	1197.74	1433.69	1040.66	1087.79	1066.56	10.5844	10.5675	10.8412	9.95246	9.97771	10.1558		Down	Gm2696	predicted gene 2696	968.889	288.083	163.334	473.435	1208.44	1518.75	935.238	1220.81	0.387804	P	P	P	P	P	P	0.0342349
ASMM10P042016	0.00437796	0.328482	1.26535	up	NM_001114977	U2surp	U2 snRNP-associated SURP domain containing	2354.45	2222.41	11.4086	11.0691	2536.15	2238.6	2288.61	2270.66	2333.5	2063.08	11.2947	11.4443	11.4869	11.0692	11.0603	11.0778		Down	Folr4	folate receptor 4 (delta)	15466.5	3033.68	2036.99	6845.72	16716.1	18117.8	18240.6	17691.5	0.38695	P	P	P	P	P	P	0.0335737
ASMM10P033337	0.00440832	0.32924	1.52641	up	NM_019715	Kcmf1	potassium channel modulatory factor 1	6577.51	5063.01	12.8601	12.2499	6715.3	5938.95	7078.29	4893.86	5428.95	4866.21	12.744	12.7886	13.0476	12.161	12.2731	12.3157		Down	Amy2b	amylase 2b	55.2269	24.9272	31.6199	37.258	113.3	103.595	73.3741	96.7561	0.385071	P	P	P	P	P	P	0.00853781
ASMM10P004731	0.00445995	0.32924	1.33814	up	NM_001102670	Kbtbd8	kelch repeat and BTB (POZ) domain containing 8	24.5134	21.9439	4.90153	4.4813	27.1065	21.8057	24.6281	22.4847	24.6486	18.6985	4.80944	4.91421	4.98095	4.3777	4.51432	4.55188		Down	Gm6251	predicted gene 6251	42799.6	11766.2	10530	21698.6	57322.2	61374.7	52105.2	56934.1	0.381118	P	P	P	P	P	P	0.0159128
ASMM10P005581	0.00448249	0.32924	3.88964	up	NM_001166437	Tbc1d25	TBC1 domain family, member 25	50.1562	15.6213	5.92334	3.9637	63.215	39.8758	47.3777	17.5239	11.2163	18.1237	6.0441	5.76246	5.96346	4.01087	3.37135	4.50889		Down	1810026J23Rik	RIKEN cDNA 1810026J23 gene	122.244	66.9806	53.6445	80.9563	240.884	277.342	119.668	212.631	0.380735	P	P	P	P	P	P	0.0323894
ASMM10P049318	0.004489	0.32924	1.69164	up	NM_008890	Pnmt	phenylethanolamine-N-methyltransferase	52.5601	37.669	6.01253	5.25411	57.2211	49.492	50.9672	36.8285	38.9303	37.2481	5.89546	6.07258	6.06956	5.10442	5.17145	5.48647		Down	Ces3b	carboxylesterase 3B	909.428	323.93	234.767	489.375	1321.61	1788.27	750.916	1286.93	0.380265	P	P	P	P	P	P	0.0477609
ASMM10P004948	0.00457088	0.32924	1.52398	up	NM_130885	Oxr1	oxidation resistance 1	1804.71	1414.21	11.0283	10.4204	2046.54	1558.74	1808.84	1492.87	1348.53	1401.22	10.9899	10.9274	11.1674	10.4598	10.2703	10.5311		Down	Catsper4	cation channel, sperm associated 4	20.5722	12.6495	24.5435	19.2551	56.8499	70.9629	24.6133	50.8087	0.378972	P	A	P	P	P	P	0.0448495
ASMM10P048228	0.00457598	0.32924	1.32484	up	NM_001190401	Usp34	ubiquitin specific peptidase 34	210.799	195.067	8.00242	7.5966	243.191	184.453	204.751	217.228	200.695	167.278	7.95008	7.94414	8.11304	7.68437	7.54544	7.56		Down	Olfr1466	olfactory receptor 1466	1575.58	625.163	346.365	849.036	2427.54	2191.76	2183.86	2267.72	0.374401	P	P	P	P	P	P	0.0101682
ASMM10P005245	0.00457659	0.32924	9.78866	up	NM_001161802	Zscan4e	zinc finger and SCAN domain containing 4E	83.7284	10.2416	6.58807	3.29696	114.81	88.5765	47.7981	14.7221	5	11.0028	6.89119	6.89679	5.97622	3.75667	2.32654	3.80766		Down	Zfp467	zinc finger protein 467	60771.9	18519.8	9126.67	29472.8	81972.9	87687.2	66865.1	78841.7	0.373822	P	P	P	P	P	P	0.0221733
ASMM10P021473	0.00462661	0.32924	2.91208	up	NM_198630	1810024B03Rik	RIKEN cDNA 1810024B03 gene	337.2	140.658	8.6601	7.11805	340.251	277.599	393.75	121.023	143.914	157.037	8.42033	8.51794	9.04202	6.8302	7.05169	7.47225		Down	4930595M18Rik	RIKEN cDNA 4930595M18 gene	35.7918	12.3886	28.8189	25.6664	66.9236	100.799	38.8696	68.8642	0.372711	M	A	P	M	M	M	0.0438336
ASMM10P022962	0.00465614	0.32924	1.68158	up	NM_001165980	Dcaf17	DDB1 and CUL4 associated factor 17	564.352	402.577	9.38248	8.63266	610.157	575.297	507.604	387.399	403.797	416.533	9.2287	9.53471	9.38404	8.52037	8.55138	8.82624		Down	Tbata	thymus, brain and testes associated	12438.7	2085.54	977.047	5167.08	13037.1	14530.5	14189	13918.8	0.371229	P	P	P	P	P	P	0.0380075
ASMM10P027714	0.00467038	0.32924	1.9311	up	NM_011732	Ybx1	Y box protein 1	399.979	251.318	8.91183	7.96241	413.231	422.308	364.399	264.875	232.9	256.178	8.69642	9.10988	8.92919	7.9711	7.75781	8.15831		Down	Ptpn21	protein tyrosine phosphatase, non-receptor type 21	7172	2740.4	1594.9	3835.76	11144.4	13361.8	6586.09	10364.1	0.370102	M	P	P	M	P	M	0.0337165
ASMM10P005226	0.00467984	0.32924	1.78167	up	NM_001161457	Cbfb	core binding factor beta	458.173	308.77	9.08563	8.2524	497.511	372.553	504.456	328.604	328.673	269.033	8.95428	8.92697	9.37565	8.28096	8.25268	8.22357		Down	Ccdc30	coiled-coil domain containing 30	49.3227	37.8145	33.3642	40.1671	107.984	99.8368	118.067	108.629	0.369764	P	P	P	P	P	P	0.00032341
ASMM10P004462	0.00468598	0.32924	1.72498	up	NM_001043322	Fmn1	formin 1	108.995	78.598	7.06239	6.27581	119.303	98.2183	109.463	79.8228	97.7528	58.2185	6.94282	7.04502	7.19932	6.22337	6.49804	6.10602		Down	Elavl4	ELAV (embryonic lethal, abnormal vision, Drosophila)-like 4 (Hu antigen D)	70505.8	31182.3	17275.8	39654.6	117343	123129	81405.1	107292	0.369595	P	P	P	P	P	P	0.0152036
ASMM10P042031	0.00472154	0.32924	1.26834	up	NM_007502	Atp1b3	ATPase, Na+/K+ transporting, beta 3 polypeptide	24511.3	22799.9	14.7355	14.3926	23933.7	24643.4	24956.9	22329.9	25349.8	20720.1	14.6378	14.7599	14.8088	14.3278	14.4276	14.4222		Down	Aurkc	aurora kinase C	3093.02	977.591	728.372	1599.66	4878.03	4903.89	3218.26	4333.39	0.369148	P	P	P	P	P	P	0.0215194
ASMM10P040164	0.00474795	0.32924	1.44188	up	NM_183035	Defb34	defensin beta 34	1463.71	1214.3	10.7319	10.2039	1729.85	1212.67	1448.62	1330.98	1220.85	1091.08	10.7536	10.5846	10.8575	10.296	10.1333	10.1825		Down	Prss46	protease, serine 46	3657.21	958.743	549.12	1721.69	4654.09	4508.81	4900.76	4687.89	0.367264	P	P	P	P	P	P	0.0195498
ASMM10P039793	0.00476144	0.32924	1.4711	up	NM_023182	Ctrl	chymotrypsin-like	761.446	618.907	9.80216	9.24526	865.079	633.359	785.9	627.938	658.467	570.315	9.74649	9.66857	9.99142	9.21951	9.25329	9.26299		Down	Lrrtm1	leucine rich repeat transmembrane neuronal 1	13462.2	10297	5454.51	9737.91	32042.3	25716.8	22230.1	26663.1	0.365221	P	P	P	P	P	P	0.00509983
ASMM10P013453	0.0047689	0.32924	1.36369	up	NM_178920	Mal2	mal, T cell differentiation protein 2	919.745	808.306	10.0737	9.62619	1014.04	877.759	867.433	892.618	793.769	738.53	9.96175	10.1245	10.1349	9.71917	9.52709	9.63231		Down	BC055324	cDNA sequence BC055324	282.915	130.157	59.362	157.478	456.067	542.917	299.351	432.778	0.363877	P	P	P	P	P	P	0.0235552
ASMM10P015275	0.00479344	0.32924	4.28615	up	NM_026588	Stx19	syntaxin 19	19.95	5	4.43905	2.33937	34.1047	10.7012	15.0441	5	5	5	5.15006	3.90273	4.26435	2.32504	2.32654	2.36652		Down	Vmn1r234	vomeronasal 1 receptor 234	223.497	72.0584	73.9964	123.184	359.498	421.216	238.088	339.601	0.362732	P	P	P	P	P	P	0.0211432
ASMM10P017957	0.00481574	0.32924	1.41355	up	NM_008651	Mybl1	myeloblastosis oncogene-like 1	138.582	119.861	7.39976	6.90043	156.755	141.815	117.177	127.034	126.619	105.93	7.32421	7.57204	7.30302	6.90266	6.86761	6.93103		Down	Gdf6	growth differentiation factor 6	33.7527	14.3892	17.895	22.0123	75.2257	79.1598	28.706	61.0305	0.360677	P	A	P	P	P	P	0.043326
ASMM10P054699	0.00484193	0.32924	1.92857	up	NM_030597	Lsm2	LSM2 homolog, U6 small nuclear RNA associated (S. cerevisiae)	41.0727	25.822	5.65383	4.7063	44.5042	41.8212	36.8927	31.8513	23.2526	22.3622	5.5408	5.83076	5.58993	4.89578	4.42868	4.79443		Down	Hsp90ab1	heat shock protein 90 alpha (cytosolic), class B member 1	87699	40095.6	24294.5	50696.4	154360	166862	101820	141014	0.359513	P	P	P	P	P	P	0.015311
ASMM10P040244	0.00484967	0.32924	1.72923	up	NM_013834	Sfrp1	secreted frizzled-related protein 1	239.65	169.765	8.19011	7.39998	245.309	260.425	213.215	171.953	181.493	155.849	7.96134	8.4315	8.17749	7.34556	7.39295	7.46144		Down	Mterfd1	MTERF domain containing 1	2135.29	669.87	456.118	1087.09	3567.69	3436.32	2093.38	3032.46	0.358485	P	P	P	P	P	P	0.0256849
ASMM10P010431	0.00487623	0.32924	1.33719	up	NM_001037987	Edil3	EGF-like repeats and discoidin I-like domains 3	590.016	530.398	9.44483	9.02562	674.987	538.073	556.988	508.789	557.202	525.202	9.38315	9.44706	9.50429	8.91859	9.01334	9.14494		Down	Gm11563	predicted gene 11563	140.249	51.6364	109.608	100.498	309.068	404.667	131.798	281.845	0.356572	P	P	P	P	P	P	0.048581
ASMM10P006242	0.00491021	0.32924	1.60972	up	NM_001253708	Mbnl1	muscleblind-like 1 (Drosophila)	206.866	157.253	7.97559	7.28878	236.204	176.043	208.353	159.491	156.284	155.982	7.90875	7.87582	8.1422	7.23342	7.17042	7.46249		Down	Crlf1	cytokine receptor-like factor 1	47.9382	83.9832	27.6802	53.2005	135.206	122.539	190.628	149.458	0.355957	P	P	P	P	P	P	0.0112081
ASMM10P047286	0.00492626	0.32924	1.65096	up	NM_001005341	Ypel2	yippee-like 2 (Drosophila)	49256.5	36292.5	15.793	15.0697	43199.3	53431.4	51138.8	36795.8	38042.5	34039.1	15.5404	15.9174	15.9212	15.0485	15.0417	15.1189		Down	Cxcl12	chemokine (C-X-C motif) ligand 12	88.962	55.709	30.9314	58.5341	192.692	203.383	98.4832	164.852	0.35507	P	P	P	P	P	P	0.0232395
ASMM10P005150	0.00493424	0.32924	1.67404	up	NM_001159633	Slc44a1	solute carrier family 44, member 1	20.1842	14.3393	4.61416	3.87083	22.9008	19.646	18.0057	13.6706	16.8921	12.4553	4.56259	4.75476	4.52512	3.64784	3.97537	3.98927		Down	F8	coagulation factor VIII	275.083	119.865	101.283	165.41	457.331	431.021	513.552	467.301	0.353969	P	P	P	P	P	P	0.00371384
ASMM10P014475	0.00494252	0.32924	1.471	up	NM_001110017	Dzip3	DAZ interacting protein 3, zinc finger	1166.46	949.938	10.4208	9.86403	1243.54	1184.7	1071.14	998.609	938.577	912.628	10.2638	10.5536	10.445	9.88822	9.76466	9.93921		Down	Msx2	msh homeobox 2	3907.67	1842.74	1558.56	2436.32	7019.45	7259.42	6474.14	6917.67	0.352188	P	P	P	P	P	P	0.00223055
ASMM10P036587	0.00497829	0.32924	1.82545	up	NM_001011782	Olfr543	olfactory receptor 543	90.7207	60.9403	6.78781	5.91956	102.51	72.518	97.1337	62.4998	74.2521	46.069	6.72853	6.61033	7.02457	5.86961	6.10138	5.78769		Down	St8sia5	ST8 alpha-N-acetyl-neuraminide alpha-2,8-sialyltransferase 5	100.797	72.7629	49.8234	74.461	256.498	203.556	174.705	211.586	0.351918	P	P	P	P	P	P	0.00409214
ASMM10P029699	0.00502724	0.32924	1.90677	up	NM_019732	Runx3	runt related transcription factor 3	33.5101	21.0208	5.35834	4.42721	34.4608	33.5401	32.5295	20.822	21.5902	20.6501	5.16335	5.51354	5.39813	4.2671	4.32784	4.68668		Down	Auts2	autism susceptibility candidate 2	360.173	391.618	187.862	313.218	991.945	1033.3	645.132	890.125	0.35188	M	P	P	P	P	M	0.00702725
ASMM10P039929	0.00508326	0.32924	1.44263	up	NM_198007	Ascc3	activating signal cointegrator 1 complex subunit 3	788.355	655.992	9.85885	9.33015	880.112	746.386	738.567	637.529	658.47	671.978	9.77035	9.90255	9.90364	9.23914	9.2535	9.49781		Down	Cabp7	calcium binding protein 7	21.5825	37.949	17.1224	25.5513	67.4439	62.5508	88.0905	72.6951	0.351486	P	P	P	P	P	P	0.00471241
ASMM10P012981	0.00513711	0.32924	1.40252	up	NM_178399	3110035E14Rik	RIKEN cDNA 3110035E14 gene	206.383	180.732	7.97998	7.49196	223.089	194.782	201.279	180.965	193.502	167.728	7.82887	8.02487	8.08621	7.42108	7.4912	7.56361		Down	Ncor1	nuclear receptor co-repressor 1	664.837	418.665	455.788	513.097	1359.65	1561.06	1460.43	1460.38	0.351344	P	P	P	P	P	P	0.000298108
ASMM10P005971	0.00514595	0.32924	1.42675	up	NM_001199122	Ghitm	growth hormone inducible transmembrane protein	1487.94	1253.56	10.7647	10.252	1592.6	1369.47	1501.75	1255.96	1290.95	1213.76	10.6254	10.7562	10.9126	10.2146	10.2087	10.3327		Down	Id3	inhibitor of DNA binding 3	6238.22	2074.96	1411.07	3241.42	9478.06	10620.2	7749.91	9282.71	0.349189	P	P	P	P	P	P	0.0124391
ASMM10P051278	0.00514867	0.32924	1.99234	up	NM_009396	Tnfaip2	tumor necrosis factor, alpha-induced protein 2	696.003	418.35	9.68013	8.68567	657.783	676.999	753.228	417.713	466.08	371.256	9.34462	9.76216	9.93361	8.6298	8.75964	8.66756		Down	Eif2s3y	eukaryotic translation initiation factor 2, subunit 3, structural gene Y-linked	66.9762	342.72	30.0109	146.569	428.503	464.139	373.136	421.926	0.347381	P	P	P	P	P	P	0.0271666
ASMM10P025817	0.00515315	0.32924	1.39057	up	NM_011020	Hspa4l	heat shock protein 4 like	34173.9	29397.6	15.2402	14.7645	33096.9	34183.2	35241.5	29694.9	29561.5	28936.4	15.1309	15.2503	15.3394	14.7392	14.6742	14.8801		Down	Fbxw14	F-box and WD-40 domain protein 14	510.95	224.964	237.695	324.536	1112.78	1265.6	437.101	938.492	0.345806	P	P	P	P	P	P	0.0431165
ASMM10P002535	0.00517438	0.32924	1.34609	up	NM_177408	Gabrg2	gamma-aminobutyric acid (GABA) A receptor, subunit gamma 2	2226.22	1968.11	11.324	10.8952	2503.55	2078.57	2096.54	2132.25	1887.88	1884.19	11.2722	11.3321	11.3677	10.9785	10.7515	10.9556		Down	Ctrb1	chymotrypsinogen B1	15782	5441.93	2993.02	8072.31	24128	24586.1	21552.3	23422.1	0.344645	P	P	P	P	P	P	0.00948894
ASMM10P009045	0.00524873	0.32924	1.28343	up	NM_153195	Fbxo7	F-box protein 7	56.2571	53.4579	6.10516	5.74515	64.1766	55.235	49.3596	57.1381	59.64	43.5958	6.06575	6.22649	6.02323	5.7416	5.7822	5.71166		Down	Lce1l	late cornified envelope 1L	17421.2	3210.75	2104.31	7578.77	21180.9	24300.5	21334.9	22272.1	0.340281	P	P	P	P	P	P	0.0216597
ASMM10P011237	0.00525591	0.32924	1.47143	up	NM_011200	Ptp4a1	protein tyrosine phosphatase 4a1	16519.8	13157.6	14.1565	13.5993	15756	15922.9	17880.6	12860.7	14136.7	12475.4	14.0099	14.1336	14.326	13.524	13.6064	13.6675		Down	Hmga1	high mobility group AT-hook 1	19679.7	7212.7	2897.09	9929.83	31196.1	32850.6	23968.1	29338.3	0.33846	M	P	P	M	M	M	0.0137498
ASMM10P026107	0.00527269	0.32924	2.65076	up	NM_029937	Nup210l	nucleoporin 210-like	49.7606	22.0875	5.89851	4.4921	61.5736	34.2366	53.4715	21.9008	21.0221	23.3396	6.00544	5.54601	6.14407	4.33563	4.28986	4.85082		Down	Mycs	myc-like oncogene, s-myc protein	194.262	46.7437	92.488	111.165	392.293	389.793	203.481	328.522	0.338378	P	P	P	P	P	P	0.023161
ASMM10P039914	0.0052754	0.32924	2.84852	up	NM_001009950	Slc38a8	solute carrier family 38, member 8	107.417	45.3634	7.02641	5.5162	93.4303	135.082	93.7384	50.7375	44.7606	40.5922	6.59915	7.50871	6.97137	5.56708	5.37282	5.60869		Down	Sost	sclerostin	395.273	154.377	120.289	223.313	673.385	919.299	391.848	661.511	0.33758	P	P	P	P	P	P	0.0333623
ASMM10P019896	0.00528663	0.32924	1.40448	up	NM_183195	Marveld1	MARVEL (membrane-associating) domain containing 1	8393.98	6992.2	13.197	12.7069	9277.39	7368.7	8535.83	6693.16	7942.88	6340.55	13.2045	13.0753	13.3111	12.6157	12.8118	12.6933		Down	Krt81	keratin 81	2981.62	921.856	694.27	1532.58	5078.55	4450.42	4289.59	4606.19	0.332723	P	P	P	P	P	P	0.00799113
ASMM10P050557	0.00531426	0.32924	1.77852	up	NM_177290	Itgb8	integrin beta 8	187.639	129.12	7.82981	6.99914	226.978	173.956	161.984	110.917	149.685	126.758	7.85208	7.85942	7.77795	6.70469	7.11063	7.1821		Down	Aoc1	amine oxidase, copper-containing 1	8524.92	2906.46	2119.1	4516.83	12591.5	14987.6	13232.7	13603.9	0.332024	P	P	P	P	P	P	0.00660126
ASMM10P010308	0.00533437	0.32924	1.71677	up	NM_001177750	Gm10767	predicted gene 10767	63.4065	44.8201	6.28324	5.50355	70.6711	61.2897	58.2588	44.6099	44.3451	45.5052	6.20554	6.3747	6.2695	5.38395	5.35766	5.76903		Down	Krtap19-5	keratin associated protein 19-5	229.754	269.095	114.151	204.333	786.471	580.51	497.456	621.479	0.328786	P	P	P	P	P	P	0.00647372
ASMM10P002261	0.00533711	0.32924	1.4841	up	NM_008194	Gyk	glycerol kinase	611.259	494.938	9.49609	8.92651	640.112	607.833	585.833	521.145	502.14	461.53	9.30067	9.61529	9.57232	8.94965	8.86299	8.96687		Down	C2cd4a	C2 calcium-dependent domain containing 4A	68.1342	117.317	77.6378	87.6962	259.546	208.048	338.366	268.653	0.326429	P	P	P	P	P	P	0.00567745
ASMM10P040431	0.00535159	0.32924	1.51628	up	NM_009506	Vegfc	vascular endothelial growth factor C	287.848	231.71	8.44491	7.84437	315.637	276.007	271.901	217.228	251.676	226.228	8.31185	8.51019	8.51268	7.68417	7.86678	7.98216		Down	C1ql2	complement component 1, q subcomponent-like 2	137.846	374.192	71.9351	194.658	490.827	427.262	879.899	599.329	0.324793	P	P	P	P	P	P	0.0371889
ASMM10P006246	0.00536456	0.32924	1.37992	up	NM_001253711	Mbnl1	muscleblind-like 1 (Drosophila)	214.686	190.938	8.02987	7.56528	248.411	198.503	197.145	179.623	220.623	172.569	7.98039	8.0517	8.05752	7.40941	7.68091	7.60551		Down	Rbp2	retinol binding protein 2, cellular	356.706	212.844	198.623	256.058	955.17	1078.41	353.579	795.721	0.321793	P	P	P	P	P	P	0.039211
ASMM10P043107	0.00542398	0.32924	2.02841	up	NM_001191044	Ddx43	DEAD (Asp-Glu-Ala-Asp) box polypeptide 43	96.0002	57.5922	6.87332	5.85297	95.6151	80.4704	111.915	59.5071	65.1698	48.0997	6.63037	6.75616	7.23342	5.80081	5.91101	5.84709		Down	Cmtm5	CKLF-like MARVEL transmembrane domain containing 5	6497.33	4231.77	2125.15	4284.75	14139.6	19284.5	6725.77	13383.3	0.320157	P	P	P	P	P	P	0.0388878
ASMM10P012462	0.00543628	0.32924	1.34218	up	NM_001085421	Tspyl5	testis-specific protein, Y-encoded-like 5	47001.1	42391.9	15.7163	15.2917	45402.3	46773.2	48827.7	41894.1	45145.5	40136.2	15.614	15.7016	15.8332	15.2274	15.2708	15.3768		Down	Per2	period circadian clock 2	49.4855	39.0423	30.94	39.8226	118.868	140.363	116.037	125.089	0.318354	P	P	P	P	P	P	0.000404462
ASMM10P015324	0.00544024	0.32924	1.26532	up	NM_013918	Usp25	ubiquitin specific peptidase 25	1470.75	1398.41	10.7415	10.402	1601.49	1470.6	1340.16	1411.27	1478.84	1305.13	10.6341	10.8436	10.7469	10.3783	10.402	10.4258		Down	Rasd1	RAS, dexamethasone-induced 1	4165.04	10626.1	2912.42	5901.17	18533	16832.5	20272.2	18545.9	0.318193	P	P	P	P	P	P	0.00406309
ASMM10P020797	0.00545304	0.32924	1.47224	up	NM_001081228	Ttc30a2	tetratricopeptide repeat domain 30A2	402.828	334.472	8.92504	8.36702	421.801	399.826	386.857	352.927	346.264	304.223	8.72509	9.03199	9.01803	8.38408	8.3264	8.39057		Down	Arc	activity regulated cytoskeletal-associated protein	1084.56	2324.38	595.138	1334.69	5411.25	3479.48	3729.95	4206.9	0.317263	P	P	P	P	P	P	0.0112685
ASMM10P016427	0.00550959	0.32924	1.46	up	NM_023294	Ndc80	NDC80 homolog, kinetochore complex component (S. cerevisiae)	306.654	256.407	8.53631	7.99033	325.188	301.705	293.07	252.744	279.884	236.593	8.35704	8.6316	8.62028	7.90277	8.01891	8.04932		Down	Ddx3y	DEAD (Asp-Glu-Ala-Asp) box polypeptide 3, Y-linked	5	100.278	5	36.7593	127.395	130.908	92.1304	116.811	0.314691	A	P	A	P	P	P	0.0393261
ASMM10P040354	0.00555064	0.32924	1.5416	up	NM_178395	Zdhhc2	zinc finger, DHHC domain containing 2	12912.5	9750.67	13.8066	13.1822	12578.4	13262.8	12896.3	9802.6	9351.99	10097.4	13.6658	13.8923	13.8618	13.1507	13.044	13.3519		Down	Clstn3	calsyntenin 3	18078.2	3141.93	2192.31	7804.16	24810.6	26054.6	23814.2	24893.1	0.313506	P	P	P	P	P	P	0.0150251
ASMM10P007244	0.00555954	0.32924	1.35979	up	NM_011848	Nek3	NIMA (never in mitosis gene a)-related expressed kinase 3	18.5911	16.4546	4.49348	4.0501	21.9352	17.1803	16.658	18.6796	18.8727	11.8114	4.50116	4.56436	4.41493	4.10582	4.13182	3.91267		Down	Tdo2	tryptophan 2,3-dioxygenase	9.33713	40.1901	5.86158	18.4629	44.3615	45.0962	92.2007	60.5528	0.304906	A	P	A	M	M	M	0.0468603
ASMM10P024221	0.00558004	0.32924	2.75579	up	NM_001012704	Wfdc13	WAP four-disulfide core domain 13	15.931	6.60748	4.268	2.80553	18.4049	15.5575	13.8305	5.22547	7.08625	7.5107	4.23753	4.42276	4.14371	2.40331	2.73075	3.28254		Down	Enpp5	ectonucleotide pyrophosphatase/phosphodiesterase 5	6865.73	1292.35	1194.3	3117.46	10795.3	10727.1	9263.73	10262.1	0.303784	P	P	P	P	P	P	0.0105721
ASMM10P010931	0.00563579	0.32924	2.27563	up	NM_053112	Ear10	eosinophil-associated, ribonuclease A family, member 10	16.7925	8.85125	4.33903	3.15276	15.2774	15.3103	19.79	10.7903	9.44119	6.32229	3.95581	4.39989	4.66138	3.2982	3.10969	3.0504		Down	Lct	lactase	1156.67	2835.33	862.337	1618.11	4754.05	3802.78	7430.79	5329.21	0.303631	P	P	P	P	P	P	0.0204922
ASMM10P020631	0.00565141	0.32924	1.26007	up	NM_001001178	Ccdc148	coiled-coil domain containing 148	691.453	656.262	9.66417	9.33067	836.159	618.74	619.46	688.154	642.657	637.975	9.70027	9.64008	9.65216	9.35109	9.2201	9.42081		Down	Dock7	dedicator of cytokinesis 7	342.643	135.812	76.3602	184.938	527.303	818.516	499.532	615.117	0.300656	P	P	P	P	P	P	0.0148664
ASMM10P054662	0.00566732	0.32924	1.44108	up	NM_153166	Cpne5	copine V	9063.67	7297.2	13.3041	12.7769	9318.95	9831.1	8040.96	7259.02	7486.63	7145.95	13.2136	13.4727	13.2258	12.7243	12.732	12.8744		Down	Ubash3a	ubiquitin associated and SH3 domain containing, A	15.6027	28.644	9.41834	17.8884	45.0576	53.3437	80.9287	59.7767	0.299253	P	P	A	P	P	P	0.0133435
ASMM10P027890	0.00568926	0.32924	1.29104	up	NM_198026	Iqcc	IQ motif containing C	448.628	419.644	9.0643	8.69577	514.729	399.337	431.818	433.6	423.18	402.153	8.99969	9.02975	9.16347	8.68647	8.62104	8.77981		Down	Gspt2	G1 to S phase transition 2	97.1453	35.028	43.7592	58.6442	174.039	221.522	197.773	197.778	0.296515	P	P	P	P	P	P	0.00212391
ASMM10P009584	0.00570512	0.32924	1.64434	up	NM_181731	Cabyr	calcium-binding tyrosine-(Y)-phosphorylation regulated (fibrousheathin 2)	49.3755	36.3861	5.92013	5.20262	56.0181	45.3486	46.7597	33.7194	39.722	35.717	5.86496	5.95101	5.9444	4.97824	5.20089	5.42873		Down	Kdm5d	lysine (K)-specific demethylase 5D	5	128.616	5	46.2053	153.729	183.386	132.433	156.516	0.295211	A	P	A	P	P	P	0.0326783
ASMM10P038722	0.00571196	0.32924	1.57461	up	NM_175023	Rbbp6	retinoblastoma binding protein 6	19136.8	14202	14.3675	13.7125	17873.7	19217.7	20318.9	13720.7	14563.6	14321.8	14.191	14.4092	14.5023	13.6225	13.6453	13.8699		Down	9130008F23Rik	RIKEN cDNA 9130008F23 gene	338.88	170.372	164.372	224.541	833.062	976.323	476.537	761.974	0.294683	M	P	M	P	M	M	0.0139512
ASMM10P050062	0.00571988	0.32924	1.36372	up	NM_172578	Mis18bp1	MIS18 binding protein 1	48.0375	42.4736	5.87011	5.42256	56.2536	39.3241	48.5348	43.3589	47.433	36.629	5.87094	5.7418	5.99761	5.34696	5.45654	5.4642		Down	Uty	ubiquitously transcribed tetratricopeptide repeat gene, Y chromosome	43.0534	2517.91	30.796	863.919	2777.84	3268.35	2797.82	2948	0.293052	P	P	P	P	P	P	0.0343251
ASMM10P008451	0.00574553	0.32924	1.45949	up	NM_029553	Ttc8	tetratricopeptide repeat domain 8	97.7598	81.3475	6.89416	6.3487	115.268	80.3475	97.6639	86.4575	82.073	75.5121	6.89669	6.75363	7.03218	6.33502	6.24957	6.4615		Down	Olfr215	olfactory receptor 215	135.067	37.9942	47.7239	73.595	331.624	306.198	119.889	252.57	0.291384	P	P	P	P	P	P	0.0358416
ASMM10P011144	0.0057511	0.32924	1.2983	up	NM_020506	Xpo4	exportin 4	142.17	134.422	7.44225	7.06562	163.627	132.015	130.869	141.731	135.006	126.528	7.38415	7.47251	7.47008	7.05898	6.9589	7.179		Down	Tcp10c	t-complex protein 10c	54.7901	25.7485	27.3334	35.9573	113.178	202.683	61.9242	125.929	0.285537	P	P	P	P	P	P	0.0499826
ASMM10P004520	0.00579602	0.32924	1.90589	up	NM_001080130	Tmpo	thymopoietin	471.502	290.472	9.09622	8.16575	605.116	331.399	477.991	302.452	326.043	242.922	9.21857	8.7649	9.30517	8.16758	8.24077	8.08889		Down	Xlr5a	X-linked lymphocyte-regulated 5A	961.649	365.271	236.567	521.162	2171.53	2038.91	1275.01	1828.48	0.285024	P	P	P	P	P	P	0.010838
ASMM10P031848	0.00583265	0.32924	1.34921	up	NM_028975	Tmem33	transmembrane protein 33	22551.6	19471.1	14.6081	14.176	21869	22819.1	22966.6	18928.2	20333.6	19151.4	14.5059	14.6397	14.6785	14.0928	14.1395	14.2955		Down	Zgpat	zinc finger, CCCH-type with G patch domain	63.7766	39.2752	22.231	41.7609	166.643	187.018	92.8888	148.85	0.280558	P	P	P	P	P	P	0.0130141
ASMM10P014355	0.0058785	0.32924	1.40751	up	NM_028295	Pdia5	protein disulfide isomerase associated 5	3465.94	2894.95	11.9409	11.4478	4372.7	3055.98	2969.14	2961.99	3125.53	2597.33	12.1188	11.8525	11.8514	11.4389	11.4933	11.4111		Down	Adam9	a disintegrin and metallopeptidase domain 9 (meltrin gamma)	1083.75	216.033	202.952	500.912	2052.76	2180.77	1137.85	1790.46	0.279767	P	P	P	P	P	P	0.0212579
ASMM10P041957	0.00589646	0.32924	1.41539	up	NM_013669	Snap91	synaptosomal-associated protein 91	166.349	144.294	7.66666	7.16547	190.673	155.164	153.211	154.899	139.042	138.939	7.60478	7.69459	7.70061	7.19069	7.0012	7.3045		Down	Spink12	serine peptidase inhibitor, Kazal type 11	152.997	41.0517	50.569	81.5392	368.269	340.608	167.264	292.047	0.279199	P	P	P	P	P	P	0.021885
ASMM10P004521	0.00591648	0.32924	1.63739	up	NM_001080131	Tmpo	thymopoietin	492.526	363.093	9.18859	8.47719	537.652	416.62	523.306	362.162	419.332	307.785	9.05532	9.09002	9.42044	8.42129	8.60634	8.40395		Down	Exoc3l4	exocyst complex component 3-like 4	91.7824	114.102	39.006	81.6301	270.134	303.214	306.831	293.393	0.278228	P	P	P	P	P	P	0.000543859
ASMM10P054791	0.0059469	0.32924	1.42641	up	NM_001170970	Wdr33	WD repeat domain 33	787.794	663.548	9.85997	9.34758	849.955	760.996	752.43	676.479	653.968	660.198	9.72026	9.92762	9.93204	9.32965	9.24345	9.46964		Down	Tomm40	translocase of outer mitochondrial membrane 40 homolog (yeast)	10762.4	2460.36	1578.1	4933.62	17333.2	17693.9	19565.3	18197.4	0.271116	P	P	P	P	P	P	0.00579043
ASMM10P020510	0.00597955	0.32924	1.48863	up	NM_026176	Pdcl	phosducin-like	10892.1	8559.26	13.572	12.9981	10686.4	10733.1	11256.8	8020.41	9066.15	8591.23	13.4304	13.6116	13.6741	12.8642	12.9917	13.1383		Down	Sgsm1	small G protein signaling modulator 1	30.5036	12.46	23.4778	22.1472	82.1394	81.3469	87.7767	83.7543	0.26443	P	A	P	P	P	P	0.000197759
ASMM10P027517	0.00598652	0.32924	6.02723	up	NM_080458	Bsnd	Bartter syndrome, infantile, with sensorineural deafness (Barttin)	28.6237	5	4.93086	2.33937	44.9514	11.248	29.6716	5	5	5	5.55505	3.97236	5.26519	2.32504	2.32654	2.36652		Down	Zfp26	zinc finger protein 26	29.302	15.7024	27.2365	24.0803	102.523	98.2068	74.228	91.6526	0.262734	P	A	P	P	P	P	0.00114446
ASMM10P022733	0.00601914	0.32924	1.91158	up	NM_177383	Gpr21	G protein-coupled receptor 21	908.321	563.533	10.0423	9.10749	1006.77	695.027	1023.16	603.741	598.821	488.037	9.94956	9.80064	10.3766	9.15967	9.11782	9.04497		Down	Gm11938	predicted gene 11938	1135.31	356.569	314.114	601.997	2958.52	2603.66	1630.87	2397.68	0.251075	P	P	P	P	P	P	0.00993494
ASMM10P005225	0.0060249	0.32924	1.42428	up	NM_022309	Cbfb	core binding factor beta	596.289	501.527	9.45535	8.94512	690.004	493.126	605.737	542.289	501.815	460.477	9.41763	9.32965	9.61877	9.01018	8.86252	8.96265		Down	Spink8	serine peptidase inhibitor, Kazal type 8	137.993	736.119	134.22	336.111	1425.95	1039.31	1723.83	1396.36	0.240704	P	P	P	P	P	P	0.00983792
ASMM10P055179	0.00605006	0.32924	1.81776	up	NM_001145352	6430550D23Rik	RIKEN cDNA 6430550D23 gene	114.861	78.0835	7.14497	6.28282	110.454	116.68	117.447	78.9968	89.933	65.3208	6.83596	7.29158	7.30738	6.20755	6.37689	6.26402		Down	Defb19	defensin beta 19	91.1473	18.2084	13.3414	40.899	171.662	263.908	79.4197	171.663	0.238251	P	A	A	P	P	P	0.045306
ASMM10P049037	0.0060754	0.32924	1.50561	up	NM_001163355	Rhot1	ras homolog gene family, member T1	689.728	551.842	9.67272	9.08237	720.177	657.565	691.443	558.479	553.42	543.629	9.48754	9.72147	9.80913	9.05125	9.00403	9.19182		Down	Alox12b	arachidonate 12-lipoxygenase, 12R type	94.8393	149.121	84.7977	109.586	532.851	434.905	426.812	464.856	0.235742	P	P	P	P	P	P	0.00042306
ASMM10P006672	0.0060956	0.32924	1.38147	up	NM_008072	Gabrd	gamma-aminobutyric acid (GABA) A receptor, subunit delta	633.454	552.957	9.54573	9.07953	684.883	636.711	578.769	595.609	588.26	475.003	9.40447	9.67629	9.55644	9.14196	9.09012	9.00649		Down	Rnd1	Rho family GTPase 1	1631.47	323.943	301.079	752.163	3990.39	4331.94	1543.12	3288.48	0.228727	P	P	P	P	P	P	0.0305863
ASMM10P034649	0.00611918	0.32924	1.75085	up	NM_178608	Reep1	receptor accessory protein 1	133.184	92.6076	7.33955	6.53149	161.474	120.114	117.964	96.3488	84.3343	97.1397	7.36745	7.33587	7.31533	6.49496	6.28852	6.81101		Down	Tdrd9	tudor domain containing 9	44.7265	5	10.2638	19.9967	171.284	130.21	40.4284	113.974	0.17545	M	A	A	M	M	M	0.0407941
ASMM10P026705	0.00613358	0.32924	1.45597	up	NM_145711	Tox	thymocyte selection-associated high mobility group box	205.914	175.123	7.97707	7.43509	223.874	200.15	193.718	195.286	192.466	137.618	7.83432	8.06343	8.03346	7.52931	7.48463	7.29134		Down	Prss44	protease, serine 44	32.0766	5	5	14.0255	122.49	152.028	45.2385	106.585	0.13159	P	A	A	P	P	P	0.0244779
ASMM10P021965	0.00614949	0.32924	5.73593	up	NM_001271575	Trp53tg5	transformation related protein 53 target 5	54.5684	9.95874	5.85931	3.33928	88.2083	51.6209	23.8761	11.4685	10.4566	7.9511	6.51496	6.12829	4.93467	3.38124	3.27152	3.36508
ASMM10P031923	0.00621011	0.32924	1.52431	up	NM_001042710	Prss57	protease, serine 57	103.229	82.1018	6.971	6.36284	124.05	90.8311	94.8054	82.5201	80.9066	82.8786	6.99225	6.93208	6.98865	6.27058	6.22891	6.58903
ASMM10P005327	0.00621087	0.32924	1.43768	up	NM_001163420	Fam172a	family with sequence similarity 172, member A	95.3101	80.9487	6.86424	6.3405	106.239	98.6177	81.074	86.2499	84.6275	71.9688	6.77991	7.05326	6.75954	6.33161	6.29331	6.39658
ASMM10P036258	0.00624557	0.32924	2.21164	up	NM_053080	Aldh1a3	aldehyde dehydrogenase family 1, subfamily A3	904.529	493.018	10.0531	8.90801	852.994	844.024	1016.57	459.547	606.162	413.346	9.72569	10.0673	10.3664	8.77213	9.13547	8.81645
ASMM10P026036	0.00626737	0.32924	1.62741	up	NM_025663	Gpatch4	G patch domain containing 4	60.0811	44.3609	6.1911	5.48852	73.6927	52.487	54.0636	47.1208	41.9757	43.9862	6.26204	6.15215	6.15911	5.46482	5.27816	5.72258
ASMM10P044334	0.00627094	0.32924	1.3186	up	NM_009530	Atrx	alpha thalassemia/mental retardation syndrome X-linked homolog (human)	25739.3	22877.4	14.8007	14.4017	24356.1	25857.5	27004.2	23314.9	24358	20959.4	14.665	14.8188	14.9184	14.3818	14.3854	14.438
ASMM10P036911	0.00629367	0.32924	1.30765	up	NM_001101488	Gsg1l	GSG1-like	48137.4	44923.8	15.7621	15.3751	45616.7	49222.9	49572.6	45878.8	48096.8	40795.9	15.6223	15.8011	15.8627	15.35	15.3726	15.4028
ASMM10P036062	0.00630041	0.32924	1.5839	up	NM_201374	Ccdc155	coiled-coil domain containing 155	1930.94	1443.07	11.1128	10.4494	2379.44	1534.42	1878.94	1419.25	1446.08	1463.87	11.206	10.9061	11.2265	10.3863	10.3678	10.5939
ASMM10P042888	0.00633095	0.32924	1.29255	up	NM_011352	Sema7a	sema domain, immunoglobulin domain (Ig), and GPI membrane anchor, (semaphorin) 7A	121.866	114.718	7.20875	6.83853	148.63	103.243	113.726	113.839	124.47	105.844	7.24896	7.11746	7.25983	6.74306	6.84331	6.92923
ASMM10P031147	0.00636125	0.32924	1.90351	up	NM_007925	Eln	elastin	1482.42	927.585	10.749	9.82036	1545.04	1273.41	1628.82	824.543	1081.69	876.526	10.5767	10.6456	11.0248	9.60642	9.9704	9.88427
ASMM10P015250	0.00638297	0.32924	2.09933	up	NM_028091	Osgepl1	O-sialoglycoprotein endopeptidase-like 1	70.3406	40.6177	6.434	5.36407	66.1939	66.3118	78.5162	39.7915	42.4829	39.5788	6.10993	6.48398	6.70809	5.22314	5.29552	5.57356
ASMM10P015939	0.00642212	0.32924	1.49071	up	NM_008997	Rab11b	RAB11B, member RAS oncogene family	4796.31	3778.09	12.4083	11.8323	5278.76	4570.59	4539.59	3387.15	4001.04	3946.08	12.3856	12.4087	12.4307	11.6387	11.8404	12.0179
ASMM10P023631	0.00643362	0.32924	1.81828	up	NM_029475	Adal	adenosine deaminase-like	316.588	211.879	8.58239	7.71982	320.606	325.514	303.646	218.308	201.187	216.142	8.33463	8.7389	8.67365	7.69059	7.54946	7.9194
ASMM10P020879	0.00643818	0.32924	1.63191	up	NM_145526	P2rx3	purinergic receptor P2X, ligand-gated ion channel, 3	175.992	132.309	7.75026	7.0437	183.932	161.381	182.663	138.471	132.245	126.211	7.55062	7.75035	7.94982	7.0261	6.93026	7.17475
ASMM10P036999	0.00643884	0.32924	1.53169	up	NM_177001	9130023H24Rik	RIKEN cDNA 9130023H24 gene	3122.08	2405.14	11.7997	11.1845	3171.88	2888.88	3305.5	2331.24	2636.13	2248.06	11.62	11.7759	12.0031	11.1094	11.2407	11.2035
ASMM10P005738	0.00648472	0.33004	1.53352	up	NM_001172099	Cuedc1	CUE domain containing 1	151.3	120.709	7.52869	6.91184	163.038	160.737	130.124	123.345	127.547	111.236	7.37943	7.74402	7.46262	6.85838	6.87982	6.99733
ASMM10P044134	0.00665058	0.333773	1.3949	up	NM_212444	Gyk	glycerol kinase	526.416	455.463	9.29075	8.81058	576.306	504.034	498.908	500.652	443.235	422.501	9.15282	9.3574	9.36203	8.89603	8.68959	8.84613
ASMM10P008977	0.00666692	0.333773	1.42548	up	NM_146239	Cdk17	cyclin-dependent kinase 17	903.485	763.215	10.0546	9.54315	956.609	876.369	877.476	838.559	755.509	695.578	9.88596	10.1221	10.1558	9.62923	9.45295	9.54729
ASMM10P041131	0.00669849	0.333773	1.75527	up	NM_028908	Map10	microtubule-associated protein 10	1487.7	1010.13	10.7612	9.94949	1469.06	1391.46	1602.58	955.001	1078.73	996.649	10.5097	10.7755	10.9983	9.82198	9.96615	10.0603
ASMM10P029286	0.00670574	0.333773	1.52679	up	NM_023537	Rab3b	RAB3B, member RAS oncogene family	4843.48	3724.06	12.4278	11.8173	4851.89	4701.31	4977.23	3694.96	3627.35	3849.86	12.2714	12.4477	12.5642	11.7652	11.7082	11.9784
ASMM10P055685	0.00671235	0.333773	1.30648	up	NM_001159573	Fip1l1	FIP1 like 1 (S. cerevisiae)	195.022	183.683	7.89613	7.51044	219.976	194.7	170.389	190.425	205.31	155.312	7.8112	8.02422	7.85295	7.4928	7.58094	7.45758
ASMM10P008488	0.00675124	0.333773	1.28818	up	NM_029773	Spopl	speckle-type POZ protein-like	180.176	171.48	7.78125	7.41592	207.384	163.092	170.052	173.298	176.391	164.751	7.72531	7.76823	7.85022	7.35721	7.35312	7.53743
ASMM10P035890	0.00676605	0.333773	1.36137	up	NM_026815	Upk1a	uroplakin 1A	271.74	245.668	8.35881	7.91375	314.698	252.518	248.006	260.604	283.665	192.736	8.30875	8.38408	8.3836	7.94935	8.03601	7.7559
ASMM10P022917	0.00677812	0.333773	1.61107	up	NM_020283	B3galt1	UDP-Gal:betaGlcNAc beta 1,3-galactosyltransferase, polypeptide 1	2380.32	1750.45	11.4189	10.7309	2491.35	2142.95	2506.65	1729.66	1707.94	1813.75	11.2648	11.3841	11.6078	10.6724	10.6158	10.9044
ASMM10P027498	0.0067906	0.333773	1.61963	up	NM_146254	Wdr78	WD repeat domain 78	52.8929	39.9676	6.02521	5.32954	53.8866	51.6111	53.1808	47.585	39.4007	32.917	5.81247	6.12811	6.13504	5.47865	5.18926	5.3207
ASMM10P032100	0.00679436	0.333773	1.86251	up	NM_008318	Ibsp	integrin binding sialoprotein	88.3282	56.7361	6.73505	5.8378	113.259	71.9303	79.795	57.488	53.0984	59.6218	6.87253	6.59826	6.73435	5.75143	5.62206	6.1399
ASMM10P007944	0.00680264	0.333773	1.33589	up	NM_026004	Nt5c3	5'-nucleotidase, cytosolic III	692.594	623.058	9.67436	9.25656	755.035	656.85	665.898	630.473	626.943	611.757	9.55184	9.71996	9.75127	9.22656	9.18403	9.3591
ASMM10P055802	0.00685087	0.334987	1.27511	up	NM_028130	Zfp157	zinc finger protein 157	315.188	300.355	8.56512	8.21451	374.469	265.134	305.962	305.895	326.764	268.407	8.55919	8.45403	8.68215	8.18111	8.24369	8.21872
ASMM10P020775	0.00696863	0.335028	1.63833	up	NM_027133	Lnp	limb and neural patterns	18420.9	13073.4	14.3018	13.5896	16893.7	17182	21186.9	12974.5	13525.2	12720.5	14.1077	14.2487	14.5489	13.5412	13.537	13.6906
ASMM10P027645	0.00702719	0.335028	1.76644	up	NM_025962	Mmachc	methylmalonic aciduria cblC type, with homocystinuria	6816.37	4524.31	12.9086	12.0878	6976.02	5990.52	7482.56	4343.23	4331.31	4898.39	12.8006	12.7997	13.1257	11.9937	11.9451	12.3247
ASMM10P020700	0.00703344	0.335028	1.31719	up	NM_001047604	Ttc21b	tetratricopeptide repeat domain 21B	651.435	594.953	9.58888	9.19142	705.719	621.882	626.705	595.877	617.251	571.73	9.45414	9.64494	9.66757	9.14322	9.16252	9.26851
ASMM10P031470	0.00705102	0.335028	1.97866	up	NM_138301	Trpm2	transient receptor potential cation channel, subfamily M, member 2	273.568	169.285	8.37745	7.39293	265.998	278.162	276.546	181.743	156.109	170.003	8.07519	8.52185	8.53532	7.42691	7.16863	7.58326
ASMM10P053651	0.00715353	0.335028	1.32607	up	NM_001177975	Irak1	interleukin-1 receptor-associated kinase 1	6936.12	6177.51	12.9395	12.5323	7003.98	6685.37	7119.02	6071.54	6859.91	5601.09	12.81	12.9519	13.0564	12.4732	12.6002	12.5236
ASMM10P000757	0.00716918	0.335028	1.64976	up	NM_001077359	Git2	G protein-coupled receptor kinase-interactor 2	78.2557	58.4333	6.58838	5.86611	79.4467	80.627	74.6933	69.8585	58.9173	46.5241	6.36951	6.75954	6.63607	6.03334	5.76359	5.80141
ASMM10P015694	0.00717078	0.335028	1.4739	up	NM_013921	Prss30	protease, serine 30	1795.54	1462.75	11.0274	10.4678	1903.18	1576.81	1906.63	1489.86	1527.76	1370.62	10.8891	10.9492	11.2439	10.4547	10.4522	10.4963
ASMM10P012135	0.00720401	0.335028	1.72259	up	NM_001111028	Kctd9	potassium channel tetramerisation domain containing 9	469.727	330.486	9.13343	8.34885	472.953	423.495	512.732	323.366	364.939	303.154	8.88659	9.11455	9.39913	8.25758	8.40289	8.38607
ASMM10P016332	0.00720542	0.335028	4.02934	up	NM_001039114	Acsbg2	acyl-CoA synthetase bubblegum family member 2	46.8192	14.2798	5.83991	3.82937	47.186	52.5677	40.7039	12.9832	11.2107	18.6456	5.62421	6.15471	5.74081	3.57007	3.37045	4.54759
ASMM10P032347	0.00720557	0.335028	2.00114	up	NM_011537	Tbx5	T-box 5	112.691	69.1179	7.11377	6.11294	102.239	123.141	112.693	74.3926	74.7175	58.2435	6.72498	7.37263	7.24369	6.12253	6.10953	6.10677
ASMM10P010844	0.00728235	0.335028	1.51312	up	NM_026725	Dusp23	dual specificity phosphatase 23	5073.12	3914.98	12.4907	11.8931	5031	4856.21	5332.15	3925.93	3877.4	3941.59	12.3164	12.4936	12.662	11.8641	11.7997	12.0157
ASMM10P041648	0.00728947	0.335028	1.26851	up	NM_028347	Neil1	nei endonuclease VIII-like 1 (E. coli)	303.738	288.36	8.50215	8.15902	389.008	261.8	260.407	295.75	297.87	271.46	8.61332	8.43806	8.45507	8.13533	8.10643	8.23529
ASMM10P004488	0.00733323	0.335028	1.34826	up	NM_001076676	Usp33	ubiquitin specific peptidase 33	3314.49	2897	11.8831	11.4521	3558.44	3034.07	3350.96	2918.15	2901.06	2871.79	11.7914	11.8393	12.0188	11.4205	11.3846	11.551
ASMM10P011880	0.0073448	0.335028	1.93043	up	NM_013632	Pnp	purine-nucleoside phosphorylase	178.168	114.951	7.77087	6.82195	179.119	184.393	170.992	103.766	145.81	95.2762	7.51116	7.94365	7.8578	6.60938	7.07156	6.78491
ASMM10P052519	0.00734676	0.335028	1.33411	up	NM_024473	BC005537	cDNA sequence BC005537	2214.77	1978.75	11.3214	10.9055	2400.04	2262.54	1981.74	1919.15	2116.06	1901.05	11.2194	11.4573	11.2875	10.8237	10.9243	10.9686
ASMM10P044447	0.00743479	0.335028	1.74256	up	NM_183319	Xkrx	X Kell blood group precursor related X linked	598.879	413.146	9.46487	8.66367	648.253	531.044	617.341	478.198	366.478	394.764	9.32028	9.42818	9.64615	8.82582	8.41104	8.75415
ASMM10P000284	0.00744472	0.335028	1.45281	up	NM_025421	Acyp1	acylphosphatase 1, erythrocyte (common) type	1416.1	1162.62	10.6884	10.1495	1595.32	1278.25	1374.73	1131.34	1137.06	1219.46	10.6293	10.6529	10.783	10.0699	10.0372	10.3414
ASMM10P023850	0.00751612	0.335028	1.33791	up	NM_029530	Lamp5	lysosomal-associated membrane protein family, member 5	39.6823	35.7476	5.59345	5.17346	47.4233	32.8724	38.7513	41.671	36.0952	29.4767	5.63176	5.48627	5.66231	5.28547	5.06315	5.17176
ASMM10P015244	0.00754034	0.335028	1.31263	up	NM_025483	Senp7	SUMO1/sentrin specific peptidase 7	683.728	626.254	9.65569	9.26323	740.156	684.274	626.755	659.333	636.51	582.918	9.52362	9.77528	9.66818	9.29248	9.20433	9.29288
ASMM10P042330	0.00758014	0.335028	1.48726	up	NM_019814	Higd1a	HIG1 domain family, member 1A	29580.2	23525.3	15.0141	14.4414	29387.9	27624.2	31728.6	23627.5	23214.3	23734.2	14.9478	14.9184	15.176	14.3979	14.3278	14.5985
ASMM10P008584	0.0076373	0.335028	1.28035	up	NM_031257	Plekha2	pleckstrin homology domain-containing, family A (phosphoinositide binding specific) member 2	57.2865	54.7144	6.13323	5.7767	64.4644	56.5796	50.8155	61.2724	58.4278	44.443	6.07304	6.26135	6.0653	5.84046	5.75173	5.7379
ASMM10P004379	0.00763929	0.335028	1.87685	up	NM_001039150	Cd44	CD44 antigen	87.7095	58.018	6.75363	5.84532	84.6288	89.8436	88.656	70.1161	61.5855	42.3526	6.45779	6.9158	6.88731	6.03874	5.8274	5.66981
ASMM10P038180	0.00765336	0.335028	1.32329	up	NM_018811	Abhd2	abhydrolase domain containing 2	175.931	161.843	7.73222	7.32809	217.068	168.353	142.371	160.782	180.257	144.491	7.79083	7.81136	7.59446	7.24403	7.38433	7.3559
ASMM10P007010	0.00765349	0.335028	1.41083	up	NM_010199	Fgf12	fibroblast growth factor 12	780.943	667.373	9.83959	9.34305	909.388	670.219	763.223	746.824	710.14	545.155	9.8196	9.74832	9.95087	9.47255	9.36087	9.19575
ASMM10P046860	0.00769518	0.335028	1.70642	up	NM_138949	Zfp286	zinc finger protein 286	2197.13	1532.82	11.3107	10.5397	2127.98	2139.13	2324.28	1602.98	1486.24	1509.25	11.0423	11.3814	11.5083	10.5637	10.4096	10.6458
ASMM10P006727	0.00769532	0.335028	1.67214	up	NM_008504	Gzmm	granzyme M (lymphocyte met-ase 1)	40.7256	29.5144	5.64144	4.89974	40.951	44.1036	37.1222	31.3946	34.0794	23.0693	5.41983	5.90735	5.59713	4.87387	4.98775	4.8376
ASMM10P054130	0.00771186	0.335028	1.31238	up	NM_001160214	Smek1	SMEK homolog 1, suppressor of mek1 (Dictyostelium)	49.7509	45.9408	5.92652	5.53433	56.9613	49.5329	42.7586	49.343	48.9628	39.5164	5.88841	6.07396	5.81718	5.52745	5.5038	5.57175
ASMM10P018083	0.00771618	0.335028	1.40188	up	NM_146089	Haus1	HAUS augmin-like complex, subunit 1	5672.94	4743.91	12.6434	12.156	6053.78	4940.12	6024.91	4606.12	5046.37	4579.23	12.5933	12.5211	12.8156	12.076	12.1709	12.221
ASMM10P002952	0.00771819	0.335028	1.79633	up	NM_019834	Git2	G protein-coupled receptor kinase-interactor 2	141.116	95.828	7.42826	6.58321	156.185	115.576	151.588	103.298	90.2134	93.9732	7.31961	7.27936	7.68582	6.60228	6.38203	6.76533
ASMM10P035344	0.0077801	0.335312	1.59287	up	NM_027059	Smco2	single-pass membrane protein with coiled-coil domains 2	180.703	139.648	7.77944	7.10782	200.151	151.842	190.116	161.319	147.263	110.361	7.6728	7.66134	8.00419	7.24844	7.08808	6.98693
ASMM10P026686	0.00778645	0.335312	1.60051	up	NM_025343	Rmnd1	required for meiotic nuclear division 1 homolog (S. cerevisiae)	3333.99	2457.38	11.8942	11.2156	3213.31	3621.06	3167.59	2575.69	2505.85	2290.61	11.6375	12.0968	11.9482	11.2485	11.172	11.2265
ASMM10P025527	0.00778909	0.335312	2.40586	up	NM_133871	Ifi44	interferon-induced protein 44	575.657	287.053	9.40494	8.13839	495.223	568.196	663.551	283.49	345.48	232.188	8.9467	9.52055	9.74758	8.07217	8.32363	8.01937
ASMM10P011711	0.00783632	0.335486	1.25761	up	NM_009794	Capn2	calpain 2	45664	43784.1	15.6691	15.3385	44576.5	44812.2	47603.1	43541.9	48681.3	39129.3	15.5912	15.6284	15.7878	15.2869	15.388	15.3405
ASMM10P029415	0.00800641	0.338118	2.27157	up	NM_025572	2610528J11Rik	RIKEN cDNA 2610528J11 gene	200.319	105.296	7.90027	6.71658	241.586	136.046	223.325	105.74	102.498	107.65	7.93996	7.51889	8.24196	6.63481	6.56331	6.95162
ASMM10P005490	0.00802698	0.338118	4.15519	up	NM_001164477	Ifih1	interferon induced with helicase C domain 1	37.6909	10.4745	5.42786	3.37295	58.2063	29.0237	25.8427	7.30232	13.1635	10.9577	5.91978	5.31182	5.05199	2.7213	3.59816	3.7994
ASMM10P014389	0.00807704	0.338118	1.33071	up	NM_172440	Stxbp5l	syntaxin binding protein 5-like	20497.4	17930.1	14.4701	14.0579	19937.3	20047.1	21507.8	17907.2	18242.2	17641	14.3706	14.4659	14.5737	14.0168	13.9799	14.1768
ASMM10P015671	0.00808993	0.338118	1.27556	up	NM_009555	Zfp40	zinc finger protein 40	406.77	385.658	8.92213	8.57101	489.855	350.037	380.418	370.166	426.347	360.46	8.93288	8.8431	8.99042	8.4559	8.63069	8.62643
ASMM10P019814	0.0080948	0.338118	1.28771	up	NM_029682	Stambpl1	STAM binding protein like 1	85.1681	80.595	6.70204	6.33723	98.3009	78.1465	79.057	80.3887	84.9191	76.4771	6.67198	6.7154	6.71874	6.23536	6.29748	6.47886
ASMM10P050850	0.00810393	0.338118	1.35552	up	NM_001025605	Gm527	predicted gene 527	377.997	339.694	8.82682	8.38798	413.665	392.016	328.311	354.218	362.463	302.401	8.69772	8.99929	8.78344	8.38869	8.39178	8.38346
ASMM10P055765	0.00811638	0.338118	1.33724	up	NM_010861	Myl2	myosin, light polypeptide 2, regulatory, cardiac, slow	319.54	289.781	8.58433	8.16507	372.848	314.651	271.121	276.975	317.384	274.982	8.55232	8.69184	8.50882	8.03733	8.20258	8.25529
ASMM10P041545	0.00813856	0.338118	1.43645	up	NM_023483	1110032A03Rik	RIKEN cDNA 1110032A03 gene	356.921	302.558	8.74514	8.22263	412.627	334.532	323.603	275.185	330.695	301.794	8.69332	8.78069	8.76139	8.02706	8.26083	8.37999
ASMM10P007483	0.00815796	0.338118	1.44373	up	NM_018764	Pcdh7	protocadherin 7	118.133	99.1949	7.156	6.6262	147.995	95.5169	110.887	94.8427	113.961	88.7806	7.2426	7.00456	7.22084	6.47207	6.71796	6.68857
ASMM10P046119	0.00816104	0.338118	2.40932	up	NM_009635	Avil	advillin	236.892	120.611	8.16991	6.90128	231.016	269.311	210.349	124.542	103.701	133.591	7.87715	8.47631	8.15626	6.87087	6.58157	7.25141
ASMM10P005161	0.00822755	0.338139	1.95849	up	NM_001159730	Pdc	phosducin	22.6049	13.7608	4.78089	3.81115	24.3665	20.1188	23.3294	14.9616	12.3712	13.9497	4.6523	4.79045	4.89993	3.77942	3.5063	4.14774
ASMM10P001777	0.00824367	0.338139	1.35063	up	NM_013520	Flt3l	FMS-like tyrosine kinase 3 ligand	514.066	453.934	9.23605	8.80242	662.749	409.797	469.653	482.608	473.997	405.198	9.35693	9.06674	9.28448	8.83892	8.78051	8.78784
ASMM10P012281	0.008255	0.338139	1.50427	up	NM_029561	Ndfip2	Nedd4 family interacting protein 2	15092.5	11759.3	14.0252	13.4361	13855.7	14920.1	16501.8	12446.9	12151.9	10679.1	13.8067	14.0511	14.2177	13.4727	13.4016	13.434
ASMM10P005994	0.00826672	0.338139	1.32936	up	NM_001199988	Tti2	TELO2 interacting protein 2	76.4066	70.3156	6.54512	6.13439	87.563	73.5297	68.1271	81.8894	69.6992	59.3583	6.50436	6.63185	6.49913	6.26073	6.00968	6.13275
ASMM10P055715	0.00835491	0.338139	1.4015	up	NM_016980	Rpl5	ribosomal protein L5	1930.83	1635.93	11.1193	10.6323	2321.82	1690.59	1780.09	1625.6	1582.4	1699.79	11.1702	11.0442	11.1436	10.5828	10.5022	10.8121
ASMM10P053934	0.00837256	0.338139	1.33884	up	NM_025859	Arl1	ADP-ribosylation factor-like 1	6069.51	5345.08	12.7482	12.3272	6185.45	6086.75	5936.31	5435.11	5276.94	5323.19	12.6235	12.8193	12.8018	12.3128	12.2307	12.4381
ASMM10P049984	0.00837937	0.338139	1.37207	up	NM_021361	Nova1	neuro-oncological ventral antigen 1	202.875	181.33	7.94932	7.49297	229.163	176.13	203.331	177.07	204.155	162.766	7.86752	7.87715	8.1033	7.38844	7.57038	7.5201
ASMM10P014301	0.00838701	0.338139	1.34747	up	NM_198626	Xxylt1	xyloside xylosyltransferase 1	523.988	468.9	9.27715	8.84689	590.855	536.636	444.475	492.792	510.975	402.932	9.18522	9.4421	9.20413	8.87186	8.88659	8.78223
ASMM10P026293	0.00839115	0.338139	1.5932	up	NM_194343	Trim45	tripartite motif-containing 45	79.6875	61.397	6.61208	5.94015	80.8796	84.9808	73.2023	70.6943	63.6698	49.8268	6.39518	6.83596	6.60509	6.05011	5.87475	5.89558
ASMM10P000415	0.00845523	0.338139	1.91457	up	NM_001077360	Git2	G protein-coupled receptor kinase-interactor 2	130.72	83.1538	7.31301	6.37599	146.575	103.303	142.281	89.8339	76.3788	83.2485	7.22726	7.11846	7.59331	6.38989	6.14357	6.5945
ASMM10P008639	0.00848631	0.338139	1.34606	up	NM_054070	Afg3l1	AFG3(ATPase family gene 3)-like 1 (yeast)	633.481	561.558	9.53668	9.10794	778.275	534.307	587.86	549.985	567.861	566.829	9.59616	9.43524	9.57866	9.02906	9.04148	9.25329
ASMM10P003412	0.00849971	0.338139	1.28815	up	NM_001164118	Serpinb6a	serine (or cysteine) peptidase inhibitor, clade B, member 6a	196.145	186.727	7.90487	7.53957	219.141	178.251	191.044	185.407	201.318	173.456	7.80522	7.89554	8.01385	7.45556	7.5505	7.61265
ASMM10P004608	0.00855695	0.338139	1.33663	up	NM_001081388	Rimbp2	RIMS binding protein 2	944.646	834.399	10.0935	9.67488	1161.79	924.318	747.831	859.778	874.455	768.963	10.1561	10.2015	9.92282	9.66472	9.66443	9.69548
ASMM10P008893	0.00857141	0.338139	1.26474	up	NM_145544	Rap1gds1	RAP1, GTP-GDP dissociation stimulator 1	466.457	446.707	9.12087	8.78203	525.231	460.819	413.321	479.736	448.252	412.132	9.02566	9.22794	9.10901	8.83047	8.7051	8.81053
ASMM10P005924	0.00857712	0.338139	1.58852	up	NM_001195229	Nek10	NIMA (never in mitosis gene a)- related kinase 10	34.466	26.3699	5.39941	4.73172	34.9219	34.613	33.8631	28.5265	31.3576	19.2255	5.18307	5.5627	5.45245	4.73707	4.8691	4.589
ASMM10P000463	0.00858532	0.338139	1.31597	up	NM_177462	Zmym6	zinc finger, MYM-type 6	205.519	192.845	7.9751	7.57898	222.974	190.943	202.639	202.072	211.92	164.543	7.82845	8.00081	8.09605	7.57749	7.62386	7.53559
ASMM10P006100	0.00859199	0.338139	1.33712	up	NM_001243239	Cacfd1	calcium channel flower domain containing 1	293.674	267.049	8.47137	8.05224	327.03	293.425	260.568	284.083	265.098	251.966	8.36577	8.59243	8.4559	8.07541	7.94389	8.13742
ASMM10P036971	0.00864318	0.338139	1.99183	up	NM_030226	9130019O22Rik	RIKEN cDNA 9130019O22 gene	486.475	292.109	9.16485	8.17076	486.977	396.602	575.846	289.484	342.779	244.063	8.92561	9.0188	9.55016	8.10494	8.31261	8.09471
ASMM10P013192	0.00866495	0.338139	1.80967	up	NM_001163643	Map3k12	mitogen-activated protein kinase kinase kinase 12	2043.55	1337.44	11.1965	10.3408	2211.91	1655.85	2262.89	1252.04	1328.88	1431.4	11.0973	11.0212	11.4712	10.2091	10.2504	10.5629
ASMM10P032605	0.00869424	0.338139	1.64416	up	NM_001005426	Zcwpw1	zinc finger, CW type with PWWP domain 1	19.4227	13.8949	4.5417	3.82435	23.9218	18.9942	15.3521	13.8489	15.861	11.9748	4.62398	4.70595	4.29517	3.6647	3.87535	3.93299
ASMM10P038447	0.00873331	0.338139	1.58658	up	NM_147093	Olfr558	olfactory receptor 558	89.6579	69.0506	6.78197	6.11605	89.7347	96.3314	82.9077	72.5898	74.2418	60.3202	6.53971	7.01614	6.79006	6.09035	6.10112	6.15669
ASMM10P003158	0.00880929	0.338139	1.25347	up	NM_028454	Tm7sf2	transmembrane 7 superfamily member 2	1147.02	1092.2	10.3862	10.0603	1384.32	972.787	1083.95	1077.19	1153.61	1045.8	10.4232	10.275	10.4604	9.99835	10.0528	10.1297
ASMM10P026724	0.00883611	0.338139	2.20827	up	NM_001177855	Asph	aspartate-beta-hydroxylase	1762.83	929.097	10.9712	9.82831	1763.54	1309.82	2215.14	918.343	968.309	900.638	10.7815	10.6937	11.4385	9.76259	9.80388	9.91845
ASMM10P013374	0.0089038	0.338139	1.49675	up	NM_001271704	Kcns2	K+ voltage-gated channel, subfamily S, 2	3614.43	2853.4	12.012	11.4302	3644.25	3449.5	3749.54	2912.72	2757.43	2890.05	11.8332	12.0268	12.1762	11.4183	11.3131	11.5592
ASMM10P028740	0.00890545	0.338139	1.46604	up	NM_008538	Marcks	myristoylated alanine rich protein kinase C substrate	9175.34	7310.73	13.3259	12.774	9634.69	8568.76	9322.56	7499.43	6889.53	7543.22	13.2701	13.2638	13.4439	12.7655	12.6055	12.951
ASMM10P047555	0.00891027	0.338139	1.52263	up	NM_026561	Nt5c3b	5'-nucleotidase, cytosolic IIIB	98.5559	78.8199	6.90963	6.30306	115.479	83.0339	97.1552	83.7078	75.0751	77.6767	6.89948	6.8041	7.02532	6.29182	6.11809	6.49927
ASMM10P013251	0.00891953	0.338139	1.51797	up	NM_133227	Nup155	nucleoporin 155	95.8865	76.3781	6.86227	6.26013	112.659	98.0577	76.943	79.8402	77.2859	72.0083	6.86453	7.04254	6.67974	6.22381	6.15933	6.39725
ASMM10P046262	0.0089483	0.338139	1.37862	up	NM_010904	Nefh	neurofilament, heavy polypeptide	38302	33288.9	15.3958	14.9325	39495.2	35251.7	40158.9	30681.5	37374.3	31810.9	15.3774	15.2946	15.5153	14.7862	15.0039	15.0075
ASMM10P018499	0.00898446	0.338139	1.27011	up	NM_001081371	Dmxl1	Dmx-like 1	383.54	365.559	8.84136	8.4964	457.844	333.639	359.137	363.097	374.899	358.68	8.83846	8.77552	8.9101	8.4242	8.44653	8.61848
ASMM10P020388	0.00898907	0.338139	1.48413	up	NM_173443	Vcpip1	valosin containing protein (p97)/p47 complex interacting protein 1	1746.48	1416.04	10.991	10.4214	1741.75	1768.11	1729.57	1407.75	1467.53	1372.84	10.7641	11.103	11.1059	10.3748	10.3903	10.4989
ASMM10P021239	0.0090135	0.338139	1.54435	up	NM_001128103	Ano3	anoctamin 3	39448.4	30462.9	15.4381	14.8111	35962.1	40965.1	41417.9	28876	31446	31066.8	15.2371	15.518	15.5593	14.6996	14.7558	14.9781
ASMM10P006508	0.00902974	0.338139	1.9676	up	NM_001276442	Acy1	aminoacylase 1	111.149	70.8013	7.09836	6.12192	110.137	108.801	114.508	92.3904	66.2511	53.7624	6.83151	7.19411	7.26946	6.43059	5.93654	5.99864
ASMM10P007870	0.00903222	0.338139	1.34984	up	NM_025510	Adprm	ADP-ribose/CDP-alcohol diphosphatase, manganese dependent	1402.27	1248.93	10.6787	10.2459	1511.53	1377.86	1317.41	1339.95	1208.95	1197.88	10.5478	10.7617	10.7264	10.3046	10.1203	10.3128
ASMM10P008050	0.009033	0.338139	1.55337	up	NM_026536	Atp5s	ATP synthase, H+ transporting, mitochondrial F0 complex, subunit S	416.549	324.78	8.95885	8.32344	488.872	385.627	375.149	310.84	312.689	350.811	8.93041	8.97582	8.97032	8.20212	8.17859	8.58963
ASMM10P019877	0.00903599	0.338139	1.28889	up	NM_028319	Zfp518a	zinc finger protein 518A	2114.53	1961.24	11.2548	10.8886	2276.97	2041.82	2024.8	1928.03	2218.21	1737.49	11.1439	11.3038	11.3167	10.8293	10.9957	10.8409
ASMM10P033552	0.00904714	0.338139	1.34151	up	NM_008377	Lrig1	leucine-rich repeats and immunoglobulin-like domains 1	1293.33	1165.21	10.5667	10.1428	1389.67	1321.12	1169.21	1212.16	1284.48	998.99	10.4305	10.7057	10.5637	10.1651	10.2001	10.0632
ASMM10P041965	0.00905979	0.338139	1.73204	up	NM_023814	Tbx18	T-box18	376.809	266.352	8.8269	8.03443	407.558	361.702	361.168	227.22	298.053	273.783	8.67621	8.88752	8.91699	7.74733	8.10795	8.24802
ASMM10P007985	0.00909521	0.338452	1.50153	up	NM_026210	Tvp23b	trans-golgi network vesicle protein 23B	1729.12	1386.55	10.9773	10.3909	1727.81	1735.64	1723.91	1365.41	1429.37	1364.86	10.7512	11.0787	11.1021	10.3302	10.3516	10.4909
ASMM10P004810	0.00912371	0.338787	1.37293	up	NM_001111106	Uba3	ubiquitin-like modifier activating enzyme 3	272.446	241.494	8.36223	7.90497	306.58	233.409	277.348	242.098	258.702	223.682	8.2705	8.2752	8.541	7.84014	7.90666	7.96812
ASMM10P034761	0.00914624	0.338923	4.59869	up	NM_001007472	Noto	notochord homolog (Xenopus laevis)	37.8948	9.6054	5.46134	3.26011	38.1227	51.5575	24.0043	6.83099	12.3435	9.64167	5.31458	6.12603	4.94339	2.64748	3.50206	3.63079
ASMM10P052864	0.0091584	0.338923	1.32957	up	NM_019499	Mad2l1	MAD2 mitotic arrest deficient-like 1	296.564	271.431	8.48499	8.07402	321.075	297.597	271.02	284.484	278.903	250.906	8.33624	8.61049	8.50824	8.07723	8.01319	8.13165
ASMM10P024681	0.00924878	0.339155	1.32216	up	NM_080793	Setd7	SET domain containing (lysine methyltransferase) 7	38505.1	34696.9	15.4008	14.9979	36365.4	39919.3	39230.6	33524.3	37788	32778.4	15.2546	15.4623	15.4855	14.9125	15.0225	15.0587
ASMM10P027076	0.00925343	0.339155	1.8649	up	NM_001004025	Ppp3r2	protein phosphatase 3, regulatory subunit B, alpha isoform (calcineurin B, type II)	105.987	69.9505	7.01927	6.12017	106.589	89.2786	122.094	77.488	79.3876	52.976	6.784	6.90704	7.36677	6.18072	6.20085	5.97893
ASMM10P004689	0.00926012	0.339155	1.38305	up	NM_001098171	Pcdh10	protocadherin 10	1706.43	1483.34	10.9582	10.4903	1872.28	1692.78	1554.22	1479.86	1450.18	1519.99	10.8685	11.0467	10.9595	10.4444	10.3715	10.6551
ASMM10P006447	0.00927384	0.339155	1.46578	up	NM_001271761	Adra1a	adrenergic receptor, alpha 1a	67.3989	55.5134	6.3456	5.79394	83.3277	65.7563	53.1128	59.5166	63.4846	43.5391	6.43406	6.47116	6.13159	5.80091	5.87113	5.70976
ASMM10P016096	0.00931746	0.339155	1.32955	up	NM_001172168	Trim40	tripartite motif-containing 40	53.8126	49.1888	6.04651	5.63557	58.1314	50.2493	53.0569	52.7084	50.2425	44.6154	5.91704	6.09314	6.12934	5.62062	5.54364	5.74244
ASMM10P034041	0.00938692	0.339155	1.28061	up	NM_026168	Ergic2	ERGIC and golgi 2	1812.48	1698.12	11.0424	10.6856	1946.48	1684.4	1806.56	1811.65	1771.58	1511.14	10.9205	11.0411	11.1657	10.7403	10.6685	10.648
ASMM10P044040	0.00942163	0.339155	1.35191	up	NM_012060	Bcap31	B cell receptor associated protein 31	15705.1	13584.8	14.0846	13.6496	15258.8	16159.6	15696.8	13214.1	14057.6	13482.6	13.956	14.1549	14.1428	13.5702	13.5959	13.7826
ASMM10P024291	0.00943312	0.339155	1.3161	up	NM_021409	Pard6b	par-6 family cell polarity regulator beta	41.9263	38.7767	5.68058	5.2843	47.4049	40.6587	37.7155	45.4251	40.6566	30.2485	5.63122	5.79122	5.6193	5.41107	5.23584	5.206
ASMM10P013378	0.00945916	0.339155	1.5444	up	NM_177151	Vps13b	vacuolar protein sorting 13B (yeast)	325.807	257.394	8.62177	7.99472	350.74	320.826	305.855	251.138	254.522	266.523	8.46309	8.72027	8.68195	7.89232	7.8823	8.20956
ASMM10P012764	0.00947158	0.339155	1.37006	up	NM_008866	Lypla1	lysophospholipase 1	17300.9	14811.8	14.2258	13.7716	16466.7	17027	18409	14490.2	15884.1	14061	14.0718	14.2277	14.3778	13.7009	13.7731	13.8407
ASMM10P009319	0.00951337	0.339155	1.92019	up	NM_175369	Ccdc122	coiled-coil domain containing 122	238.62	153.855	8.18638	7.24514	256.282	230.096	229.482	127.423	168.388	165.754	8.02706	8.25251	8.27958	6.9079	7.28216	7.54535
ASMM10P005115	0.00955123	0.339155	1.52447	up	NM_001159487	Rbp4	retinol binding protein 4, plasma	192.974	155.659	7.87999	7.27168	215.737	171.855	191.33	171.785	144.188	151.003	7.78305	7.84174	8.01518	7.34339	7.05534	7.41633
ASMM10P034115	0.00955221	0.339155	1.48528	up	NM_001168382	Phf14	PHD finger protein 14	9586.82	7497.8	13.3849	12.8141	8900.37	9904.37	9955.71	7786.84	7690.82	7015.74	13.1453	13.4832	13.526	12.8235	12.7727	12.8461
ASMM10P002039	0.00955227	0.339155	2.61912	up	NM_010899	Nfatc2	nuclear factor of activated T cells, cytoplasmic, calcineurin dependent 2	151.614	69.2415	7.50277	6.11369	147.138	110.562	197.144	80.3579	64.5081	62.8586	7.2337	7.21744	8.05715	6.23455	5.89693	6.20958
ASMM10P026185	0.00957811	0.339155	1.5393	up	NM_172683	Pogz	pogo transposable element with ZNF domain	242.784	192.881	8.20709	7.58481	255.72	215.665	256.967	200.198	193.858	184.587	8.02298	8.16571	8.43258	7.56589	7.49446	7.69409
ASMM10P003289	0.00961136	0.339155	1.47732	up	NM_177266	Gfm2	G elongation factor, mitochondrial 2	35.9958	29.0476	5.45177	4.88878	41.8744	36.0626	30.0505	31.0128	29.5809	26.5491	5.44829	5.62167	5.28536	4.8557	4.78393	5.02672
ASMM10P050222	0.00964695	0.339155	2.0322	up	NM_027438	Pnma1	paraneoplastic antigen MA1	4075.98	2364.14	12.174	11.151	3999.36	3729.99	4498.59	2398.28	2010.49	2683.65	11.9715	12.1291	12.4214	11.1449	10.8491	11.4588
ASMM10P047217	0.00966124	0.339155	1.45799	up	NM_001111272	Stau2	staufen (RNA binding protein) homolog 2 (Drosophila)	1815.68	1495.99	11.0477	10.5037	1839.47	1763.17	1844.4	1511.14	1513.11	1463.73	10.8412	11.0996	11.2022	10.4782	10.4391	10.5937
ASMM10P051537	0.00969292	0.339155	1.53389	up	NM_020567	Gmnn	geminin	1696.46	1329.44	10.9488	10.3316	1802.6	1533.72	1753.05	1334.45	1265.53	1388.35	10.8174	10.9056	11.1233	10.3002	10.1817	10.5128
ASMM10P049031	0.0096999	0.339155	1.32632	up	NM_199196	Suz12	suppressor of zeste 12 homolog (Drosophila)	310.12	285.121	8.54927	8.14183	349.841	281.463	299.056	280.613	295.44	279.312	8.45919	8.53744	8.65117	8.05449	8.09581	8.2752
ASMM10P027942	0.00971574	0.339155	1.551	up	NM_001081651	Rab42	RAB42, member RAS oncogene family	1822.94	1391.94	11.0306	10.3974	2174.96	1403.11	1890.76	1359.89	1492.54	1323.4	11.0709	10.7857	11.235	10.3255	10.4177	10.4489
ASMM10P005837	0.00972388	0.339155	1.46608	up	NM_001177878	Phka2	phosphorylase kinase alpha 2	173.517	144.996	7.72396	7.172	195.346	180.061	145.143	158.349	141.613	135.027	7.63966	7.91163	7.62061	7.22249	7.02838	7.26512
ASMM10P009355	0.00977551	0.339228	1.50474	up	NM_176836	Fam76b	family with sequence similarity 76, member B	334.876	271.387	8.65509	8.06558	367.835	280.383	356.408	282.542	301.889	229.73	8.53311	8.53295	8.89921	8.06404	8.12837	8.00432
ASMM10P033143	0.00980147	0.339228	1.43099	up	NM_023670	Igf2bp3	insulin-like growth factor 2 mRNA binding protein 3	302.977	254.654	8.49959	7.98258	374.438	237.679	296.813	254.807	270.769	238.388	8.55903	8.29885	8.6409	7.91518	7.97056	8.062
ASMM10P031603	0.00980858	0.339228	1.25481	up	NM_023525	Cad	carbamoyl-phosphate synthetase 2, aspartate transcarbamylase, and dihydroorotase	11417.5	10719.2	13.6316	13.3041	11721.6	11309.7	11221.2	11139.7	10523.6	10494.2	13.5577	13.6675	13.6697	13.3129	13.1956	13.404
ASMM10P033432	0.0098268	0.339228	1.36071	up	NM_023160	Cml1	camello-like 1	5700.76	4996.05	12.6647	12.2204	5909.39	5614.99	5577.9	4770.97	5849.75	4367.44	12.5609	12.7039	12.7294	12.1244	12.3802	12.1565
ASMM10P047858	0.00984739	0.339228	1.29136	up	NM_172658	Slco4c1	solute carrier organic anion transporter family, member 4C1	786.664	730.623	9.85112	9.48223	896.296	679.107	784.589	733.362	812.606	645.902	9.79772	9.76683	9.98881	9.44999	9.56042	9.43627
ASMM10P054805	0.00997452	0.342725	1.36295	up	NM_019912	Ube2d2a	ubiquitin-conjugating enzyme E2D 2A	6001.67	5190.49	12.7327	12.2859	6142.62	6500.39	5362.01	5389.75	5277.9	4903.81	12.612	12.9151	12.6709	12.2983	12.2321	12.3273
ASMM10P034100	0.0100165	0.342725	1.60577	up	NM_052993	C1galt1	core 1 synthase, glycoprotein-N-acetylgalactosamine 3-beta-galactosyltransferase, 1	118.243	89.2872	7.16231	6.47904	144.389	109.733	100.608	79.8918	97.6521	90.3178	7.20483	7.2061	7.07599	6.22455	6.49686	6.7157
ASMM10P051330	0.0100689	0.342725	2.04805	up	NM_001160385	Tmem196	transmembrane protein 196	94.2653	55.1593	6.82827	5.79402	114.76	69.3153	98.721	55.3905	51.0402	59.0473	6.89051	6.54693	7.04737	5.69195	5.5646	6.12552
ASMM10P054254	0.010097	0.342725	2.20085	up	NM_172589	Lhfpl2	lipoma HMGIC fusion partner-like 2	49.7647	26.5027	5.88389	4.74583	65.2035	32.9106	51.1802	31.3531	23.6293	24.5258	6.08783	5.48782	6.07602	4.87207	4.44887	4.91655
ASMM10P014940	0.0101251	0.342725	1.92852	up	NM_009435	Tssk1	testis-specific serine kinase 1	235.174	148.807	8.15395	7.20646	243.372	191.213	270.937	140.007	156.455	149.959	7.95085	8.00323	8.50777	7.04341	7.17201	7.40396
ASMM10P015217	0.0101267	0.342725	1.41804	up	NM_146108	Hibch	3-hydroxyisobutyryl-Coenzyme A hydrolase	1406.12	1188.58	10.681	10.1771	1494.91	1292.85	1430.61	1124.33	1266.49	1174.91	10.5336	10.6713	10.8381	10.0603	10.1833	10.2876
ASMM10P034792	0.010152	0.342725	1.45089	up	NM_026414	Asprv1	aspartic peptidase, retroviral-like 1	2246.79	1834.69	11.332	10.795	2445.1	1937.1	2358.15	1979.96	1771.43	1752.69	11.2458	11.222	11.5281	10.8667	10.6681	10.8503
ASMM10P001862	0.0101974	0.342725	1.35718	up	NM_023292	Pus3	pseudouridine synthase 3	714.336	634.543	9.72123	9.28061	745.016	691.787	706.204	645.311	669.194	589.123	9.53276	9.79372	9.83721	9.2577	9.27531	9.30884
ASMM10P000467	0.0102368	0.342725	1.38035	up	NM_001013608	Ercc6l2	excision repair cross-complementing rodent repair deficiency, complementation group 6 like 2	102.144	90.4275	6.96119	6.49615	118.878	97.6325	89.9222	85.4475	99.8892	85.9458	6.93769	7.03678	6.9091	6.31998	6.52719	6.64129
ASMM10P052095	0.0102643	0.342725	1.44092	up	NM_001163627	Fam151b	family with sequence similarity 151, member B	360.546	304.615	8.76028	8.23329	411.539	344.133	325.967	305.298	291.767	316.78	8.68933	8.82064	8.77087	8.17905	8.07792	8.44289
ASMM10P044714	0.0102992	0.342725	1.41382	up	NM_177429	Ofd1	oral-facial-digital syndrome 1 gene homolog (human)	197.234	172.061	7.91713	7.41753	205.943	186.412	199.346	176.147	191.178	148.859	7.71618	7.9621	8.07311	7.38086	7.47533	7.39641
ASMM10P024858	0.0104189	0.342725	1.3984	up	NM_021896	Gucy1a3	guanylate cyclase 1, soluble, alpha 3	26445.4	22102	14.8383	14.3545	27895.3	23900.7	27540.4	23352.6	21261.5	21692	14.8613	14.715	14.9385	14.3838	14.1971	14.4827
ASMM10P008096	0.0104222	0.342725	1.25633	up	NM_026842	Ubqln1	ubiquilin 1	697.293	665.124	9.67696	9.34774	807.587	685.691	598.602	644.101	710.734	640.537	9.64826	9.7788	9.60382	9.25509	9.36246	9.42568
ASMM10P025304	0.0104245	0.342725	2.49723	up	NM_022427	Gpr88	G-protein coupled receptor 88	35778.8	16543.2	15.254	13.9337	28726	49487.7	29122.6	18115.8	16626.6	14887.4	14.9021	15.8175	15.0425	14.0341	13.8379	13.9291
ASMM10P021269	0.0104521	0.342725	5.34183	up	NM_146450	Olfr1314	olfactory receptor 1314	31.7982	7.15436	5.25748	2.84015	39.2388	23.0403	33.1155	5	5	11.4631	5.35826	4.99006	5.42413	2.32504	2.32654	3.86886
ASMM10P006019	0.0104815	0.342725	1.82276	up	NM_001204820	Myadml2	myeloid-associated differentiation marker-like 2	293.368	194.062	8.45618	7.59005	350.845	230.458	298.802	184.228	185.69	212.268	8.46355	8.25493	8.65006	7.44573	7.42898	7.89545
ASMM10P036298	0.0104947	0.342725	1.89089	up	NM_001024703	Mctp2	multiple C2 domains, transmembrane 2	364.699	233.28	8.77663	7.85756	352.319	327.682	414.097	233.436	234.483	231.921	8.47012	8.74822	9.11155	7.78738	7.76708	8.01823
ASMM10P012227	0.0104985	0.342725	1.95215	up	NM_001034882	Zbtbd6	kelch repeat and BTB (POZ) domain containing 6	456.251	282.517	9.09242	8.12736	428.757	442.44	497.557	277.832	275.024	294.696	8.74683	9.17185	9.3586	8.04213	7.99159	8.34837
ASMM10P012771	0.0105723	0.342725	1.60608	up	NM_011541	Tcea1	transcription elongation factor A (SII) 1	1372.18	1021.33	10.6448	9.96126	1325.69	1446.06	1344.79	989.311	1116.28	958.388	10.3594	10.8222	10.7528	9.872	10.0112	10.0006
ASMM10P041241	0.0105746	0.342725	1.61866	up	NM_016919	Col5a3	collagen, type V, alpha 3	443.177	330.197	9.04254	8.34774	472.202	368.958	488.37	326.193	346.624	317.773	8.88424	8.91283	9.33055	8.26854	8.32867	8.446
ASMM10P012037	0.010575	0.342725	1.30878	up	NM_026401	Mrp63	mitochondrial ribosomal protein 63	526	485.818	9.29072	8.9025	566.766	506.9	504.333	502.97	497.413	457.071	9.12977	9.36727	9.37511	8.90359	8.8511	8.9528
ASMM10P033843	0.0105926	0.342725	1.35183	up	NM_175414	Tspan9	tetraspanin 9	16981.2	14749.1	14.2015	13.7666	17837.2	16279.3	16827.1	13453.2	15953.9	14840.3	14.1893	14.1673	14.2478	13.599	13.7805	13.9202
ASMM10P043660	0.0105956	0.342725	1.33808	up	NM_001177953	Rpgr	retinitis pigmentosa GTPase regulator	90.4005	83.7259	6.78965	6.36949	103.147	85.1081	82.9469	87.5562	100.084	63.5374	6.7392	6.83917	6.79057	6.35319	6.52974	6.22553
ASMM10P036997	0.0106671	0.342725	1.46433	up	NM_009943	Cox6a2	cytochrome c oxidase subunit VIa polypeptide 2	12989.3	10406.7	13.8152	13.265	13976.1	10828.5	14163.2	10014.5	11677.6	9527.94	13.8203	13.6188	14.0066	13.1772	13.3418	13.2759
ASMM10P008801	0.0106713	0.342725	1.34611	up	NM_139297	Ugp2	UDP-glucose pyrophosphorylase 2	1911.79	1709.91	11.1171	10.6883	2074.1	1772.92	1888.36	1594.87	1937.24	1597.62	11.0109	11.1062	11.2343	10.5545	10.7872	10.7233
ASMM10P015130	0.0106787	0.342725	7.55985	up	NM_001082547	Gm5483	predicted gene 5483	156.47	21.1106	7.34045	4.42209	86.4047	290.01	92.9966	19.4873	24.9422	18.9024	6.48457	8.57769	6.95909	4.17081	4.53129	4.56417
ASMM10P007167	0.0106856	0.342725	1.27827	up	NM_011274	Uri1	URI1, prefoldin-like chaperone	123.218	118.422	7.23823	6.88404	134.821	119.405	115.428	121.592	124.819	108.854	7.10795	7.32663	7.28012	6.8381	6.84705	6.96696
ASMM10P006152	0.0106966	0.342725	1.29441	up	NM_001252401	Tle2	transducin-like enhancer of split 2, homolog of Drosophila E(spl)	405.967	382.788	8.92496	8.55266	473.078	397.033	347.79	414.768	422.309	311.288	8.88706	9.02095	8.86687	8.62249	8.61636	8.41913
ASMM10P007488	0.0107243	0.342725	1.39106	up	NM_018784	St3gal6	ST3 beta-galactoside alpha-2,3-sialyltransferase 6	220.49	192.38	8.05681	7.58062	272.684	195.673	193.112	182.965	198.439	195.736	8.10988	8.03235	8.0282	7.43567	7.52842	7.77776
ASMM10P037901	0.010746	0.342725	1.81867	up	NM_025533	Nosip	nitric oxide synthase interacting protein	4708.53	3033.76	12.3782	11.5153	4234.13	4528.39	5363.06	3102.06	2901.5	3097.72	12.0677	12.3948	12.6719	11.505	11.3851	11.6557
ASMM10P008424	0.0107822	0.342725	1.37067	up	NM_029398	Tmem14a	transmembrane protein 14A	2176.48	1882.55	11.2882	10.8333	2442.58	1862.45	2224.41	1820.44	1958.76	1868.45	11.2447	11.1717	11.4481	10.7484	10.8074	10.944
ASMM10P009276	0.0108257	0.342725	1.52353	up	NM_175098	Ccdc126	coiled-coil domain containing 126	190.702	153.614	7.86313	7.25571	208.924	168.114	195.068	160.059	148.028	152.754	7.73637	7.80945	8.04357	7.23849	7.09493	7.43371
ASMM10P006809	0.0108591	0.342725	1.31779	up	NM_008996	Rab1	RAB1, member RAS oncogene family	7616.24	6748.79	13.0642	12.666	8229.93	7618.58	7000.2	6806.33	6520.1	6919.95	13.048	13.1182	13.0263	12.637	12.5371	12.824
ASMM10P048726	0.0108865	0.342725	2.32737	up	NM_030679	Myh1	myosin, heavy polypeptide 1, skeletal muscle, adult	103.767	52.2188	6.9332	5.7145	129.522	64.7088	117.069	49.214	59.3196	48.1226	7.04959	6.44892	7.30109	5.52232	5.77339	5.84778
ASMM10P031967	0.0108892	0.342725	1.36325	up	NM_007832	Dck	deoxycytidine kinase	224.997	201.23	8.09437	7.64732	268.676	189.165	217.15	198.167	207.038	198.486	8.09005	7.98658	8.20647	7.55192	7.59116	7.79887
ASMM10P022253	0.0108893	0.342725	1.31368	up	NM_010726	Phyh	phytanoyl-CoA hydroxylase	4569.21	4079.23	12.3407	11.9471	5092.15	4211.19	4404.29	3894.73	4115.21	4227.75	12.3383	12.2877	12.3961	11.8508	11.8806	12.1099
ASMM10P038001	0.0109195	0.342725	1.40232	up	NM_146190	Tubgcp5	tubulin, gamma complex associated protein 5	2687	2275.21	11.5868	11.099	2760.57	2500.3	2800.14	2418.4	2415.31	1991.92	11.4141	11.5773	11.769	11.155	11.1099	11.0319
ASMM10P046078	0.0109216	0.342725	1.34209	up	NM_001277293	Grip1	glutamate receptor interacting protein 1	818.238	726.984	9.904	9.47952	906.389	845.657	702.667	749.437	730.025	701.491	9.81313	10.0705	9.82843	9.47819	9.40275	9.55762
ASMM10P006581	0.0109454	0.342725	1.43281	up	NM_007464	Birc3	baculoviral IAP repeat-containing 3	106.638	92.0408	7.03376	6.51491	110.843	110.428	98.642	99.0496	102.857	74.216	6.83983	7.21558	7.04588	6.53805	6.5692	6.43749
ASMM10P011241	0.0109856	0.342725	1.87816	up	NM_001037931	Gm6878	predicted gene 6878	163.044	105.759	7.63037	6.72105	186.523	127.684	174.926	104.797	99.8698	112.609	7.57218	7.42646	7.89247	6.62211	6.52682	7.01423
ASMM10P012580	0.0109885	0.342725	1.69517	up	NM_026346	Fbxo32	F-box protein 32	8004.2	5595.07	13.1401	12.3787	7749.49	7097.48	9165.61	5406.04	6682.21	4696.97	12.9706	13.0338	13.4159	12.3011	12.5727	12.2624
ASMM10P039236	0.0110391	0.342725	1.29883	up	NM_178591	Nrg1	neuregulin 1	497.214	459.558	9.19769	8.82047	601.509	489.29	400.844	504.024	474.422	400.228	9.21024	9.31635	9.06647	8.90671	8.78162	8.77308
ASMM10P005574	0.0110437	0.342725	1.34659	up	NM_001166371	Zfml	zinc finger, matrin-like	306.561	277.02	8.52864	8.09933	350.161	301.364	268.159	264.147	293.549	273.363	8.46035	8.63026	8.49533	7.96695	8.08533	8.24573
ASMM10P014328	0.0110857	0.342725	1.42743	up	NM_001256309	Gm933	predicted gene 933	85.7013	74.4384	6.71955	6.20613	90.3623	83.6353	83.1065	79.8482	86.9598	56.5073	6.55008	6.81629	6.79229	6.22398	6.33016	6.06425
ASMM10P031270	0.0111167	0.342725	1.50727	up	NM_009933	Col6a1	collagen, type VI, alpha 1	11730.2	9073.19	13.66	13.0681	12708.4	9704.67	12777.5	9425.33	10313.5	7480.78	13.6783	13.4549	13.8469	13.1004	13.1672	12.9367
ASMM10P049445	0.0111419	0.342725	2.75301	up	NM_025766	Fam187a	family with sequence similarity 187, member A	57.6363	25.4493	6.12896	4.66794	68.1984	44.1894	60.5212	21.4506	23.2041	31.693	6.15115	5.90949	6.32623	4.30641	4.42468	5.27274
ASMM10P027238	0.0111498	0.342725	1.26423	up	NM_001045514	Akna	AT-hook transcription factor	29.4278	28.0161	5.16986	4.83161	32.3599	25.8341	30.0892	28.8013	32.0566	23.1903	5.07624	5.14573	5.28763	4.75173	4.90076	4.84234
ASMM10P030639	0.0111626	0.342725	4.18488	up	NM_021274	Cxcl10	chemokine (C-X-C motif) ligand 10	710.861	206.488	9.66717	7.60198	850.438	455.866	826.278	120.704	254.381	244.379	9.72147	9.21638	10.0637	6.82731	7.8819	8.09674
ASMM10P009217	0.0111954	0.342725	1.31436	up	NM_172946	Krt222	keratin 222	79.52	74.7346	6.6064	6.21204	88.2981	76.3332	73.9288	80.1286	87.0043	57.0709	6.51681	6.68249	6.61989	6.22884	6.33126	6.07602
ASMM10P049366	0.0111984	0.342725	1.92653	up	NM_025727	Klhl10	kelch-like 10	232.11	147.998	8.14537	7.19936	209.756	260.212	226.362	166.324	153.397	124.274	7.74364	8.43009	8.26237	7.29701	7.14624	7.15483
ASMM10P030942	0.011217	0.342725	1.47788	up	NM_031869	Prkab1	protein kinase, AMP-activated, beta 1 non-catalytic subunit	16604.7	13137.6	14.1639	13.6004	17489.1	13949.5	18375.6	13610	13572.7	12230	14.1662	13.9505	14.3751	13.6143	13.5404	13.6465
ASMM10P013626	0.0112233	0.342725	1.47548	up	NM_027122	Mfsd3	major facilitator superfamily domain containing 3	1154.63	931.486	10.3954	9.83422	1344.72	1174.47	944.688	928.784	894.006	971.668	10.3828	10.5424	10.2609	9.78112	9.70074	10.0208
ASMM10P007992	0.0112394	0.342739	1.41748	up	NM_026250	Gin1	gypsy retrotransposon integrase 1	147.126	127.987	7.4995	6.99616	155.542	138.741	147.094	132.958	130.473	120.531	7.31423	7.5446	7.63966	6.96881	6.91083	7.10886
ASMM10P014341	0.0112714	0.342742	1.27268	up	NM_177357	Kalrn	kalirin, RhoGEF kinase	14552.6	13459.1	13.9803	13.6325	15356.7	13075	15226.2	13111.6	14930	12335.9	13.9663	13.8714	14.1032	13.5552	13.6887	13.6535
ASMM10P034922	0.0114325	0.343714	1.46333	up	NM_001109749	Cntn4	contactin 4	11365.2	9001.4	13.6236	13.0743	10797.9	10500.7	12797	9289.12	9188.3	8526.79	13.4433	13.5785	13.8489	13.0798	13.0127	13.1305
ASMM10P030520	0.0115255	0.343714	1.32098	up	NM_011890	Sgcb	sarcoglycan, beta (dystrophin-associated glycoprotein)	18017.4	15990.7	14.2825	13.8809	17622.4	17049.6	19380.2	15700	17221.1	15051	14.1751	14.23	14.4424	13.8096	13.8843	13.9488
ASMM10P040942	0.0116379	0.343714	2.31114	up	NM_019938	Pmfbp1	polyamine modulated factor 1 binding protein 1	13.4572	6.78144	4.01729	2.80868	11.7349	15.1116	13.5252	8.80274	6.00457	5.53701	3.55738	4.38207	4.11242	2.9858	2.56072	2.87952
ASMM10P002244	0.0116387	0.343714	1.32964	up	NM_027478	Tmem230	transmembrane protein 230	609.696	551.553	9.49289	9.08186	679.599	550.554	598.934	562.146	541.75	550.762	9.39218	9.48113	9.60536	9.06112	8.97255	9.21191
ASMM10P018387	0.0116653	0.343714	1.56639	up	NM_053129	Pcdhb4	protocadherin beta 4	310.349	241.016	8.54949	7.90205	352.612	272.864	305.572	233.863	231.891	257.293	8.47115	8.49629	8.68103	7.79061	7.7518	8.16374
ASMM10P007126	0.0117112	0.343714	1.85164	up	NM_010954	Ncam2	neural cell adhesion molecule 2	158.3	105.847	7.59872	6.70992	147.095	152.349	175.458	115.873	118.027	83.642	7.23311	7.66609	7.89697	6.76389	6.76522	6.60065
ASMM10P038317	0.0117181	0.343714	1.57215	up	NM_145151	Crebzf	CREB/ATF bZIP transcription factor	1243.89	950.322	10.5001	9.84736	1399.46	1018.36	1313.84	974.555	1112.74	763.674	10.439	10.3386	10.7227	9.85131	10.0079	9.68284
ASMM10P011223	0.0117309	0.343714	1.51947	up	NM_028039	Esco2	establishment of cohesion 1 homolog 2 (S. cerevisiae)	26.0944	20.7016	4.99484	4.39127	26.37	23.9825	27.9306	24.8014	20.8721	16.4313	4.76905	5.04532	5.17016	4.51879	4.28025	4.37477
ASMM10P040366	0.0117548	0.343714	1.34213	up	NM_011240	Ranbp2	RAN binding protein 2	9440.81	8227.42	13.3663	12.9418	9125.17	9402.13	9795.12	8609.36	8591.77	7481.15	13.1837	13.4092	13.5061	12.9692	12.9191	12.9372
ASMM10P004726	0.0117777	0.343714	1.26719	up	NM_001102456	Aplp2	amyloid beta (A4) precursor-like protein 2	1605.71	1536.22	10.8743	10.5327	1743.39	1578.48	1495.26	1562.84	1726.62	1319.2	10.7649	10.9505	10.9076	10.5252	10.6296	10.4432
ASMM10P044492	0.0117837	0.343714	1.66901	up	NM_019768	Morf4l2	mortality factor 4 like 2	19.2733	14.0093	4.54991	3.81093	19.5481	19.0396	19.2322	17.9099	13.653	10.4651	4.3191	4.71046	4.62018	4.04569	3.65248	3.73461
ASMM10P027685	0.0118286	0.343714	1.33364	up	NM_023223	Cdc20	cell division cycle 20	946.692	853.701	10.1203	9.70496	997.56	912.38	930.136	880.755	919.634	760.713	9.93672	10.1866	10.2376	9.69932	9.73874	9.67682
ASMM10P038561	0.0118715	0.343714	4.77402	up	NM_146925	Olfr481	olfactory receptor 481	27.9622	6.91862	5.06387	2.80866	33.5279	29.5774	20.7815	5	5	10.7559	5.12547	5.33779	4.72835	2.32504	2.32654	3.7744
ASMM10P000567	0.0119399	0.343714	2.60788	up	NM_001163668	Tnnt3	troponin T3, skeletal, fast	41.4207	19.4	5.66636	4.28348	44.5545	41.7686	37.939	17.1473	16.9548	24.0979	5.54235	5.82923	5.62751	3.97798	3.97985	4.89263
ASMM10P045488	0.0119431	0.343714	1.35548	up	NM_053201	Magee1	melanoma antigen, family E, 1	95670.9	92456.6	16.8586	16.4198	93050.6	94395.5	99566.8	96592.4	93836.9	86940.6	16.7705	16.8226	16.9828	16.4039	16.2945	16.5611
ASMM10P055096	0.0119497	0.343714	1.33377	up	NM_001077515	Slc1a2	solute carrier family 1 (glial high affinity glutamate transporter), member 2	16664.3	14735.1	14.1743	13.7588	16554.4	16684.3	16754.2	13462.9	17107.2	13635.3	14.0815	14.2022	14.2392	13.5999	13.8751	13.8014
ASMM10P040206	0.011971	0.343714	1.56433	up	NM_020561	Smpdl3a	sphingomyelin phosphodiesterase, acid-like 3A	1742.28	1345.75	10.9893	10.3438	1890.61	1632.79	1703.44	1138.39	1502.26	1396.6	10.8826	10.9988	11.0865	10.0785	10.4292	10.5236
ASMM10P007447	0.0119749	0.343714	1.77898	up	NM_016900	Cav2	caveolin 2	595.101	399.65	9.45266	8.62161	591.787	527.303	666.212	366.808	433.206	398.936	9.18722	9.41887	9.7519	8.4402	8.65508	8.76957
ASMM10P005621	0.0119751	0.343714	1.28552	up	NM_001167829	Fam45a	family with sequence similarity 45, member A	340.346	322.986	8.67985	8.31749	386.414	331.691	302.932	310.456	343.381	315.12	8.60383	8.76619	8.66952	8.20052	8.31514	8.43682
ASMM10P047834	0.0119982	0.343714	1.49392	up	NM_001159745	St8sia4	ST8 alpha-N-acetyl-neuraminide alpha-2,8-sialyltransferase 4	56.1647	45.7192	6.10714	5.52804	59.8442	47.2601	61.3897	45.7506	51.8982	39.5088	5.9636	6.00877	6.34905	5.42302	5.58993	5.57116
ASMM10P031007	0.0120038	0.343714	1.54557	up	NM_172126	Adam1a	a disintegrin and metallopeptidase domain 1a	218.191	172.978	8.04696	7.41883	237.118	239.687	177.769	194.8	182.064	142.07	7.91375	8.31165	7.91547	7.5255	7.39724	7.33374
ASMM10P053085	0.0120093	0.343714	1.78149	up	NM_001033316	Ffar3	free fatty acid receptor 3	12.3843	8.36402	3.90149	3.06841	12.7232	9.94374	14.4858	10.6203	8.48705	5.98468	3.67903	3.81228	4.21317	3.27471	2.95992	2.97059
ASMM10P040888	0.0120179	0.343714	1.4219	up	NM_026532	Nutf2	nuclear transport factor 2	30432.5	25493	15.0538	14.546	28385.6	30554.1	32357.9	25119.5	26057	25302.4	14.883	15.0692	15.2093	14.4931	14.4643	14.6807
ASMM10P034008	0.012056	0.343714	1.58796	up	NM_007532	Bcat1	branched chain aminotransferase 1, cytosolic	12223.3	8984.63	13.7299	13.0627	12694.3	10571.5	13404.2	8232.75	9111.64	9609.5	13.6775	13.5885	13.9237	12.9017	12.9996	13.2869
ASMM10P024619	0.0120636	0.343714	1.45972	up	NM_019510	Trpc3	transient receptor potential cation channel, subfamily C, member 3	562.382	469.563	9.38055	8.83486	631.132	545.867	510.146	526.155	526.278	356.255	9.28194	9.46775	9.39195	8.96245	8.93249	8.60964
ASMM10P043966	0.0120753	0.343714	1.55044	up	NM_009237	Sox3	SRY (sex determining region Y)-box 3	756.281	590.015	9.80129	9.16861	789.804	688.071	790.968	543.761	696.645	529.639	9.61693	9.78496	10.002	9.01427	9.33566	9.1559
ASMM10P025698	0.0121177	0.343714	1.58828	up	NM_177586	Eif5a2	eukaryotic translation initiation factor 5A2	146.825	112.533	7.48022	6.81276	165.466	117.296	157.713	121.214	110.349	106.037	7.40035	7.30021	7.74011	6.83364	6.6719	6.93274
ASMM10P007296	0.0121654	0.343714	2.30553	up	NM_013459	Cfd	complement factor D (adipsin)	27.8272	14.2664	5.06957	3.86448	29.8451	31.3547	22.2817	14.0483	13.3287	15.4223	4.95686	5.41811	4.83375	3.68746	3.61842	4.28755
ASMM10P041180	0.0121838	0.343714	1.55178	up	NM_027823	Arhgap42	Rho GTPase activating protein 42	187.013	148.085	7.83078	7.19686	211.674	161.22	188.144	131.381	174.096	138.777	7.75534	7.7484	7.9886	6.95238	7.33558	7.30262
ASMM10P048452	0.0122375	0.343714	1.30134	up	NM_016961	Mapk9	mitogen-activated protein kinase 9	236.09	222.302	8.16756	7.78756	264.709	212.465	231.095	238.567	219.584	208.754	8.06753	8.14625	8.28889	7.81889	7.67364	7.87016
ASMM10P024381	0.0122512	0.343714	1.28272	up	NM_001243903	Gm14322	predicted gene 14322	14730.1	13610.9	13.9997	13.6405	15712.2	13237	15240.9	13421.6	15629.9	11781.1	14.004	13.8882	14.1069	13.5918	13.7473	13.5824
ASMM10P045429	0.0122622	0.343714	1.38114	up	NM_139144	Ogt	O-linked N-acetylglucosamine (GlcNAc) transferase (UDP-N-acetylglucosamine:polypeptide-N-acetylglucosaminyl transferase)	70414.5	65583.4	16.3677	15.9018	69083.1	66167.7	75992.8	67180.9	70442	59127.2	16.2506	16.2755	16.577	15.872	15.8868	15.9467
ASMM10P005044	0.0122653	0.343714	1.30631	up	NM_001145919	Ythdf3	YTH domain family 3	155.036	146.187	7.56682	7.18133	176.359	133.774	154.975	144.57	164.513	129.477	7.48916	7.49457	7.71674	7.08808	7.24521	7.2107
ASMM10P008882	0.0122919	0.343714	1.4628	up	NM_145483	Zfp160	zinc finger protein 160	123.614	103.104	7.23685	6.68811	139.986	101.017	129.839	105.808	107.255	96.2479	7.16338	7.08692	7.46024	6.63607	6.62971	6.79855
ASMM10P033237	0.0123003	0.343714	1.45939	up	NM_025574	Pyurf	Pigy upstream reading frame	809.572	668.713	9.90029	9.35492	821.022	770.652	837.042	657.584	728.826	619.729	9.67205	9.9457	10.0831	9.2858	9.39981	9.37915
ASMM10P006590	0.0123015	0.343714	1.39684	up	NM_007485	Rhod	ras homolog gene family, member D	27.0645	23.0688	5.03745	4.55528	31.1347	26.3019	23.757	24.2219	23.6676	21.3171	5.01739	5.16839	4.92656	4.48692	4.45277	4.72616
ASMM10P027258	0.0123116	0.343714	1.30507	up	NM_019967	Brinp1	bone morphogenic protein/retinoic acid inducible neural specific 1	10351	9256.91	13.4974	13.1133	10313.4	10016	10723.5	9339.26	9277.53	9153.93	13.3745	13.5061	13.6116	13.0861	13.0325	13.2213
ASMM10P002376	0.0123403	0.343714	1.39169	up	NM_019643	Fam60a	family with sequence similarity 60, member A	81.5604	72.1814	6.64433	6.16749	87.3909	72.4493	84.8412	82.7311	76.4289	57.3842	6.50068	6.60938	6.82292	6.27443	6.14424	6.08381
ASMM10P008982	0.0123548	0.343714	1.36512	up	NM_146260	Tmie	transmembrane inner ear	22.644	19.5639	4.77443	4.3254	26.5801	18.7322	22.6196	20.2656	20.3103	18.1157	4.78241	4.68599	4.85489	4.22814	4.23988	4.50818
ASMM10P024953	0.0123581	0.343714	1.98367	up	NM_022994	Dap3	death associated protein 3	1035.54	620.21	10.231	9.24278	1213.04	795.642	1097.92	545.903	595.18	719.549	10.222	9.99156	10.4793	9.02095	9.10901	9.59839
ASMM10P032714	0.0123608	0.343714	1.40616	up	NM_001083958	Zfp655	zinc finger protein 655	85.093	72.9988	6.68861	6.19685	105.157	77.5911	72.5305	72.3541	74.5601	72.0823	6.76747	6.70621	6.59215	6.08514	6.10628	6.39913
ASMM10P015072	0.0124097	0.343714	1.31237	up	NM_027355	Rnf168	ring finger protein 168	117.514	110.745	7.16338	6.7712	136.911	107.303	108.329	113.172	133.254	85.8097	7.13226	7.17335	7.18453	6.73295	6.9414	6.63924
ASMM10P000958	0.0124202	0.343714	1.31029	up	NM_026437	Fam45a	family with sequence similarity 45, member A	282.537	262.112	8.41394	8.02406	329.234	263.435	254.941	256.45	265.576	264.309	8.37613	8.44535	8.42033	7.92657	7.94612	8.19948
ASMM10P004206	0.0124206	0.343714	4.41707	up	NM_001030291	Enpp7	ectonucleotide pyrophosphatase/phosphodiesterase 7	25.7786	6.34124	4.87988	2.73679	27.2199	13.9358	36.18	5.97496	5	8.04877	4.815	4.26723	5.55742	2.50393	2.32654	3.37991
ASMM10P039838	0.0124999	0.3446	3.46978	up	NM_212447	Marveld3	MARVEL (membrane-associating) domain containing 3	41.4806	14.9767	5.67254	3.8777	45.6308	37.2137	41.5974	15.0195	10.1111	19.7995	5.57517	5.66826	5.77419	3.78664	3.214	4.63245
ASMM10P023462	0.0125872	0.345697	1.62089	up	NM_021275	Kcna4	potassium voltage-gated channel, shaker-related subfamily, member 4	11151.5	7969.46	13.5969	12.9001	10676.5	10340	12438.1	8060.62	7395.9	8451.87	13.4286	13.5534	13.8087	12.869	12.7149	13.1164
ASMM10P000198	0.0126323	0.346499	3.58435	up	ENSMUST00000043944	Ano5	anoctamin 5	24.7057	9.39282	4.90185	3.06013	20.6182	26.3265	27.1724	12.1169	11.0616	5	4.40428	5.16925	5.132	3.46304	3.35084	2.36652
ASMM10P005851	0.0126486	0.34651	1.28414	up	NM_023122	Gpm6b	glycoprotein m6b	8152.72	7501.79	13.16	12.7992	8616.53	7499.22	8342.4	7415.68	8579.44	6510.25	13.1004	13.0998	13.2798	12.7516	12.916	12.73
ASMM10P036416	0.0127448	0.348	1.46434	up	NM_013886	Hdgfrp3	hepatoma-derived growth factor, related protein 3	33239.9	27155.9	15.1891	14.6388	29803.2	32936.6	36979.9	27447.7	28343.1	25677	14.9781	15.1778	15.4113	14.6201	14.6028	14.6936
ASMM10P039279	0.012806	0.348	1.93519	up	NM_015802	Dlc1	deleted in liver cancer 1	40.1945	23.7341	5.54871	4.59624	58.4099	27.6761	34.4974	24.5393	24.4142	22.2489	5.92502	5.23831	5.48281	4.50391	4.49836	4.78644
ASMM10P017785	0.0128413	0.348	1.34659	up	NM_010197	Fgf1	fibroblast growth factor 1	26466.4	23222.8	14.8427	14.4134	25998.5	26522.5	26878.3	21376.3	28006	20286.2	14.7588	14.8586	14.9107	14.2747	14.5817	14.3838
ASMM10P030260	0.0128677	0.348	1.42604	up	NM_027901	Gtf3c2	general transcription factor IIIC, polypeptide 2, beta	2037.57	1699.63	11.1979	10.6859	2088.64	1840.48	2183.61	1696.98	1805.52	1596.41	11.0186	11.1555	11.4196	10.6465	10.6888	10.7222
ASMM10P044726	0.0128783	0.348	1.40053	up	NM_026662	Prps2	phosphoribosyl pyrophosphate synthetase 2	11854.1	9908.25	13.6861	13.2001	12024.6	10999	12538.6	9178.81	10277.8	10268.1	13.5977	13.6403	13.8203	13.064	13.164	13.3725
ASMM10P011709	0.012903	0.348236	1.55021	up	NM_011849	Nek4	NIMA (never in mitosis gene a)-related expressed kinase 4	138.216	109.727	7.40812	6.77566	149.942	128.269	136.438	111.172	105.088	112.922	7.26153	7.43215	7.53067	6.70771	6.60065	7.0186
ASMM10P042120	0.0129352	0.348571	1.27424	up	NM_175025	Atp2c1	ATPase, Ca++-sequestering	20565.7	18836.4	14.4738	14.1242	19624	19951.1	22122.1	19118.4	19794.8	17596	14.3448	14.4603	14.6165	14.1094	14.095	14.1682
ASMM10P055779	0.0129473	0.348571	1.65166	up	NM_183088	2410018M08Rik	RIKEN cDNA 2410018M08 gene	51.5755	37.8061	5.97996	5.25605	57.0171	52.1398	45.5694	34.1713	41.1937	38.0535	5.88957	6.14236	5.90795	5.00061	5.2518	5.51573
ASMM10P006860	0.0129922	0.348636	1.70529	up	NM_009329	Zfp354a	zinc finger protein 354A	259.101	183.849	8.28727	7.51726	274.715	206.44	296.148	188.406	190.337	172.805	8.11905	8.10605	8.63673	7.47626	7.4681	7.60742
ASMM10P046166	0.0129974	0.348636	3.86887	up	NM_001243090	A630095N17Rik	RIKEN cDNA A630095N17 gene	44.1661	12.4623	5.62345	3.67154	56.398	20.0256	56.0746	12.1555	12.952	12.2795	5.8745	4.78303	6.21282	3.46917	3.5748	3.97064
ASMM10P050050	0.0130218	0.348636	1.40007	up	NM_001033156	Fbxo33	F-box protein 33	476.04	411.447	9.15233	8.66683	501.262	436.029	490.829	421.152	422.992	390.197	8.9651	9.1524	9.33949	8.64316	8.61996	8.73737
ASMM10P054666	0.0130748	0.348636	1.86201	up	NM_021322	Wdr4	WD repeat domain 4	34.5743	22.1548	5.38799	4.49113	36.3617	39.0417	28.3195	27.3551	20.5463	18.563	5.24032	5.73009	5.19356	4.67371	4.25921	4.54046
ASMM10P004888	0.0131663	0.349529	1.61876	up	NM_001114664	Iqsec2	IQ motif and Sec7 domain 2	20750	14965.2	14.4824	13.7875	20268.7	17466	24515.3	15813.5	15041.7	14040.4	14.389	14.2682	14.79	13.8253	13.7013	13.836
ASMM10P031503	0.013191	0.349529	1.4815	up	NM_026448	Klhl7	kelch-like 7	1623.51	1319.62	10.8885	10.3214	1622.42	1615.94	1632.18	1395.1	1283.87	1279.9	10.6532	10.9845	11.0276	10.3618	10.1998	10.4026
ASMM10P049818	0.013191	0.349529	2.63264	up	NM_177331	Gen1	Gen homolog 1, endonuclease (Drosophila)	28.1336	12.1507	5.02193	3.62542	41.6477	18.5666	24.1866	10.285	13.1208	13.0463	5.44068	4.67121	4.95391	3.22658	3.59333	4.05635
ASMM10P030742	0.0133248	0.350944	1.85092	up	NM_194336	Gbp6	guanylate binding protein 6	990.752	648.309	10.1901	9.30185	944.217	1042.67	985.37	553.095	768.345	623.487	9.86914	10.3741	10.3271	9.03828	9.47955	9.38772
ASMM10P055362	0.0133294	0.350944	1.34959	up	NM_146137	Amigo1	adhesion molecule with Ig like domain 1	562.414	501.94	9.37834	8.94582	602.73	507.326	577.186	505.774	552.043	448.004	9.213	9.36926	9.55277	8.91034	9.00153	8.92561
ASMM10P000098	0.013376	0.350944	1.31053	up	NM_001271503	Crem	cAMP responsive element modulator	126.181	118.376	7.26988	6.87972	141.307	126.001	111.236	115.846	131.114	108.167	7.1758	7.40831	7.22552	6.76342	6.91803	6.95771
ASMM10P011041	0.0134006	0.350944	2.3535	up	NM_172648	Ifi205	interferon activated gene 205	22.7391	11.3872	4.76985	3.53504	26.5677	16.8838	24.7657	10.641	10.4511	13.0694	4.78127	4.53892	4.98936	3.27722	3.26986	4.05805
ASMM10P054402	0.013413	0.350944	1.36511	up	NM_172402	Slc25a32	solute carrier family 25, member 32	207.06	186.53	7.98607	7.53705	220.669	206.018	194.492	183.53	197.326	178.732	7.8157	8.10216	8.04035	7.4408	7.52042	7.64995
ASMM10P011177	0.0134309	0.350944	1.27494	up	NM_007422	Adss	adenylosuccinate synthetase, non muscle	3052.12	2828.46	11.7689	11.4185	3177.4	2889.6	3089.36	2893.33	2975.46	2616.59	11.622	11.7762	11.9086	11.4092	11.4225	11.4239
ASMM10P018426	0.0134405	0.350944	1.43732	up	NM_033595	Pcdhga12	protocadherin gamma subfamily A, 12	112.357	93.9277	7.07824	6.55486	144.121	97.9919	94.9592	93.7971	93.8502	94.1357	7.2024	7.04161	6.99071	6.455	6.44236	6.76721
ASMM10P042415	0.0134533	0.350944	1.27874	up	NM_008829	Pgr	progesterone receptor	213.904	205.419	8.02878	7.67406	232.883	212.572	196.257	219.192	208.678	188.386	7.8882	8.1473	8.05083	7.69564	7.60264	7.7239
ASMM10P042857	0.0135346	0.350976	1.31667	up	NM_011992	Rcn2	reticulocalbin 2	4345.9	3903.1	12.2737	11.8768	4403.58	4258.18	4375.93	3694.2	4277.38	3737.72	12.1296	12.3073	12.3843	11.7642	11.9279	11.9383
ASMM10P029053	0.0135502	0.350976	1.29992	up	NM_178376	Rraga	Ras-related GTP binding A	19773.8	17955.6	14.4238	14.0454	21545.5	18032.5	19743.3	18910.9	20363.6	14592.2	14.4856	14.3181	14.4678	14.0911	14.1416	13.9035
ASMM10P024959	0.0135505	0.350976	1.45969	up	NM_008227	Hcn3	hyperpolarization-activated, cyclic nucleotide-gated K+ 3	12329	9871.94	13.7401	13.1944	12081.8	12474.1	12431	10185.5	9113.35	10316.9	13.6031	13.8096	13.8075	13.203	12.9999	13.3804
ASMM10P053391	0.0136044	0.350976	5.82674	up	NM_145603	Ces2c	carboxylesterase 2C	35.577	7.1898	5.38741	2.84472	37.7554	21.6268	47.3487	5	5	11.5694	5.29838	4.90146	5.96238	2.32504	2.32654	3.88256
ASMM10P047721	0.013624	0.350976	1.49709	up	NM_008339	Cd79b	CD79B antigen	68.3069	54.8462	6.37324	5.79108	82.3577	53.6126	68.9502	55.5981	55.7261	53.2145	6.41948	6.18404	6.5162	5.69819	5.68988	5.98517
ASMM10P020798	0.0136281	0.350976	1.53566	up	NM_030188	Ttc30a1	tetratricopeptide repeat domain 30A1	1736.72	1359.31	10.9814	10.3625	1708.81	1730.97	1770.39	1322.11	1365.83	1389.98	10.7329	11.0741	11.1372	10.2841	10.2876	10.5158
ASMM10P026742	0.0136303	0.350976	1.43515	up	NM_001081201	Dpy19l4	dpy-19-like 4 (C. elegans)	141.639	121.997	7.44421	6.92301	149.238	131.775	143.904	117.672	135.209	113.11	7.25485	7.46985	7.60793	6.78872	6.96044	7.01986
ASMM10P012851	0.0136327	0.350976	2.47505	up	NM_029407	Fam227a	family with sequence similarity 227, member A	41.7635	19.8801	5.65008	4.34262	42.0169	30.1545	53.119	20.2802	18.0987	21.2615	5.45532	5.36287	6.13204	4.22919	4.07695	4.72171
ASMM10P042817	0.0136474	0.350976	1.43	up	NM_175535	Arhgap20	Rho GTPase activating protein 20	2016.9	1672.48	11.1807	10.6647	2337.64	1652.6	2060.47	1688.92	1628.97	1699.56	11.179	11.0181	11.345	10.6395	10.5432	10.8114
ASMM10P004181	0.0137508	0.351393	1.98656	up	NM_001025581	Kcnc2	potassium voltage gated channel, Shaw-related subfamily, member 2	91.0745	56.4582	6.80443	5.81416	83.5627	86.0612	103.6	51.2289	70.1653	47.9805	6.43867	6.85402	7.12061	5.57947	6.01958	5.84343
ASMM10P001475	0.0137697	0.351393	1.27334	up	NM_011353	Serf1	small EDRK-rich factor 1	2463.35	2288.84	11.4638	11.1152	2622.37	2524.93	2242.76	2294.17	2349.32	2223.03	11.3359	11.5937	11.4618	11.0847	11.072	11.1888
ASMM10P041709	0.0138528	0.351393	1.31112	up	NM_024245	Kif23	kinesin family member 23	129.931	121.65	7.30274	6.91193	156.341	106.426	127.025	130.841	137.146	96.962	7.32147	7.16085	7.42589	6.94665	6.98072	6.80843
ASMM10P039724	0.0138574	0.351393	1.47786	up	NM_026385	Pllp	plasma membrane proteolipid	6762.22	5399.14	12.8992	12.3357	6982.82	6192.53	7111.3	4751.07	6037.53	5408.83	12.8046	12.8393	13.0538	12.117	12.429	12.4613
ASMM10P038342	0.0138988	0.351393	1.84948	up	NM_153591	Nars2	asparaginyl-tRNA synthetase 2 (mitochondrial)(putative)	523.439	342.003	9.28077	8.39365	517.363	488.962	563.993	307.491	341.779	376.738	9.00537	9.31578	9.52114	8.18734	8.30796	8.68565
ASMM10P037396	0.0139111	0.351393	1.36821	up	NM_025898	Napa	N-ethylmaleimide sensitive fusion protein attachment protein alpha	35732.9	31234.8	15.299	14.8467	36689.5	33900.5	36608.7	30854.7	30427.1	32422.6	15.2669	15.236	15.3941	14.7955	14.7107	15.034
ASMM10P008024	0.0139562	0.351393	1.25654	up	NM_026420	Paip2	polyadenylate-binding protein-interacting protein 2	4740.93	4452.61	12.3946	12.0652	5015.13	4574.7	4632.95	4430.61	4435.25	4491.98	12.3119	12.41	12.4619	12.0179	11.983	12.1946
ASMM10P027543	0.0139707	0.351393	1.75308	up	NM_019961	Pex3	peroxisomal biogenesis factor 3	3747.71	2499.93	12.049	11.2391	3313.48	3738.53	4191.11	2589.79	2697.39	2212.6	11.6834	12.1317	12.3319	11.2583	11.2776	11.1813
ASMM10P004277	0.0140228	0.351393	1.51305	up	NM_001033458	Gm1673	predicted gene 1673	498.096	399.076	9.21931	8.62185	499.299	529.239	465.752	418.407	400.74	378.082	8.9606	9.42441	9.27292	8.63269	8.542	8.69086
ASMM10P021942	0.0140265	0.351393	1.32546	up	NM_012032	Serinc3	serine incorporator 3	13719.7	12177.5	13.895	13.4885	13190.2	13218.5	14750.2	12800.5	12533.5	11198.5	13.7375	13.8833	14.0641	13.517	13.4409	13.5075
ASMM10P027333	0.0140366	0.351393	2.60701	up	NM_001081096	Fam154a	family with sequence similarity 154, member A	90.1838	43.0942	6.79177	5.40937	96.3461	85.5901	88.6153	50.1476	29.7563	49.3787	6.64223	6.84679	6.88629	5.5501	4.79333	5.88468
ASMM10P029267	0.0140532	0.351393	1.30132	up	NM_027250	Selrc1	Sel1 repeat containing 1	4653.04	4230.65	12.3673	11.9873	4859.11	4227.14	4872.86	4330.16	4667.9	3693.88	12.2741	12.2938	12.5339	11.9873	12.0507	11.924
ASMM10P037233	0.014066	0.351393	1.80025	up	NM_001103366	Vmn2r87	vomeronasal 2, receptor 87	39.8164	26.1754	5.57749	4.72929	51.6333	29.3096	38.5063	23.1671	30.3336	25.0254	5.75414	5.32538	5.65294	4.42305	4.82127	4.94355
ASMM10P008106	0.0141004	0.35149	1.32835	up	NM_026899	Ssu72	Ssu72 RNA polymerase II CTD phosphatase homolog (yeast)	8023.43	7097.27	13.1465	12.7369	8383.86	7852.88	7833.55	7176.9	6778.57	7336.35	13.0738	13.1718	13.1939	12.7138	12.5917	12.9051
ASMM10P009776	0.0141905	0.351926	1.41053	up	NM_212433	Fbxo3	F-box protein 3	9010.74	7513.19	13.2989	12.8026	9139.08	7966.32	9926.83	7728.88	8328.4	6482.29	13.1867	13.1892	13.5207	12.8094	12.8756	12.723
ASMM10P053452	0.0142051	0.351926	1.41489	up	NM_001164624	Zfp809	zinc finger protein 809	128.909	111.525	7.29967	6.79898	145.249	109.384	132.094	109.414	117.771	107.39	7.2139	7.20201	7.48309	6.68592	6.76216	6.94885
ASMM10P032854	0.014277	0.352388	1.45243	up	NM_001164805	Thsd7a	thrombospondin, type I, domain containing 7A	16585.2	13361.9	14.1624	13.624	15110.8	17751.9	16892.7	13442.7	13339.7	13303.3	13.9424	14.2897	14.2553	13.597	13.5218	13.7531
ASMM10P003788	0.0142834	0.352388	1.47852	up	NM_177338	Hmbox1	homeobox containing 1	216.028	175.551	8.01365	7.4495	273.116	212.906	162.063	174.862	181.551	170.239	8.11177	8.14987	7.77931	7.36987	7.39345	7.58517
ASMM10P000816	0.0143259	0.352676	1.31706	up	NM_001160403	Il1rapl1	interleukin 1 receptor accessory protein-like 1	76.5113	71.7151	6.55439	6.15707	82.9787	70.834	75.7212	83.868	73.9822	57.2951	6.42896	6.57765	6.65657	6.29451	6.09531	6.08139
ASMM10P005852	0.0143395	0.352676	1.36976	up	NM_001177976	Irak1	interleukin-1 receptor-associated kinase 1	5693.39	4904.25	12.654	12.2001	5545.34	5612.27	5922.55	4724.55	5422.01	4566.2	12.464	12.7023	12.7958	12.1107	12.272	12.2176
ASMM10P008496	0.0143749	0.352676	1.44277	up	NM_029814	Chmp5	charged multivesicular body protein 5	422.077	356.539	8.98869	8.45984	435.974	408.717	421.54	354.906	364.258	350.453	8.77117	9.06308	9.1318	8.39141	8.4004	8.58772
ASMM10P020946	0.0144037	0.352676	1.55959	up	NM_146845	Olfr1098	olfactory receptor 1098	276.541	213.473	8.36675	7.72559	335.558	209.288	284.779	241.855	203.404	195.158	8.40099	8.12415	8.57512	7.83836	7.5654	7.77301
ASMM10P037686	0.0144243	0.352676	1.9292	up	NM_009944	Cox7a1	cytochrome c oxidase subunit VIIa 1	1103.85	691.155	10.3392	9.39119	1147.73	1006.28	1157.53	564.186	710.181	799.098	10.142	10.3238	10.5518	9.06747	9.36105	9.74505
ASMM10P029454	0.014467	0.353324	1.52425	up	NM_001111268	Grik2	glutamate receptor, ionotropic, kainate 2 (beta 2)	63.041	50.7445	6.28018	5.67208	61.3517	63.2672	64.5041	51.3856	57.7196	43.1282	6.00038	6.4177	6.42246	5.58377	5.73618	5.69628
ASMM10P031208	0.014485	0.353369	1.44863	up	NM_153510	Pilra	paired immunoglobin-like type 2 receptor alpha	119.476	101.97	7.18619	6.6515	138.373	98.4134	121.641	109.996	119.475	76.4401	7.14672	7.04942	7.36241	6.69368	6.78296	6.47786
ASMM10P043815	0.0145433	0.354396	1.52466	up	NM_001017959	Lamp2	lysosomal-associated membrane protein 2	8685.07	6676.33	13.251	12.6425	9181.46	7964.8	8908.94	5764.53	7192.79	7071.66	13.1939	13.1882	13.3709	12.3933	12.6782	12.856
ASMM10P035412	0.0145777	0.354396	1.32357	up	NM_175529	Leng9	leukocyte receptor cluster (LRC) member 9	6186.34	5476.15	12.7685	12.3641	6333.11	5710.77	6515.14	5469.51	5519.09	5439.84	12.6538	12.7257	12.9261	12.3207	12.2989	12.4727
ASMM10P054654	0.0146238	0.354396	1.99458	up	NM_144829	Aarsd1	alanyl-tRNA synthetase domain containing 1	18.1809	10.698	4.44506	3.44897	17.0951	14.7033	22.7444	12.0899	10.4122	9.59186	4.12795	4.34403	4.86318	3.46105	3.26256	3.6233
ASMM10P023553	0.0146994	0.354396	1.2849	up	NM_028664	Ankrd45	ankyrin repeat domain 45	44450.7	41522.9	15.6222	15.2606	42027.2	44420.3	46904.7	40951.1	45041.5	38576.2	15.4855	15.6178	15.7634	15.1958	15.266	15.32
ASMM10P033889	0.0147172	0.354396	2.1165	up	NM_008461	Klra14	killer cell lectin-like receptor subfamily A, member 14, pseudogene	105.082	59.5572	6.98693	5.90525	100.578	80.2467	134.422	63.5004	62.5654	52.6059	6.70123	6.75176	7.50779	5.89461	5.85161	5.96952
ASMM10P041882	0.0147456	0.354396	1.52619	up	NM_001198789	Ccpg1os	cell cycle progression 1, opposite strand	4749.54	3653.01	12.3986	11.7887	4389.24	4970.46	4888.91	3586.35	3735.52	3637.15	12.1244	12.5315	12.5399	11.7174	11.7475	11.9011
ASMM10P053274	0.0148047	0.354396	1.40791	up	NM_009405	Tnni2	troponin I, skeletal, fast 2	262.281	228.224	8.3177	7.82415	272.407	246.249	268.188	230.168	240.849	213.654	8.10795	8.3495	8.49566	7.76602	7.80305	7.90338
ASMM10P018400	0.0148558	0.354396	1.53389	up	NM_053142	Pcdhb17	protocadherin beta 17	9802.59	7419.58	13.4181	12.8009	9550.17	9517.61	10340	7022.05	7201.27	8035.42	13.2575	13.4272	13.5698	12.6798	12.6811	13.0419
ASMM10P050138	0.0148653	0.354396	1.81583	up	NM_019784	Tex21	testis expressed gene 21	28.1346	18.3535	5.07947	4.21884	29.5901	20.4875	34.3263	18.9641	21.7979	14.2986	4.94372	4.82077	5.47392	4.12966	4.33967	4.18719
ASMM10P054452	0.0148981	0.354396	1.76403	up	NM_001080935	B230217C12Rik	RIKEN cDNA B230217C12 gene	172.554	120.428	7.71594	6.89707	186.536	190.411	140.715	103.996	141.711	115.576	7.57232	7.99614	7.57936	6.61212	7.02978	7.0493
ASMM10P004936	0.0149481	0.354396	1.63079	up	NM_001128151	Cecr2	cat eye syndrome chromosome region, candidate 2	98.27	71.4538	6.86365	6.15808	132.427	70.4889	91.894	68.9518	84.9332	60.4763	7.07979	6.57069	6.94046	6.01507	6.29758	6.16159
ASMM10P046006	0.0149621	0.354396	1.27274	up	NM_054056	Pawr	PRKC, apoptosis, WT1, regulator	114.512	110.24	7.12428	6.77633	130.495	114.528	98.5142	110.682	126.083	93.9541	7.06187	7.26637	7.04459	6.70202	6.86187	6.76512
ASMM10P033705	0.0149925	0.354396	1.71263	up	NM_009525	Wnt5b	wingless-related MMTV integration site 5B	82.0124	58.8249	6.65714	5.88093	78.3579	81.7309	85.9483	54.1434	68.957	53.3741	6.35103	6.77893	6.84147	5.65923	5.99402	5.98954
ASMM10P021849	0.0150212	0.354396	1.66721	up	NM_023645	Kdelc1	KDEL (Lys-Asp-Glu-Leu) containing 1	180.272	132.287	7.77491	7.03747	183.845	150.369	206.601	138.115	146.932	111.815	7.54957	7.64691	8.12825	7.0226	7.08409	7.00573
ASMM10P005309	0.0150343	0.354396	1.27514	up	NM_001267715	Pex2	peroxisomal biogenesis factor 2	691.69	652.407	9.67128	9.32063	782.068	603.15	689.851	626.839	705.074	625.309	9.60245	9.60602	9.80539	9.21638	9.35124	9.39426
ASMM10P002079	0.0150715	0.354396	2.14552	up	NM_175465	Sestd1	SEC14 and spectrin domains 1	51.7608	28.2154	5.93199	4.83066	73.1412	36.2556	45.8857	33.9391	23.3154	27.3917	6.25052	5.62839	5.91704	4.98895	4.43114	5.07189
ASMM10P042705	0.0150727	0.354396	3.98801	up	NM_130455	Grin3b	glutamate receptor, ionotropic, NMDA3B	27.3762	8.23756	5.05157	3.0559	22.5623	28.0975	31.4689	5.24609	8.28072	11.1859	4.54248	5.26316	5.34906	2.40661	2.9282	3.83289
ASMM10P017498	0.0151488	0.354396	2.18645	up	NM_176963	Galm	galactose mutarotase	81.4017	45.2	6.62882	5.50023	95.439	64.3911	84.3749	40.669	40.6922	54.2388	6.62853	6.44228	6.81564	5.25358	5.23686	6.01024
ASMM10P014506	0.0151604	0.354396	1.3969	up	NM_019631	Tmem45a	transmembrane protein 45a	176.442	155.038	7.74674	7.2645	197.146	184.753	147.427	151.719	179.094	134.302	7.65055	7.94712	7.64254	7.15859	7.37635	7.25857
ASMM10P039379	0.0152565	0.354396	2.05074	up	NM_146208	Neil3	nei like 3 (E. coli)	94.6977	54.5791	6.81438	5.77823	124.359	65.7913	93.9427	52.1295	51.3583	60.2495	6.99599	6.4722	6.97494	5.60548	5.57412	6.1551
ASMM10P009098	0.0152595	0.354396	1.29713	up	NM_171826	Cldn25	claudin 25	401.917	378.285	8.91697	8.54165	433.887	371.015	400.847	408.582	388.615	337.659	8.76426	8.92007	9.06657	8.59842	8.49667	8.52985
ASMM10P027732	0.0153133	0.354396	1.70843	up	NM_001004178	AA415398	expressed sequence AA415398	7088.2	4841.28	12.9576	12.1849	6183.55	6950.26	8130.79	4905.04	4812.93	4805.86	12.6225	13.0065	13.2438	12.1644	12.0957	12.2947
ASMM10P014776	0.0153201	0.354396	1.28683	up	NM_176928	Brwd1	bromodomain and WD repeat domain containing 1	19251.7	17554.9	14.384	14.0202	19452.5	18175.5	20127	16796.7	18457.8	17410.2	14.3311	14.3278	14.4931	13.9096	13.9981	14.1527
ASMM10P020796	0.0153402	0.354396	1.53327	up	NM_028235	Ttc30b	tetratricopeptide repeat domain 30B	7265.81	5543.39	12.999	12.3824	6860.92	6895.15	8041.35	5261.83	5747.39	5620.95	12.7752	12.9947	13.2271	12.2624	12.3569	12.5279
ASMM10P027000	0.0153885	0.354396	1.95127	up	NM_175517	Fam221b	family with sequence similarity 221, member B	149.042	93.747	7.51067	6.54625	151.547	127.538	168.041	90.6933	88.2434	102.304	7.27586	7.42411	7.83204	6.40391	6.35024	6.88462
ASMM10P027011	0.0154535	0.354396	1.73631	up	NM_015828	Gne	glucosamine (UDP-N-acetyl)-2-epimerase/N-acetylmannosamine kinase	936.801	649.773	10.1115	9.31545	896.335	945.976	968.092	639.898	614.703	694.719	9.79848	10.2355	10.3004	9.24427	9.15749	9.54461
ASMM10P005584	0.0154994	0.354396	2.16427	up	NM_001166503	Slc39a11	solute carrier family 39 (metal ion transporter), member 11	88.5801	49.1671	6.72606	5.61218	117.313	77.94	70.4868	55.9253	37.9299	53.6461	6.91866	6.7119	6.54762	5.70742	5.13355	5.99556
ASMM10P042105	0.0155231	0.354396	1.36413	up	NM_001002896	Bfsp2	beaded filament structural protein 2, phakinin	74.6487	66.2209	6.499	6.05102	90.7552	57.9216	75.2694	73.686	70.7716	54.2052	6.55708	6.29263	6.64729	6.11061	6.03275	6.00968
ASMM10P041763	0.0155279	0.354396	1.25316	up	NM_019797	Trip4	thyroid hormone receptor interactor 4	658.103	632.528	9.60117	9.2756	707.485	660.37	606.453	641.377	668.385	587.822	9.45626	9.72688	9.62037	9.24806	9.27292	9.30583
ASMM10P041562	0.015548	0.354396	1.37896	up	NM_178906	AI593442	expressed sequence AI593442	59783.6	53682.2	16.0855	15.6219	58185.8	55549.3	65615.8	54456.6	61716.2	44874	15.9796	15.9811	16.2958	15.5925	15.7114	15.5618
ASMM10P051834	0.0155607	0.354396	1.51087	up	NM_027335	2210016F16Rik	RIKEN cDNA 2210016F16 gene	176.361	144.253	7.7508	7.15542	195.102	182.258	151.725	131.006	176.405	125.349	7.63785	7.92744	7.68709	6.94841	7.35325	7.16458
ASMM10P028022	0.0156235	0.354396	1.67324	up	NM_029100	Sepn1	selenoprotein N, 1	1714.82	1230.61	10.951	10.2084	1916.96	1328.67	1898.82	1302.09	1423.76	965.984	10.8994	10.7136	11.24	10.2653	10.3465	10.0133
ASMM10P008811	0.0157017	0.354396	1.73509	up	NM_144553	Dlgap5	discs, large (Drosophila) homolog-associated protein 5	2149.1	1480.19	11.2755	10.4805	1941.08	2093.08	2413.14	1614.83	1555.64	1270.1	10.9172	11.3442	11.5651	10.5724	10.4769	10.3922
ASMM10P037120	0.0157317	0.354396	1.55531	up	NM_025378	Ifitm3	interferon induced transmembrane protein 3	5793.72	4411.1	12.6833	12.0461	5998.59	6214.43	5168.15	3723.27	4952.57	4557.44	12.5814	12.8465	12.6219	11.7791	12.1458	12.2133
ASMM10P029768	0.0157353	0.354396	1.68729	up	NM_010100	Edar	ectodysplasin-A receptor	163.196	117.947	7.62867	6.87396	182.24	126.137	181.212	108.973	134.617	110.251	7.53584	7.40957	7.9406	6.68061	6.95585	6.98543
ASMM10P028509	0.0157952	0.354396	1.30829	up	NM_028264	Tmem55a	transmembrane protein 55A	664.331	608.237	9.61085	9.22317	734.772	687.305	570.916	617.965	618.419	588.327	9.51297	9.78267	9.53692	9.19549	9.16653	9.30749
ASMM10P008799	0.0158279	0.354396	1.38036	up	NM_139154	Rab40c	Rab40c, member RAS oncogene family	113.218	101.54	7.12252	6.65747	117.316	106.498	115.84	112.729	109.206	82.6837	6.91876	7.16199	7.28681	6.72791	6.65884	6.58567
ASMM10P054826	0.0158497	0.354396	2.28091	up	NM_027658	Hexim2	hexamethylene bis-acetamide inducible 2	40.5989	21.4157	5.62007	4.43046	45.5935	44.0192	32.1839	24.8516	16.6712	22.7244	5.5734	5.90423	5.38259	4.52315	3.95231	4.81593
ASMM10P052687	0.0159032	0.354396	1.45228	up	NM_010476	Hsd17b7	hydroxysteroid (17-beta) dehydrogenase 7	4794.63	3895.52	12.4121	11.8738	4883.37	4381.95	5118.58	3554.51	4200.59	3931.47	12.2796	12.3492	12.6076	11.7053	11.9059	12.0102
ASMM10P026756	0.0159202	0.354396	1.45425	up	NM_001079686	Syne1	spectrin repeat containing, nuclear envelope 1	156.911	130.135	7.5584	7.01812	192.432	159.886	118.415	139.654	131.121	119.63	7.61841	7.73637	7.32041	7.03853	6.91829	7.09754
ASMM10P011840	0.0159806	0.354396	1.5241	up	NM_028516	1700056E22Rik	RIKEN cDNA 1700056E22 gene	187.161	151.221	7.83594	7.22798	204.416	164.732	192.334	135.964	169.194	148.505	7.70483	7.78067	8.02233	7.00039	7.29106	7.39251
ASMM10P028285	0.0160448	0.354396	1.47708	up	NM_007745	Cort	cortistatin	7021.99	5489.15	12.9263	12.3635	9175.35	5858.65	6031.98	5410.91	5715.52	5341.03	13.1932	12.7663	12.8193	12.3045	12.3439	12.4423
ASMM10P011836	0.016076	0.354396	1.80065	up	NM_001037221	Samd4	sterile alpha motif domain containing 4	463.225	303.991	9.07903	8.23052	531.465	331.588	526.622	329.423	287.85	294.701	9.04075	8.7657	9.43065	8.28385	8.05909	8.3486
ASMM10P027826	0.0161216	0.354396	1.32265	up	NM_011902	Tekt2	tektin 2	302.892	279.754	8.52014	8.11671	325.772	281.079	301.827	287.813	285.065	266.385	8.35976	8.53562	8.66503	8.09627	8.04497	8.20888
ASMM10P044405	0.0161292	0.354396	1.39133	up	NM_138742	Nap1l3	nucleosome assembly protein 1-like 3	33503.3	28740	15.2062	14.7298	29955.5	34666.1	35888.4	28876.9	29569.4	27773.8	14.9901	15.2683	15.3603	14.7005	14.6753	14.8135
ASMM10P014949	0.016157	0.354396	2.16886	up	NM_033474	Arvcf	armadillo repeat gene deleted in velo-cardio-facial syndrome	44.2071	24.15	5.7088	4.59186	53.2675	50.2156	29.1382	29.638	26.5192	16.2927	5.79512	6.09223	5.23906	4.78985	4.62398	4.36176
ASMM10P004748	0.0161722	0.354396	1.37576	up	NM_001109688	C2cd5	C2 calcium-dependent domain containing 5	50.1786	44.6854	5.94117	5.48094	55.2644	51.4759	43.7954	52.6085	46.8133	34.6343	5.84662	6.12432	5.85257	5.61777	5.43635	5.38871
ASMM10P007550	0.0162869	0.354396	1.90367	up	NM_019684	Srpk3	serine/arginine-rich protein specific kinase 3	296.477	187.607	8.46486	7.53608	304.861	223.863	360.707	208.311	202.347	152.162	8.26072	8.21813	8.91573	7.62196	7.55824	7.42804
ASMM10P032611	0.0163356	0.354396	1.79328	up	NM_133906	Zkscan1	zinc finger with KRAB and SCAN domains 1	62.097	42.9937	6.24688	5.40428	63.5622	69.165	53.5638	52.482	48.1632	28.3358	6.05071	6.54361	6.14634	5.61468	5.47969	5.11848
ASMM10P016471	0.0163401	0.354396	1.38193	up	NM_026514	Cdc42ep3	CDC42 effector protein (Rho GTPase binding) 3	3347.28	2856.41	11.8999	11.4332	3347.96	3413.18	3280.71	2846.55	2848.69	2874	11.6991	12.0098	11.9908	11.3867	11.3605	11.5524
ASMM10P030235	0.0163664	0.354396	1.41883	up	NM_009170	Shh	sonic hedgehog	1732.82	1465.95	10.9763	10.4716	1833.76	1559.36	1805.33	1370.8	1541.33	1485.73	10.8368	10.9292	11.163	10.3352	10.4626	10.6171
ASMM10P000628	0.016382	0.354396	1.33238	up	NM_173374	Srsf1	serine/arginine-rich splicing factor 1	1378.84	1239.71	10.6482	10.2341	1533.77	1156.95	1445.81	1286.38	1310.43	1122.33	10.5667	10.5236	10.8542	10.2469	10.2323	10.2233
ASMM10P024050	0.0164366	0.354396	1.26188	up	NM_001039483	Tmco1	transmembrane and coiled-coil domains 1	4068.15	3767.76	12.1694	11.8338	4897.28	3792.55	3514.63	3685.17	3858.26	3759.85	12.2848	12.1467	12.0765	11.7592	11.7939	11.9482
ASMM10P047148	0.0164379	0.354396	1.55324	up	NM_009423	Traf4	TNF receptor associated factor 4	67.1247	52.437	6.35898	5.7237	74.57	55.9095	70.8946	59.2364	48.1598	49.915	6.27771	6.24407	6.55515	5.79408	5.47952	5.8975
ASMM10P046516	0.0164484	0.354396	1.78049	up	NM_027031	Efcab9	EF-hand calcium binding domain 9	376.422	256.694	8.8244	7.99212	344.805	378.827	405.635	246.549	275.749	247.783	8.43946	8.95004	9.08371	7.86493	7.99507	8.11637
ASMM10P054761	0.016497	0.354396	2.07961	up	NM_001114131	Ppp4r1	protein phosphatase 4, regulatory subunit 1	39.6124	22.803	5.59304	4.53673	34.9717	46.039	37.8264	21.681	24.3809	22.3472	5.18501	5.97107	5.62304	4.32113	4.49604	4.79303
ASMM10P035841	0.0164997	0.354396	1.55332	up	NM_027994	Cand1	cullin associated and neddylation disassociated 1	1412.39	1086.34	10.6877	10.0524	1478.86	1278.16	1480.14	1033.21	1049.45	1176.37	10.5215	10.6525	10.8891	9.94106	9.9271	10.2889
ASMM10P005310	0.0165119	0.354396	1.31143	up	NM_001267714	Pex2	peroxisomal biogenesis factor 2	622.631	571.099	9.52196	9.13082	697.36	546.26	624.273	540.141	613.631	559.525	9.43469	9.46855	9.66263	9.00272	9.15415	9.23557
ASMM10P010814	0.0165129	0.354396	1.52653	up	NM_009785	Cacna2d3	calcium channel, voltage-dependent, alpha2/delta subunit 3	32784.9	25889.5	15.1815	14.5713	30191.2	33685.7	34477.8	25601.7	24427.8	27639.1	15.0062	15.2264	15.312	14.5174	14.389	14.8074
ASMM10P015082	0.0165163	0.354396	1.46864	up	NM_011638	Tfrc	transferrin receptor	229.959	190.805	8.12263	7.56815	260.835	187.466	241.577	180.347	209.595	182.473	8.04786	7.97125	8.34879	7.41572	7.60943	7.6793
ASMM10P052368	0.0165337	0.354396	1.43786	up	NM_026184	Ero1lb	ERO1-like beta (S. cerevisiae)	8546.63	6947.85	13.231	12.7071	8245.81	7885.83	9508.24	6906.35	7111.31	6825.88	13.0502	13.1785	13.4642	12.655	12.6603	12.8059
ASMM10P009358	0.0165651	0.354396	1.44384	up	NM_176917	Mettl4	methyltransferase like 4	65.0769	55.2538	6.3182	5.78829	72.3426	64.5099	58.3781	68.1146	52.0543	45.5925	6.237	6.44551	6.27209	5.99854	5.59437	5.77194
ASMM10P033771	0.0165761	0.354396	1.3857	up	NM_007881	Atn1	atrophin 1	92.1457	79.8558	6.79473	6.32412	117.478	81.8503	77.1088	81.9369	79.1424	78.4882	6.92052	6.78086	6.68281	6.26195	6.19695	6.51346
ASMM10P023425	0.0166386	0.354396	1.60917	up	NM_177253	Cstf3	cleavage stimulation factor, 3' pre-RNA, subunit 3	1890.17	1413.85	11.0966	10.4102	1786.72	1865.03	2018.75	1514.99	1582.9	1143.66	10.8026	11.1736	11.3135	10.482	10.5025	10.2463
ASMM10P004658	0.0166645	0.354396	1.34316	up	NM_001083897	Mpzl1	myelin protein zero-like 1	154.387	142.3	7.56218	7.13654	168.487	148.444	146.229	137.489	169.316	120.094	7.42304	7.63076	7.63274	7.01462	7.29223	7.10278
ASMM10P009091	0.0166661	0.354396	2.06229	up	NM_170671	Mycbpap	MYCBP associated protein	36.906	21.2826	5.48754	4.4433	32.2768	32.5523	45.889	21.8932	22.0215	19.9332	5.07158	5.47392	5.91713	4.33446	4.35363	4.64181
ASMM10P007275	0.016722	0.354396	2.1685	up	NM_011976	Sema4g	sema domain, immunoglobulin domain (Ig), transmembrane domain (TM) and short cytoplasmic domain, (semaphorin) 4G	41.3075	22.2317	5.61385	4.49715	49.072	47.3415	27.5088	20.4051	26.5581	19.7319	5.6809	6.01133	5.14932	4.23945	4.62507	4.62693
ASMM10P005367	0.0167426	0.354396	1.35726	up	NM_001163569	Kif9	kinesin family member 9	166.793	151.327	7.6723	7.2316	186.659	159.753	153.966	144.647	157.639	151.694	7.57433	7.73504	7.70752	7.08918	7.18182	7.42381
ASMM10P025729	0.016748	0.354396	1.505	up	NM_008839	Pik3ca	phosphatidylinositol 3-kinase, catalytic, alpha polypeptide	1238.13	981.642	10.4987	9.90897	1250.6	1091.99	1371.79	1009.7	1056.15	879.076	10.2737	10.4435	10.779	9.90453	9.9351	9.88727
ASMM10P007049	0.0167744	0.354396	1.46859	up	NM_207686	Elavl2	ELAV (embryonic lethal, abnormal vision, Drosophila)-like 2 (Hu antigen B)	95.0747	78.5731	6.85255	6.29811	108.819	73.5954	102.809	85.5521	82.5976	67.5694	6.81375	6.63383	7.11006	6.32212	6.25867	6.31355
ASMM10P037889	0.0168203	0.354396	1.3066	up	NM_021549	Pnkp	polynucleotide kinase 3'- phosphatase	3523.58	3179.97	11.9719	11.5861	3588.61	3311.32	3670.82	3216.4	3327.64	2995.86	11.8057	11.9707	12.1393	11.5603	11.5816	11.6164
ASMM10P036364	0.0168886	0.354396	1.25566	up	NM_020599	Rlbp1	retinaldehyde binding protein 1	23.7587	22.6299	4.85469	4.52625	26.4524	22.8628	21.961	24.7702	23.4156	19.704	4.77338	4.97839	4.81229	4.51634	4.43704	4.62535
ASMM10P028144	0.0169086	0.354396	1.30076	up	NM_011060	Padi3	peptidyl arginine deiminase, type III	63.6167	58.987	6.26567	5.88631	79.8283	59.1866	51.8351	66.807	61.4429	48.7111	6.37661	6.32402	6.09638	5.96911	5.82408	5.86576
ASMM10P007556	0.0169704	0.354396	1.57932	up	NM_019706	Rnf138	ring finger protein 138	833.259	634.305	9.93733	9.27802	844.719	870.108	784.949	566.869	668.823	667.224	9.71198	10.1106	9.98941	9.07422	9.27443	9.48542
ASMM10P028618	0.0169756	0.354396	1.27672	up	NM_175364	Lyrm2	LYR motif containing 2	1122.3	1052.18	10.3644	10.0119	1253.99	1068.06	1044.85	1040.55	1041.16	1074.84	10.2777	10.4083	10.4071	9.95209	9.91651	10.1672
ASMM10P026057	0.0170278	0.354396	1.30573	up	NM_001198912	Arhgef2	rho/rac guanine nucleotide exchange factor (GEF) 2	56.2998	52.717	6.1125	5.72765	59.5422	50.2589	59.0982	55.7064	57.9022	44.5423	5.95506	6.09326	6.28918	5.70166	5.74128	5.74
ASMM10P008983	0.0170388	0.354396	1.56408	up	NM_146265	Olfr1506	olfactory receptor 1506	78.9915	61.3181	6.58499	5.93967	84.6323	88.9921	63.35	67.0972	68.1418	48.7152	6.45791	6.90254	6.39453	5.97547	5.97756	5.86599
ASMM10P048757	0.0170566	0.354396	1.59737	up	NM_028336	Tmem107	transmembrane protein 107	197.886	153.996	7.91921	7.24351	206.109	212.183	175.366	147.978	192.233	121.777	7.71756	8.14386	7.89621	7.1227	7.48214	7.12569
ASMM10P050684	0.0171104	0.354396	1.56461	up	NM_001161406	Grhl1	grainyhead-like 1 (Drosophila)	66.8181	51.2958	6.34252	5.69672	76.1655	51.0531	73.2355	52.1492	53.2765	48.4615	6.30892	6.11297	6.60566	5.60605	5.62658	5.85751
ASMM10P008963	0.0171142	0.354396	1.48984	up	NM_146136	Slc16a4	solute carrier family 16 (monocarboxylic acid transporters), member 4	114.949	94.5644	7.13037	6.55521	134.239	105.278	105.33	82.5535	108.128	93.0117	7.10031	7.14624	7.14455	6.27105	6.64212	6.75246
ASMM10P000755	0.017126	0.354396	10.1459	up	NM_133211	Tlr7	toll-like receptor 7	254.565	22.7275	7.84526	4.50244	142.353	530.621	90.7196	17.0595	24.5923	26.5306	7.1861	9.42715	6.92253	3.97099	4.51069	5.02563
ASMM10P021784	0.0171569	0.354396	1.61198	up	NM_001039122	Defb25	defensin beta 25	54.5198	40.7027	6.05143	5.3626	65.2109	53.1192	45.2294	37.4166	42.7188	41.9725	6.08809	6.17062	5.89558	5.12838	5.30287	5.65655
ASMM10P055605	0.0171595	0.354396	2.86811	up	NM_001146058	Acot7	acyl-CoA thioesterase 7	38.8464	16.2464	5.54996	4.02986	38.5315	28.6953	49.3123	12.7705	16.6354	19.3333	5.3316	5.29618	6.02211	3.54404	3.94842	4.59712
ASMM10P040043	0.0171724	0.354396	1.40185	up	NM_011503	Stxbp2	syntaxin binding protein 2	1034.93	886.221	10.2504	9.76307	1073.95	1037.37	993.466	849.904	923.407	885.352	10.0485	10.3664	10.3363	9.64881	9.74505	9.89536
ASMM10P053238	0.017174	0.354396	1.40661	up	NM_019738	Nupr1	nuclear protein transcription regulator 1	669.316	571.189	9.61277	9.12055	832.224	582.217	593.508	498.851	671.869	542.845	9.69242	9.55385	9.59204	8.88976	9.28186	9.19003
ASMM10P035347	0.017176	0.354396	1.7352	up	NM_025620	Rep15	RAB15 effector protein	1346.97	913.842	10.6027	9.80764	1467.08	1020.06	1553.75	900.12	905.309	936.097	10.5077	10.3414	10.9592	9.73145	9.7171	9.97438
ASMM10P007115	0.0172824	0.354396	1.74438	up	NM_010892	Nek2	NIMA (never in mitosis gene a)-related expressed kinase 2	3055.38	2041.06	11.7498	10.9471	3530.13	2197.87	3438.15	2186.76	1898.7	2037.71	11.7797	11.4205	12.0492	11.0155	10.7613	11.0645
ASMM10P025342	0.0173297	0.354396	1.26043	up	NM_008991	Abcd3	ATP-binding cassette, sub-family D (ALD), member 3	5738.16	5388.11	12.6697	12.3358	6151.2	5724.48	5338.8	5051.71	5665.35	5447.26	12.6163	12.7281	12.6649	12.2035	12.3273	12.4766
ASMM10P014362	0.0173478	0.354396	1.57231	up	NM_001013371	Dtx3l	deltex 3-like (Drosophila)	1856.43	1414.11	11.0724	10.4195	1797.48	1773.99	1997.82	1307.72	1487.96	1446.66	10.8111	11.1074	11.2987	10.271	10.4124	10.5751
ASMM10P035082	0.0173896	0.354396	1.66967	up	NM_013538	Cdca3	cell division cycle associated 3	254.257	186.923	8.27448	7.53491	245.183	251.846	265.743	170.715	210.901	179.154	7.96014	8.38021	8.48308	7.33402	7.61816	7.65255
ASMM10P030497	0.0174048	0.354396	1.48394	up	NM_030052	Cox7b2	cytochrome c oxidase subunit VIIb2	6283.61	4979.32	12.7868	12.2173	6128.14	5661.19	7061.49	5435.51	5339.73	4162.73	12.6084	12.7134	13.0385	12.3132	12.25	12.0889
ASMM10P004841	0.0174386	0.354396	1.40255	up	NM_001113345	Gatad2a	GATA zinc finger domain containing 2A	40.0284	34.0593	5.60056	5.1125	49.5774	35.9803	34.5275	32.9092	36.4894	32.7794	5.69757	5.61896	5.48515	4.94324	5.07969	5.31458
ASMM10P005341	0.0174416	0.354396	1.28478	up	NM_001163478	Rabggtb	RAB geranylgeranyl transferase, b subunit	685.322	641.418	9.6577	9.29618	749.474	689.258	617.234	695.965	625.897	602.393	9.5396	9.78804	9.64547	9.36902	9.18122	9.33829
ASMM10P006241	0.0174934	0.354396	1.41356	up	NM_001253706	Sept6	septin 6	3029.55	2522.3	11.7496	11.2503	3593.79	2401.65	3093.2	2750.75	2462.7	2353.44	11.8092	11.5287	11.9109	11.3387	11.1424	11.2696
ASMM10P019542	0.0175141	0.354396	1.3969	up	NM_011750	Sf1	splicing factor 1	2219.35	1893.61	11.3222	10.84	2228.44	2059.73	2369.87	1937.83	1986.69	1756.3	11.1102	11.3189	11.5376	10.8364	10.8297	10.8538
ASMM10P009461	0.0175951	0.354396	2.42687	up	NM_177765	Ttll13	tubulin tyrosine ligase-like family, member 13	60.9313	31.1368	6.22099	4.94189	65.7673	64.0539	52.9726	22.2182	35.8185	35.3736	6.10125	6.43531	6.12642	4.35852	5.05069	5.41647
ASMM10P050811	0.0176078	0.354396	1.3696	up	NM_009706	Arhgap5	Rho GTPase activating protein 5	1714.31	1519.61	10.9683	10.5146	1768.28	1718.81	1655.82	1480.68	1763.61	1314.53	10.7865	11.0649	11.0537	10.4456	10.66	10.4382
ASMM10P039574	0.0176138	0.354396	1.27391	up	NM_019708	Scoc	short coiled-coil protein	43702.5	40876.6	15.5901	15.2408	41211.3	45691.5	44204.5	42006.9	41505	39117.8	15.4483	15.6592	15.6626	15.2335	15.1495	15.3394
ASMM10P013013	0.0176525	0.354396	1.67735	up	NM_011994	Abcd2	ATP-binding cassette, sub-family D (ALD), member 2	7039.92	4979.26	12.9525	12.2063	7704.21	5692.37	7723.18	4306.01	6187.78	4443.99	12.959	12.7213	13.1772	11.9797	12.4601	12.1791
ASMM10P032951	0.0176669	0.354396	1.68148	up	NM_031998	Cep41	centrosomal protein 41	3716.94	2601.65	12.0445	11.2948	3550.35	3427.08	4173.39	2439.36	2553.18	2812.4	11.788	12.0172	12.3284	11.1699	11.1957	11.5187
ASMM10P036993	0.0176697	0.354396	1.40632	up	NM_023258	Pycard	PYD and CARD domain containing	41.7723	35.9262	5.67164	5.17972	46.1902	33.6341	45.4926	41.1368	37.9499	28.692	5.59241	5.51799	5.90454	5.26821	5.13421	5.13675
ASMM10P053000	0.0176705	0.354396	1.44619	up	NM_021323	Usp29	ubiquitin specific peptidase 29	309.355	259.436	8.53889	8.00663	370.573	261.766	295.725	255.107	248.776	274.426	8.5437	8.43796	8.63501	7.91735	7.85022	8.25233
ASMM10P029210	0.0177243	0.354396	1.25585	up	NM_025909	Oma1	OMA1 homolog, zinc metallopeptidase (S. cerevisiae)	213.162	207.811	8.01956	7.6909	239.949	211.218	188.32	205.095	220.091	198.247	7.9307	8.138	7.98999	7.59786	7.67782	7.797
ASMM10P042068	0.0177292	0.354396	1.60096	up	NM_001166138	Armc8	armadillo repeat containing 8	234.664	178.73	8.14582	7.46689	290.039	199.768	214.184	171.194	165.946	199.05	8.19257	8.05922	8.18567	7.33866	7.25983	7.80218
ASMM10P041929	0.0178042	0.354396	1.30674	up	NM_133718	Tmem30a	transmembrane protein 30A	26779.6	24196.7	14.862	14.476	27897.9	26509.6	25931.5	23949.8	23596.5	25043.8	14.8638	14.8565	14.8658	14.4171	14.3411	14.6699
ASMM10P021366	0.0178531	0.354396	1.27113	up	NM_133838	Ehd4	EH-domain containing 4	7045.21	6508.19	12.9597	12.6136	7089.34	7027.77	7018.51	6338.34	6658.9	6527.34	12.8299	13.0193	13.03	12.5385	12.5675	12.7347
ASMM10P037068	0.0178676	0.354396	1.86303	up	NM_001081117	Mki67	antigen identified by monoclonal antibody Ki 67	236.177	154.108	8.149	7.25136	275.444	180.783	252.306	142.444	145.823	174.057	8.12347	7.91645	8.40708	7.06561	7.07188	7.61657
ASMM10P017198	0.0179229	0.354396	1.33658	up	NM_013819	H2-M3	histocompatibility 2, M region locus 3	736.179	668.379	9.76148	9.34294	811.913	700.241	696.384	695.353	774.686	535.097	9.65619	9.81071	9.81755	9.36806	9.49226	9.16849
ASMM10P023597	0.0179836	0.354396	1.92905	up	NM_133851	Nusap1	nucleolar and spindle associated protein 1	49.2907	31.6908	5.92364	4.97575	52.3793	48.3032	47.1896	24.7158	40.8664	29.4903	5.77445	6.03844	5.95803	4.51327	5.24157	5.1724
ASMM10P007082	0.0179898	0.354396	1.27347	up	NM_010709	Eif2d	eukaryotic translation initiation factor 2D	2599.58	2414.87	11.5388	11.19	2758.95	2705.92	2333.88	2465.15	2436.03	2343.42	11.4132	11.6893	11.5139	11.186	11.1226	11.2615
ASMM10P006972	0.0180513	0.354396	1.37439	up	NM_009939	Cops2	COP9 (constitutive photomorphogenic) homolog, subunit 2 (Arabidopsis thaliana)	2477.15	2138.09	11.4764	11.0176	2520.28	2349.9	2561.27	2125.94	2152.52	2135.8	11.2832	11.505	11.6408	10.9745	10.9481	11.1301
ASMM10P044928	0.0180803	0.354396	1.46167	up	NM_175180	Wdr44	WD repeat domain 44	358.246	298.944	8.75589	8.20827	365.379	371.014	338.346	282.657	326.405	287.77	8.52138	8.91986	8.82643	8.065	8.24217	8.31763
ASMM10P009630	0.0180986	0.354396	1.36613	up	NM_194069	Ifi27	interferon, alpha-inducible protein 27	1139.59	1002.25	10.3873	9.93718	1216.45	1141.5	1060.83	933.472	1070.39	1002.88	10.2269	10.5057	10.4292	9.78804	9.95439	10.0691
ASMM10P055367	0.0181545	0.354396	1.76231	up	NM_023813	Camk2d	calcium/calmodulin-dependent protein kinase II, delta	1091.18	749.878	10.3239	9.50646	1161.62	1057.23	1054.71	827.436	604.152	818.047	10.1558	10.3956	10.4204	9.61165	9.12995	9.77778
ASMM10P014225	0.01816	0.354396	1.63541	up	NM_023737	Ehhadh	enoyl-Coenzyme A, hydratase/3-hydroxyacyl Coenzyme A dehydrogenase	250.718	189.247	8.25515	7.5455	242.504	272.418	237.232	183.216	226.512	158.014	7.94597	8.49348	8.32599	7.438	7.71786	7.48063
ASMM10P018415	0.0181676	0.354396	1.34981	up	NM_033588	Pcdhga5	protocadherin gamma subfamily A, 5	129.598	119.442	7.31571	6.88295	139.312	127.608	121.875	130.838	136.295	91.1922	7.15652	7.42564	7.36496	6.94625	6.97297	6.72964
ASMM10P041771	0.0181688	0.354396	1.48051	up	NM_001005423	Mreg	melanoregulin	6031.67	4769.45	12.7303	12.1642	6192.92	5173.89	6728.21	4551.12	4860.17	4897.06	12.6258	12.5917	12.9733	12.0558	12.1126	12.3241
ASMM10P051993	0.0181832	0.354396	2.19694	up	NM_028878	Slc6a19	solute carrier family 6 (neurotransmitter transporter), member 19	25.4333	13.8111	4.949	3.8135	24.8453	28.0538	23.401	12.4805	13.5032	15.4495	4.68171	5.26057	4.9047	3.51257	3.63721	4.29071
ASMM10P035751	0.0181859	0.354396	1.38394	up	NM_024457	Rap1b	RAS related protein 1b	3618.93	3079.36	12.0049	11.5361	3575.33	3797.32	3484.14	2991.05	3151.14	3095.88	11.8007	12.1492	12.0649	11.451	11.5024	11.655
ASMM10P028456	0.0182149	0.354396	1.483	up	NM_028604	Trmt11	tRNA methyltransferase 11	169.249	139.888	7.68757	7.11905	197.418	141.142	169.186	132.27	142.239	145.156	7.65385	7.56712	7.84174	6.96129	7.03406	7.3618
ASMM10P055335	0.0182383	0.354396	1.42017	up	NM_001253757	Anp32e	acidic (leucine-rich) nuclear phosphoprotein 32 family, member E	10478.4	8568.54	13.5055	12.9995	9936.77	9848.86	11649.6	8076.17	9416.91	8212.54	13.3242	13.4756	13.7168	12.8708	13.0538	13.0738
ASMM10P000875	0.0182423	0.354396	1.8099	up	NM_001272030	Arvcf	armadillo repeat gene deleted in velo-cardio-facial syndrome	280.859	187.501	8.38976	7.53385	321.776	207.564	313.236	162.876	214.809	184.819	8.33987	8.11373	8.71567	7.26351	7.64239	7.69564
ASMM10P013716	0.0182517	0.354396	1.41044	up	NM_009634	Adsl	adenylosuccinate lyase	285.881	246.947	8.43587	7.93973	309.143	257.244	291.255	252.539	242.695	245.606	8.28153	8.41403	8.61205	7.90155	7.81399	8.10365
ASMM10P051504	0.0183057	0.354396	1.26089	up	NM_026503	1110058L19Rik	RIKEN cDNA 1110058L19 gene	20688.9	19071.3	14.4829	14.1484	20694.2	20022.5	21349.9	18670.7	19347.1	19196.1	14.4222	14.4652	14.5612	14.0808	14.0632	14.3012
ASMM10P027805	0.0183224	0.354396	1.8691	up	NM_026560	Cdca8	cell division cycle associated 8	1278.84	811.631	10.5388	9.63645	1177.65	1221.9	1436.98	784.707	765.876	884.31	10.1761	10.5962	10.8441	9.5409	9.47442	9.89403
ASMM10P011246	0.0183437	0.354396	1.74084	up	NM_001110162	Cdca2	cell division cycle associated 2	74.6164	52.4562	6.52146	5.72168	76.0632	70.9669	76.819	46.0547	55.7779	55.5362	6.30696	6.57982	6.6776	5.43323	5.69171	6.04009
ASMM10P031777	0.01836	0.354396	4.7954	up	NM_025951	Pi4k2b	phosphatidylinositol 4-kinase type 2 beta	33.8287	8.27019	5.29741	3.03576	38.4031	42.6411	20.4419	5	7.6125	12.1981	5.32656	5.85952	4.70616	2.32504	2.82086	3.96139
ASMM10P022191	0.0183846	0.354396	1.33654	up	NM_015730	Chrna4	cholinergic receptor, nicotinic, alpha polypeptide 4	4055.33	3615.36	12.1773	11.7588	4275.08	3570.95	4319.96	3643.02	4052.04	3151.03	12.0854	12.0776	12.3689	11.7421	11.8554	11.6789
ASMM10P049575	0.0184075	0.354396	1.6748	up	NM_008425	Kcnj2	potassium inwardly-rectifying channel, subfamily J, member 2	18751.9	13075.7	14.3221	13.5781	18619.9	14906.2	22729.7	14407	14099.7	10720.3	14.2578	14.0484	14.6602	13.6913	13.5999	13.4433
ASMM10P051900	0.0184334	0.354396	1.70195	up	NM_001042673	Fancc	Fanconi anemia, complementation group C	914.798	634.94	10.0486	9.2814	995.604	684.56	1064.23	641.929	664.004	598.886	9.93453	9.77688	10.4344	9.24966	9.26473	9.32981
ASMM10P009685	0.0184377	0.354396	2.75422	up	NM_198634	Tigd3	tigger transposable element derived 3	137.562	59.4969	7.36116	5.89952	113.709	109.914	189.064	58.3426	54.6389	65.5093	6.87835	7.20887	7.99628	5.7705	5.6607	6.26737
ASMM10P031032	0.0184561	0.354396	1.347	up	NM_001110140	Atp2a2	ATPase, Ca++ transporting, cardiac muscle, slow twitch 2	64449	60141	16.2144	15.7847	60893.1	66228.1	66225.6	57231.5	65808.6	57382.9	16.0446	16.2778	16.3209	15.6536	15.7994	15.901
ASMM10P013988	0.0184826	0.354396	1.49593	up	NM_153533	Tenc1	tensin like C1 domain-containing phosphatase	169.919	141.959	7.70022	7.11917	183.365	169.432	156.961	145.501	176.036	104.34	7.54573	7.82175	7.73317	7.09834	7.34994	6.90925
ASMM10P031926	0.0185008	0.354396	1.28586	up	NM_011263	Rest	RE1-silencing transcription factor	48.4959	46.3011	5.89854	5.53582	52.9741	46.1386	46.375	54.435	45.8282	38.6402	5.78953	5.97304	5.93305	5.66712	5.40262	5.5377
ASMM10P054521	0.018505	0.354396	1.35845	up	NM_001081366	Vps8	vacuolar protein sorting 8 homolog (S. cerevisiae)	67.4728	60.9457	6.37524	5.93327	72.7136	64.3995	65.3052	57.2611	70.697	54.879	6.24286	6.44248	6.44037	5.7448	6.03121	6.02381
ASMM10P015348	0.0185171	0.354396	1.38838	up	NM_023844	Jam2	junction adhesion molecule 2	1576.17	1364.68	10.8417	10.3683	1769.94	1319.04	1639.51	1273.2	1469.74	1351.09	10.7879	10.7028	11.0344	10.2309	10.394	10.4801
ASMM10P039438	0.0185441	0.354396	1.27999	up	NM_001252623	Csgalnact1	chondroitin sulfate N-acetylgalactosaminyltransferase 1	4738.18	4358.1	12.391	12.0348	4955.91	4229.1	5029.53	4440.93	4583.29	4050.08	12.3018	12.2957	12.5755	12.022	12.0268	12.0558
ASMM10P026981	0.0185664	0.354396	1.51515	up	NM_177377	Fam166b	family with sequence similarity 166, member B	94.4785	76.5061	6.86057	6.26111	92.6924	86.8175	103.926	80.5175	82.7053	66.2954	6.58767	6.86679	7.12725	6.23748	6.26135	6.2845
ASMM10P005948	0.0185786	0.354396	1.2641	up	NM_001198823	App	amyloid beta (A4) precursor protein	12645.1	11774.7	13.7744	13.4363	13109	13635.6	11190.8	12768.7	11960.5	10594.8	13.7301	13.9265	13.6665	13.5132	13.3745	13.421
ASMM10P006224	0.0185813	0.354396	1.25968	up	NM_001253363	Kcnma1	potassium large conductance calcium-activated channel, subfamily M, alpha member 1	4116.12	3808.84	12.1878	11.8547	5055.91	3638.8	3653.66	3907.69	3770.45	3748.38	12.3265	12.1038	12.1331	11.8567	11.7642	11.9433
ASMM10P054780	0.0185838	0.354396	2.12121	up	NM_001110852	Crem	cAMP responsive element modulator	65.2185	36.9338	6.31246	5.22757	55.5586	59.9078	80.1891	37.8646	36.317	36.6197	5.85416	6.34219	6.74103	5.14593	5.0731	5.46369
ASMM10P029831	0.0186178	0.354396	1.36246	up	NM_013868	Hspb7	heat shock protein family, member 7 (cardiovascular)	65.8613	59.123	6.33459	5.88837	72.2981	55.9041	69.3816	57.9525	69.0304	50.3862	6.23656	6.244	6.5232	5.76116	5.99544	5.90852
ASMM10P001706	0.0186266	0.354396	2.10472	up	NM_001136067	Ikbkg	inhibitor of kappaB kinase gamma	16.5127	8.8741	4.23231	3.15868	25.7449	10.0474	13.7459	9.24826	10.9077	6.46634	4.73529	3.82527	4.13636	3.06525	3.32916	3.08163
ASMM10P007012	0.018638	0.354396	1.43174	up	NM_010212	Fhl2	four and a half LIM domains 2	300.074	255.343	8.50112	7.98335	335.176	293.851	271.195	274.312	232.296	259.421	8.39955	8.59459	8.5092	8.02139	7.75405	8.17461
ASMM10P003453	0.0186659	0.354396	1.41554	up	NM_001163584	Prom1	prominin 1	386.828	335.406	8.86357	8.36221	410.977	386.249	363.257	320.466	403.994	281.758	8.68793	8.97847	8.9243	8.24561	8.55249	8.28853
ASMM10P020692	0.0186802	0.354396	1.40821	up	NM_018732	Scn3a	sodium channel, voltage-gated, type III, alpha	456.877	394.117	9.09906	8.6052	470.704	438.536	461.392	404.56	393.113	384.679	8.87739	9.16082	9.25897	8.58557	8.51289	8.71714
ASMM10P025741	0.0186959	0.354396	1.57598	up	NM_001113188	Fxr1	fragile X mental retardation gene 1, autosomal homolog	288.921	222.609	8.44734	7.7911	321.627	248.812	296.324	213.478	213.875	240.473	8.33935	8.36437	8.63831	7.66188	7.63601	8.07541
ASMM10P039115	0.0187654	0.354396	1.77964	up	NM_007426	Angpt2	angiopoietin 2	109.333	74.9237	7.06042	6.22884	119.598	88.1784	120.222	69.2371	74.8469	80.6871	6.94608	6.88938	7.34581	6.02211	6.11273	6.55168
ASMM10P032949	0.0188143	0.354396	1.3724	up	NM_178625	Tmem209	transmembrane protein 209	5983.01	5133.12	12.724	12.2673	6325.67	5663.96	5959.39	5098.8	4841.73	5458.82	12.6532	12.7142	12.8046	12.2162	12.1054	12.4804
ASMM10P007879	0.0188518	0.354396	1.92743	up	NM_025565	Spc25	SPC25, NDC80 kinetochore complex component, homolog (S. cerevisiae)	365.528	226.493	8.7583	7.81163	382.583	269.473	444.529	259.48	209.292	210.706	8.59269	8.47762	9.2046	7.94239	7.60781	7.88469
ASMM10P026918	0.0188997	0.354396	1.30959	up	NM_001171739	Bag1	BCL2-associated athanogene 1	76584.2	74826.6	16.4947	16.1056	75807.9	75940.8	78003.9	74138.2	77440.4	72901.2	16.3983	16.4728	16.613	16.0201	16.0305	16.2662
ASMM10P008892	0.018925	0.354396	1.29082	up	NM_145542	Ahcyl1	S-adenosylhomocysteine hydrolase-like 1	261.184	249.162	8.3104	7.94211	282.017	241.629	259.907	250.328	283.388	213.771	8.15846	8.32198	8.45075	7.88734	8.03514	7.90384
ASMM10P015064	0.0189744	0.354396	1.39636	up	NM_026554	Ncbp2	nuclear cap binding protein subunit 2	4576.12	3843.41	12.3461	11.8644	4467.77	4464.47	4796.12	3823.92	3788.27	3918.03	12.1527	12.3745	12.5112	11.8203	11.769	12.004
ASMM10P006922	0.0189775	0.354396	1.96012	up	NM_009689	Birc5	baculoviral IAP repeat-containing 5	102.033	62.528	6.9441	5.97316	108.1	120.951	77.0467	67.9528	56.0586	63.5727	6.80386	7.34631	6.68214	5.99488	5.69833	6.22627
ASMM10P011752	0.0190381	0.354396	1.30495	up	NM_008133	Glud1	glutamate dehydrogenase 1	1028.9	951.699	10.2375	9.85349	1139.67	941.029	1006.02	907.153	1111.05	836.899	10.1317	10.2286	10.3522	9.74305	10.0047	9.81272
ASMM10P035757	0.0190497	0.354396	1.44285	up	NM_001039243	Gm7092	predicted gene 7092	111.792	95.4961	7.1059	6.57698	112.131	106.61	116.633	97.4287	101.11	87.9494	6.85775	7.16373	7.29624	6.51226	6.54374	6.67495
ASMM10P026504	0.0190719	0.354396	1.36586	up	NM_183423	Pla2g12a	phospholipase A2, group XIIA	65515.8	59783.1	16.2321	15.7823	67935.3	60198.6	68413.6	59034	61002.1	59313.2	16.2082	16.1037	16.3844	15.6963	15.6975	15.953
ASMM10P025601	0.0191063	0.354396	1.31108	up	NM_173181	Zc2hc1a	zinc finger, C2HC-type containing 1A	3411.68	3089.69	11.9321	11.5414	3707.19	3326.35	3201.48	3207.17	2864.02	3197.87	11.8587	11.9771	11.9606	11.5568	11.368	11.6993
ASMM10P008003	0.0191436	0.354396	1.9096	up	NM_026307	Cuta	cutA divalent cation tolerance homolog (E. coli)	27.6566	17.3417	5.07499	4.14172	24.3111	28.6356	30.0231	16.1977	20.7717	15.0557	4.64875	5.29259	5.28364	3.89736	4.27484	4.25297
ASMM10P006845	0.0191583	0.354396	1.26653	up	NM_009211	Smarcc1	SWI/SNF related, matrix associated, actin dependent regulator of chromatin, subfamily c, member 1	517.842	494.518	9.26571	8.92483	586.306	501.74	465.479	481.263	504.631	497.659	9.1748	9.35124	9.27109	8.83508	8.86804	9.07138
ASMM10P052496	0.0191878	0.354396	1.68981	up	NM_015786	Hist1h1c	histone cluster 1, H1c	16435.6	11406.8	14.1473	13.3904	14331.5	18516.7	16458.7	9569.09	13069.6	11581.8	13.8678	14.3597	14.2143	13.1206	13.496	13.5546
ASMM10P012780	0.0192361	0.354396	1.48776	up	NM_001168288	Arhgap39	Rho GTPase activating protein 39	4455.2	3512.95	12.3003	11.7272	4503.05	3847.08	5015.47	3855.07	3699.45	2984.34	12.1627	12.1656	12.5727	11.8371	11.734	11.6104
ASMM10P025172	0.0192482	0.354396	1.33216	up	NM_011197	Ptgfrn	prostaglandin F2 receptor negative regulator	22359.9	19676.8	14.5967	14.183	23749.2	19523.2	23807.4	19067	22848.4	17114.9	14.6246	14.4332	14.7324	14.105	14.3126	14.1314
ASMM10P052809	0.019289	0.354396	1.43123	up	NM_027992	Tmem106b	transmembrane protein 106B	981.472	822.428	10.1736	9.65632	1014.26	959.315	970.835	760.303	882.693	824.288	9.96213	10.2547	10.3038	9.49876	9.67885	9.79135
ASMM10P017036	0.0193021	0.354396	1.40277	up	NM_019421	Cd320	CD320 antigen	98.352	85.6566	6.90977	6.42148	106.982	102.222	85.8525	94.5189	82.5346	79.9164	6.78848	7.10129	6.83953	6.46664	6.25693	6.54087
ASMM10P020127	0.0193262	0.354396	1.42344	up	NM_009399	Tnfrsf11a	tumor necrosis factor receptor superfamily, member 11a	114.771	99.8332	7.13159	6.62221	126.283	117.325	100.706	119.381	104.843	75.2756	7.01654	7.30076	7.07747	6.8121	6.59693	6.4576
ASMM10P000589	0.0193483	0.354396	1.39168	up	NM_021461	Mknk1	MAP kinase-interacting serine/threonine kinase 1	198.171	171.91	7.897	7.42017	251.433	187.102	155.976	174.736	169.466	171.529	7.99824	7.96827	7.72449	7.36929	7.29356	7.59767
ASMM10P053322	0.0193497	0.354396	1.48504	up	NM_025747	4933411K20Rik	RIKEN cDNA 4933411K20 gene	296.579	243.646	8.48912	7.91862	295.132	298.159	296.447	238.899	257.621	234.418	8.2149	8.61344	8.63901	7.82131	7.90025	8.03429
ASMM10P001464	0.0193652	0.354396	1.27098	up	NM_001172152	Wdr17	WD repeat domain 17	411.958	395.162	8.95116	8.60522	453.343	391.796	390.736	446.282	392.906	346.297	8.8247	8.99878	9.03	8.7314	8.51227	8.57199
ASMM10P050126	0.0193842	0.354396	1.26518	up	NM_172805	Kcnh5	potassium voltage-gated channel, subfamily H (eag-related), member 5	5569.88	5207.94	12.6212	12.2819	6532.51	4765.15	5411.97	5251.1	5828.07	4544.65	12.7039	12.4711	12.6887	12.2605	12.3753	12.2099
ASMM10P015758	0.0193967	0.354396	1.32785	up	NM_145410	Fam173a	family with sequence similarity 173, member A	35655.3	32268.6	15.3004	14.8913	33389.7	35396.5	38179.8	32807	32349.9	31649.1	15.1438	15.2985	15.4588	14.8733	14.8002	15.0005
ASMM10P024015	0.0194477	0.354396	1.80941	up	NM_001037502	Defb28	defensin beta 28	14.1807	9.24968	4.05616	3.20064	19.913	11.901	10.7279	12.4397	8.91339	6.39593	4.34744	4.04715	3.77388	3.50833	3.02624	3.06734
ASMM10P005970	0.0194543	0.354396	1.74089	up	NM_022880	Slc29a1	solute carrier family 29 (nucleoside transporters), member 1	651.183	444.472	9.5724	8.77258	664.247	511.192	778.11	501.355	447.15	384.912	9.36008	9.38075	9.97636	8.89816	8.70152	8.71805
ASMM10P054307	0.0194695	0.354396	1.74208	up	NM_176931	Syt15	synaptotagmin XV	15.4038	10.8187	4.20153	3.40072	19.8827	13.5524	12.7762	12.8306	13.4336	6.19178	4.34552	4.22968	4.02941	3.5512	3.62918	3.02178
ASMM10P000093	0.0194712	0.354396	1.9667	up	ENSMUST00000024031	Acy1	aminoacylase 1	67.1575	41.5231	6.33426	5.35848	76.8907	45.9721	78.6098	46.1037	50.9285	27.5371	6.32411	5.96885	6.7098	5.43437	5.56236	5.07869
ASMM10P001738	0.0194833	0.354396	1.51159	up	NM_001001798	Atp11c	ATPase, class VI, type 11C	205.503	168.733	7.97867	7.3826	206.274	202.232	208.004	163.167	201.615	141.416	7.71832	8.07792	8.13975	7.26593	7.55368	7.32818
ASMM10P055487	0.0195206	0.354396	1.46899	up	NM_028376	Pfn4	profilin family, member 4	1732.88	1414.14	10.9759	10.4211	1703.96	1857.13	1637.56	1371.95	1447.13	1423.34	10.7272	11.1674	11.033	10.3379	10.3693	10.5559
ASMM10P036198	0.0196221	0.354396	1.36015	up	NM_026858	Xrcc6bp1	XRCC6 binding protein 1	456.792	405.781	9.08742	8.64366	530.075	407.477	432.823	404.67	386.174	426.5	9.0376	9.05813	9.16653	8.58589	8.48737	8.85771
ASMM10P010265	0.0196769	0.354396	1.3052	up	NM_001039239	Zfp808	zinc finger protein 80	1362.97	1252.26	10.6307	10.2465	1571.45	1110.48	1406.98	1266.53	1347.47	1142.77	10.6031	10.4709	10.8182	10.2246	10.2696	10.2452
ASMM10P026937	0.0197028	0.354396	1.25011	up	NM_027147	Enho	energy homeostasis associated	69821.9	70734.9	16.3379	16.0158	68659.9	71019.6	69786.1	68198.6	78511.1	65495	16.2272	16.3788	16.4075	15.8895	16.0542	16.1037
ASMM10P006343	0.0197132	0.354396	1.29308	up	NM_001271360	Arrb2	arrestin, beta 2	5927.31	5379.86	12.7116	12.3408	6171.37	5549.28	6061.28	5357.32	5297.12	5485.15	12.6208	12.6841	12.8299	12.2904	12.2406	12.4914
ASMM10P017352	0.0197582	0.354396	1.32463	up	NM_025887	Rab5a	RAB5A, member RAS oncogene family	4626.27	4097.38	12.3571	11.9516	5083.32	4190.38	4605.1	4068.7	3926.51	4296.92	12.335	12.2796	12.4568	11.9073	11.8149	12.1324
ASMM10P007542	0.019774	0.354396	1.27741	up	NM_019637	Styx	serine/threonine/tyrosine interaction protein	1298.4	1223.29	10.5703	10.2171	1396.53	1318.84	1179.84	1181.87	1286.99	1201	10.435	10.7023	10.5737	10.1321	10.2032	10.316
ASMM10P038908	0.0197925	0.354396	1.41856	up	NM_175533	5830411N06Rik	RIKEN cDNA 5830411N06 gene	869.424	737.396	9.99629	9.49187	949.721	908.552	749.999	841.947	685.153	685.089	9.87724	10.1833	9.92831	9.6366	9.31262	9.52638
ASMM10P003895	0.0197928	0.354396	1.31986	up	NM_001170907	Trip4	thyroid hormone receptor interactor 4	419.456	386.401	8.97706	8.57668	472.115	397.665	388.587	391.248	371.937	396.02	8.88396	9.0235	9.02372	8.53448	8.43591	8.75964
ASMM10P004610	0.0198345	0.354396	1.53369	up	NM_001081392	Mdn1	midasin homolog (yeast)	65.9678	53.1115	6.34353	5.72653	63.7252	69.819	64.3593	61.4606	57.2207	40.6531	6.05445	6.55699	6.41916	5.84401	5.72396	5.61161
ASMM10P017478	0.0198449	0.354396	2.1019	up	NM_206958	Ltbp1	latent transforming growth factor beta binding protein 1	18.4863	10.3217	4.44649	3.3748	19.056	12.5392	23.8637	9.57095	13.2452	8.14897	4.28305	4.12304	4.93338	3.12003	3.6088	3.39555
ASMM10P022942	0.0198612	0.354396	1.29872	up	NM_177784	Klhl23	kelch-like 23	223.154	210.18	8.08636	7.70927	259.694	197.144	212.625	216.841	203.946	209.752	8.04164	8.04312	8.17431	7.68166	7.56853	7.8776
ASMM10P051833	0.0199213	0.354396	1.55573	up	NM_172645	Suco	SUN domain containing ossification factor	1417.95	1086.78	10.6917	10.0541	1364.25	1452.52	1437.1	1121.41	1028.94	1110.01	10.4036	10.827	10.8445	10.0568	9.89682	10.2087
ASMM10P028513	0.0199233	0.354396	1.44983	up	NM_181401	Tmem64	transmembrane protein 64	324.238	273.218	8.61793	8.08205	328.002	336.894	307.819	285.91	270.438	263.305	8.37028	8.79275	8.69076	8.08415	7.96868	8.19332
ASMM10P012454	0.0199279	0.354396	1.69409	up	NM_145852	Ropn1l	ropporin 1-like	667.353	477.427	9.62405	8.86355	700.784	610.766	690.51	406.586	484.213	541.481	9.44316	9.62227	9.80673	8.59269	8.81124	9.1867
ASMM10P053474	0.0199644	0.354396	1.32571	up	NM_027498	Sik3	SIK family kinase 3	412.244	378.867	8.9533	8.54654	454.023	388.519	394.188	400.265	360.501	375.834	8.8281	8.98683	9.04497	8.5711	8.38505	8.68346
ASMM10P008300	0.0200309	0.354396	1.25875	up	NM_028314	2700097O09Rik	RIKEN cDNA 2700097O09 gene	495.071	477.512	9.20734	8.87536	538.141	489.645	457.425	479.216	493.435	459.884	9.05763	9.31782	9.24657	8.8287	8.83654	8.96082
ASMM10P049995	0.0200379	0.354396	1.30301	up	NM_029545	Dtd2	D-tyrosyl-tRNA deacylase 2	253.907	238.087	8.26363	7.88178	285.356	265.565	210.801	241.226	264.01	209.026	8.17345	8.45829	8.15914	7.83481	7.93794	7.87257
ASMM10P005023	0.0200448	0.354396	1.33995	up	NM_001145433	Smim20	small integral membrane protein 20	1002.36	897.066	10.2002	9.77803	1071.63	1035.05	900.394	859.823	949.128	882.248	10.0449	10.3632	10.1925	9.66515	9.77778	9.89117
ASMM10P000629	0.0200627	0.354396	1.86571	up	NM_007654	Cd72	CD72 antigen	69.237	44.0608	6.38051	5.48079	73.8167	82.4374	51.4568	43.8349	45.007	43.3406	6.26426	6.79341	6.08387	5.35899	5.37986	5.70351
ASMM10P050350	0.0200721	0.354396	1.26454	up	NM_145991	Cdc73	cell division cycle 73, Paf1/RNA polymerase II complex component	554.587	528.55	9.36125	9.02264	605.929	550.28	507.551	551.396	526.354	507.902	9.2199	9.48031	9.38353	9.03344	8.93274	9.10173
ASMM10P010564	0.020084	0.354396	1.83704	up	NM_178683	Depdc1b	DEP domain containing 1B	407.074	269.575	8.93353	8.05615	364.472	439.233	417.517	242.469	305.88	260.377	8.51757	9.16252	9.12051	7.84195	8.14605	8.18045
ASMM10P041256	0.0201002	0.354396	1.42765	up	NM_016742	Cdc37	cell division cycle 37	1577.64	1328.08	10.8452	10.3316	1574.51	1510.81	1647.6	1332.52	1344.46	1307.26	10.606	10.885	11.0447	10.2975	10.2687	10.4286
ASMM10P012586	0.0201172	0.354396	1.50323	up	NM_175212	Tmem65	transmembrane protein 65	5572.33	4318.52	12.612	12.0239	5386.67	4878.27	6452.05	4205.11	4744.9	4005.55	12.4193	12.503	12.9136	11.9519	12.0771	12.0427
ASMM10P011138	0.0201825	0.354396	1.83374	up	NM_008125	Gjb2	gap junction protein, beta 2	5970.92	3843.16	12.7219	11.8472	5643.81	5850.25	6418.7	3285.13	3615.26	4629.07	12.4936	12.7644	12.9079	11.595	11.704	12.2425
ASMM10P053687	0.0202041	0.354396	2.07071	up	NM_023608	Gdpd2	glycerophosphodiester phosphodiesterase domain containing 2	134.56	78.1899	7.34282	6.2927	120.25	171.124	112.305	75.0789	81.9301	77.5607	6.95361	7.83627	7.23859	6.13494	6.24696	6.4962
ASMM10P035715	0.0202052	0.354396	3.43543	up	NM_206872	Vmn1r177	vomeronasal 1 receptor 177	106.407	34.4973	6.8727	5.09221	147.809	46.0244	125.388	42.3615	38.4518	22.6785	7.2399	5.97076	7.40746	5.30885	5.15513	4.81267
ASMM10P012954	0.0202079	0.354396	2.04723	up	NM_011105	Pkdrej	polycystic kidney disease (polycystin) and REJ (sperm receptor for egg jelly homolog, sea urchin)	1121.9	634.708	10.3134	9.27972	1159.51	763.754	1442.45	648.652	686.23	569.241	10.1537	9.93535	10.8512	9.26359	9.31558	9.25998
ASMM10P048728	0.0202158	0.354396	1.5421	up	NM_177369	Myh8	myosin, heavy polypeptide 8, skeletal muscle, perinatal	106.749	82.8073	6.99399	6.36909	142.468	87.0703	90.7091	90.4888	75.1662	82.767	7.18717	6.87253	6.92227	6.40019	6.11974	6.58734
ASMM10P004131	0.0202225	0.354396	1.25195	up	NM_001024205	Nufip2	nuclear fragile X mental retardation protein interacting protein 2	601.006	577.793	9.47138	9.14721	671.595	617.157	514.265	582.668	604.604	546.106	9.37662	9.63639	9.40114	9.1123	9.13113	9.19821
ASMM10P045175	0.0202849	0.354396	1.81426	up	NM_029316	1700020N15Rik	RIKEN cDNA 1700020N15 gene	405.199	265.17	8.89855	8.03917	440.174	294.202	481.222	273.817	258.503	263.188	8.78529	8.59653	9.31383	8.01891	7.90567	8.19294
ASMM10P049725	0.0203464	0.354396	1.33829	up	NM_001110242	1810043H04Rik	RIKEN cDNA 1810043H04 gene	884.481	787.22	10.0146	9.59425	1008.21	823.227	822.008	735.296	792.335	834.03	9.95087	10.0384	10.0547	9.45356	9.52246	9.80673
ASMM10P047301	0.0203582	0.354396	1.32222	up	NM_080420	Lpo	lactoperoxidase	75.7621	69.2887	6.52574	6.12279	89.9614	74.3215	63.0034	72.7141	69.6151	65.5368	6.54316	6.64841	6.38567	6.0925	6.00791	6.26795
ASMM10P007629	0.0203853	0.354396	1.46657	up	NM_020594	Zc3h8	zinc finger CCCH type containing 8	606.727	497.09	9.48332	8.93088	672.87	536.805	610.507	511.479	450.082	529.711	9.38026	9.44276	9.62695	8.92541	8.71108	9.15613
ASMM10P048285	0.0203966	0.354396	1.25998	up	NM_024226	Rtn4	reticulon 4	1547.65	1481.23	10.8179	10.4845	1631.92	1527.18	1483.84	1597.14	1486.15	1360.4	10.6606	10.8994	10.8938	10.5569	10.4091	10.4876
ASMM10P005559	0.0204144	0.354396	1.30743	up	NM_001165998	Spopl	speckle-type POZ protein-like	93.0689	86.816	6.82715	6.44042	107.186	79.7226	92.2985	85.1097	91.831	83.5072	6.79237	6.74268	6.94641	6.313	6.40978	6.59849
ASMM10P026483	0.020458	0.354396	1.94913	up	NM_001025438	Camk2d	calcium/calmodulin-dependent protein kinase II, delta	376.466	237.794	8.81933	7.85651	443.128	342.014	344.256	245.121	183.31	284.95	8.79485	8.81144	8.8517	7.85689	7.40908	8.30354
ASMM10P009149	0.0204961	0.354396	1.41083	up	NM_172507	Sh3bgrl2	SH3 domain binding glutamic acid-rich protein like 2	74.4149	64.399	6.51536	6.01882	79.2312	72.6926	71.321	64.7763	64.3451	64.0756	6.36586	6.61481	6.56542	5.92538	5.89359	6.23748
ASMM10P006068	0.0205103	0.354396	1.32626	up	NM_001242379	Slc4a10	solute carrier family 4, sodium bicarbonate cotransporter-like, member 10	728.165	656.159	9.73756	9.33019	856.057	610.553	717.884	687.109	622.193	659.175	9.73207	9.62094	9.85965	9.34905	9.17421	9.46732
ASMM10P053565	0.0205863	0.354396	1.58403	up	NM_172774	Atrip	ATR interacting protein	38.168	28.9422	5.54117	4.87757	44.1717	37.0213	33.3111	26.0301	31.3917	29.4049	5.52958	5.66093	5.433	4.5935	4.8707	5.16852
ASMM10P003092	0.0205997	0.354396	1.41618	up	NM_025826	Acadsb	acyl-Coenzyme A dehydrogenase, short/branched chain	590.313	500.323	9.44554	8.94354	600.857	575.001	595.08	492.199	513.064	495.705	9.20818	9.53373	9.59471	8.86992	8.89323	9.06747
ASMM10P040122	0.0206159	0.354396	1.72003	up	NM_001159485	Mcf2l	mcf.2 transforming sequence-like	27.4533	19.1382	5.05991	4.27748	24.9716	30.9514	26.4368	20.4749	22.237	14.7027	4.68968	5.40059	5.08948	4.24429	4.36792	4.22022
ASMM10P013942	0.0206249	0.354396	1.27356	up	NM_183256	Cox14	cytochrome c oxidase assembly protein 14	24722.7	22636.9	14.7412	14.3923	23305.2	26937.5	23925.5	23621.6	22707.3	21581.8	14.6021	14.8801	14.7413	14.3973	14.3052	14.4745
ASMM10P008827	0.0206908	0.354396	2.02085	up	NM_144872	Eml3	echinoderm microtubule associated protein like 3	79.3649	47.458	6.59721	5.58225	74.4964	67.1169	96.4814	45.2918	46.5564	50.5259	6.27599	6.50225	7.01338	5.40665	5.42724	5.91285
ASMM10P039499	0.0207022	0.354396	1.34383	up	NM_198095	Bst2	bone marrow stromal cell antigen 2	1312.37	1167.43	10.5778	10.1514	1540.53	1207.96	1188.61	1041.25	1232.53	1228.52	10.5734	10.5783	10.5815	9.9533	10.1494	10.3516
ASMM10P016423	0.0207134	0.354396	1.3594	up	NM_028887	Smchd1	SMC hinge domain containing 1	331.132	298.624	8.64693	8.20396	340.998	319.791	332.606	324.412	305.027	266.433	8.42384	8.71524	8.80171	8.26165	8.14119	8.20903
ASMM10P019254	0.0207217	0.354396	1.75057	up	NM_001001446	Cyp2c44	cytochrome P450, family 2, subfamily c, polypeptide 44	244.013	172.861	8.21816	7.41033	245.867	241.193	244.979	204.141	144.244	170.197	7.96603	8.31989	8.36858	7.59078	7.05586	7.58437
ASMM10P021184	0.0207568	0.354396	1.35846	up	NM_010434	Hipk3	homeodomain interacting protein kinase 3	47563.8	42673.6	15.7406	15.2986	44331.3	46355	52005.1	42723.9	48745.4	36551.6	15.5816	15.6891	15.951	15.2564	15.3923	15.2471
ASMM10P017693	0.020759	0.354396	1.39372	up	NM_026165	Slc25a46	solute carrier family 25, member 46	798.796	688.944	9.87799	9.39905	841.636	707.145	847.607	658.292	749.553	658.987	9.70778	9.82465	10.1015	9.28879	9.44232	9.46604
ASMM10P012009	0.0207788	0.354396	1.57676	up	NM_020490	Ltb4r2	leukotriene B4 receptor 2	97.5378	73.987	6.87099	6.21403	121.411	70.45	100.752	70.7254	81.6282	69.6074	6.96522	6.56946	7.0783	6.05071	6.24071	6.35068
ASMM10P007181	0.0207917	0.354396	1.32617	up	NM_011356	Frzb	frizzled-related protein	117.591	108.728	7.16749	6.76023	132.393	105.901	114.478	102.544	118.652	104.988	7.07961	7.15388	7.269	6.58903	6.77363	6.91803
ASMM10P047963	0.0207964	0.354396	1.28583	up	NM_025560	Oxld1	oxidoreductase like domain containing 1	9237.73	8428.9	13.3399	12.9772	9912.49	8717.31	9083.38	8192.13	8315.53	8779.04	13.3206	13.2998	13.3993	12.8959	12.8727	13.1631
ASMM10P037497	0.0208366	0.354396	4.07423	up	NM_001166842	Vmn1r168	vomeronasal 1 receptor 168	151.097	44.393	7.39455	5.36803	195.779	69.6386	187.872	43.2569	67.5058	22.4162	7.64343	6.55308	7.98715	5.34272	5.96284	4.79851
ASMM10P054673	0.0208521	0.354396	1.44145	up	NM_026712	Zfp414	zinc finger protein 414	15428.2	12549.9	14.0623	13.5348	16488.3	13850.1	15946.1	12259	11905.2	13485.5	14.0752	13.9443	14.1673	13.4513	13.3686	13.7844
ASMM10P000344	0.0208651	0.354396	1.73838	up	NM_001167872	Zfp568	zinc finger protein 568	462.584	316.966	9.08924	8.29149	452.212	374.234	561.307	332.829	332.311	285.757	8.81998	8.93274	9.515	8.29958	8.26746	8.30745
ASMM10P005821	0.0209013	0.354396	1.2863	up	NM_001177813	Wbp1l	WW domain binding protein 1 like	33.2089	31.1732	5.34563	4.9824	34.4501	33.0465	32.1302	34.1794	34.0858	25.2545	5.1627	5.49511	5.37909	5.0013	4.98838	4.95754
ASMM10P022182	0.0209429	0.354396	1.43728	up	NM_175551	Dido1	death inducer-obliterator 1	20959.8	17087.5	14.5028	13.9794	21828.9	18940	22110.6	16544.7	16474	18243.7	14.5041	14.389	14.6151	13.8897	13.8209	14.2277
ASMM10P017634	0.0209466	0.354396	1.47457	up	NM_207530	Osbpl1a	oxysterol binding protein-like 1A	10790.1	8593.55	13.5431	12.9828	10895.9	9536.64	11937.9	9879.17	9194.91	6706.57	13.4541	13.4304	13.7448	13.1611	13.0141	12.7732
ASMM10P034780	0.020975	0.354396	1.45535	up	NM_025591	Fam136a	family with sequence similarity 136, member A	14042.4	11270.1	13.924	13.3826	13755.8	13384.5	14986.8	11252.4	10593.3	11964.6	13.7899	13.9022	14.0798	13.3298	13.2064	13.6116
ASMM10P054080	0.0209813	0.354396	1.26279	up	NM_144788	Hectd1	HECT domain containing 1	368.44	357.876	8.79644	8.45983	403.574	337.549	364.197	383.084	393.467	297.079	8.66573	8.79542	8.92817	8.50568	8.51527	8.35854
ASMM10P033814	0.0210252	0.354396	2.04452	up	NM_207210	Dyrk4	dual-specificity tyrosine-(Y)-phosphorylation regulated kinase 4	231.212	136.229	8.11449	7.08273	209.303	185.542	298.792	149.743	136.87	122.075	7.73987	7.95372	8.64989	7.14028	6.97854	7.12937
ASMM10P015583	0.0210372	0.354396	1.44369	up	NM_011581	Thbs2	thrombospondin 2	3089.75	2526.6	11.7842	11.2545	3210.99	2749.99	3308.26	2298.31	2713.8	2567.7	11.6357	11.7126	12.0044	11.0865	11.2847	11.3922
ASMM10P005183	0.0210714	0.354396	1.28511	up	NM_001160096	Cldn10	claudin 10	476.707	450.79	9.15728	8.79538	506.229	448.919	474.974	449.332	481.025	422.012	8.97992	9.19518	9.29674	8.74017	8.8019	8.84407
ASMM10P039576	0.0211195	0.354396	1.70957	up	NM_001039137	Scoc	short coiled-coil protein	94.6062	67.7947	6.85349	6.07986	104.291	78.8235	100.704	56.7721	79.1005	67.5114	6.75625	6.72686	7.07734	5.73143	6.19568	6.31245
ASMM10P015008	0.0211348	0.354396	1.72042	up	NM_026400	Dnajb11	DnaJ (Hsp40) homolog, subfamily B, member 11	90.29	63.4906	6.77455	5.99179	101.74	68.9921	100.138	73.8207	56.2622	60.3889	6.71731	6.53876	7.06757	6.11329	5.70296	6.15911
ASMM10P015233	0.0211542	0.354396	1.51707	up	NM_145517	Ormdl1	ORM1-like 1 (S. cerevisiae)	290.106	232.568	8.45519	7.85391	294.629	297.219	278.471	235.492	224.027	238.186	8.21177	8.60898	8.54483	7.80045	7.70074	8.06053
ASMM10P038559	0.021208	0.354396	2.86497	up	NM_146926	Olfr477	olfactory receptor 477	41.5273	16.0019	5.54347	4.02495	54.6267	19.5143	50.441	18.809	15.654	13.5427	5.83045	4.74641	6.05355	4.11644	3.85398	4.10443
ASMM10P042382	0.0212168	0.354396	1.33092	up	NM_001033322	Gucy1a2	guanylate cyclase 1, soluble, alpha 2	285.758	260.424	8.42439	8.01197	345.743	269.828	241.704	282.861	241.726	256.686	8.44441	8.47926	8.3495	8.06583	7.80895	8.16113
ASMM10P014651	0.0212701	0.354396	1.39369	up	NM_008365	Il18r1	interleukin 18 receptor 1	146.788	129.33	7.49126	7.01235	156.383	148.24	135.742	129.174	130.328	128.488	7.32206	7.6292	7.52252	6.92705	6.90964	7.20037
ASMM10P010270	0.021297	0.354396	1.5515	up	NM_001029984	Fcrlb	Fc receptor-like B	99.2715	77.486	6.90927	6.2756	111.27	110.198	76.3466	75.862	88.1056	68.4904	6.84563	7.21326	6.66891	6.14924	6.34868	6.32889
ASMM10P004297	0.021367	0.354396	1.5413	up	NM_001034097	Tnfsf12Tnfsf13	Tnfsf12-Tnfsf13 readthrough transcript	192.04	153.355	7.87111	7.24696	201.088	162.779	212.252	147.56	180.073	132.431	7.67853	7.76387	8.17094	7.11891	7.38287	7.23911
ASMM10P008374	0.0213729	0.354396	1.62559	up	NM_028967	Batf2	basic leucine zipper transcription factor, ATF-like 2	4439.2	3196.76	12.2933	11.5923	4628.74	3495.27	5193.57	3347.13	3028.16	3214.97	12.2045	12.045	12.6302	11.6226	11.4461	11.7082
ASMM10P043999	0.0214045	0.354396	1.30764	up	NM_010498	Ids	iduronate 2-sulfatase	33799.9	30680.3	15.2171	14.8301	33961.6	31157.6	36280.5	29481.9	32455.9	30103.2	15.1662	15.1008	15.3843	14.7359	14.8088	14.9457
ASMM10P052053	0.021473	0.354396	1.41872	up	NM_134071	Ankrd32	ankyrin repeat domain 32	8497.74	7005.06	13.2192	12.7146	8124.77	7765.99	9602.46	6922.14	7384	6709.05	13.0314	13.1489	13.4773	12.6566	12.7131	12.7741
ASMM10P016765	0.021499	0.354396	1.33776	up	NM_001008501	Zfp760	zinc finger protein 760	113.848	104.551	7.1073	6.68749	138.625	107.474	95.447	104.963	127.85	80.8386	7.149	7.17546	6.99744	6.62392	6.88396	6.55459
ASMM10P015857	0.0215194	0.354396	1.70074	up	NM_153390	Pxt1	peroxisomal, testis specific 1	23.8753	17.5142	4.85923	4.09308	27.0812	20.9412	23.6036	22.8638	19.4757	10.203	4.80819	4.85128	4.91824	4.40221	4.17617	3.70085
ASMM10P006985	0.0215611	0.354396	2.61481	up	NM_009988	Cxadr	coxsackie virus and adenovirus receptor	163.992	74.0372	7.5843	6.1976	201.901	98.6972	191.379	63.0075	69.7753	89.3288	7.68328	7.0541	8.01551	5.88307	6.01164	6.69807
ASMM10P030071	0.0215863	0.354396	1.45683	up	NM_001033326	Dhrsx	dehydrogenase/reductase (SDR family) X chromosome	259.713	217.823	8.30291	7.76008	264.798	243.243	271.096	215.464	223.42	214.585	8.06795	8.33213	8.50863	7.6735	7.69759	7.90915
ASMM10P005868	0.021588	0.354396	1.44025	up	NM_001190156	Snx7	sorting nexin 7	1082.42	902.66	10.3152	9.78892	1092.45	1051.11	1103.69	972.4	863.148	872.431	10.074	10.3851	10.4866	9.84754	9.64452	9.8747
ASMM10P048826	0.0216044	0.354396	1.38968	up	NM_145429	Arrb2	arrestin, beta 2	6395.83	5408.51	12.8173	12.3425	6180.55	6119.35	6887.59	5589.23	5253.64	5382.66	12.6219	12.824	13.0059	12.3506	12.2221	12.455
ASMM10P047887	0.0216103	0.354396	1.42604	up	NM_173755	Ube2o	ubiquitin-conjugating enzyme E2O	1129.32	931.089	10.3455	9.83354	1457.18	861.537	1069.23	1026.23	904.273	862.768	10.4975	10.0976	10.4415	9.92864	9.71466	9.85732
ASMM10P000145	0.0216133	0.354396	3.61841	up	NM_001136068	Klrc1	killer cell lectin-like receptor subfamily C, member 1	20.4664	5.56333	4.4494	2.59404	35.2065	9.14004	17.0527	5	5	6.68998	5.19611	3.7051	4.44699	2.32504	2.32654	3.13055
ASMM10P039221	0.021636	0.354396	1.80378	up	NM_001080813	Rab11fip1	RAB11 family interacting protein 1 (class I)	275.645	186.981	8.37661	7.52559	266.131	231.989	328.814	211.867	206.542	142.534	8.07611	8.26694	8.78678	7.64981	7.58838	7.33858
ASMM10P004530	0.0216581	0.354396	1.40466	up	NM_001080773	Pdpk1	3-phosphoinositide dependent protein kinase 1	32576.5	27668.6	15.162	14.6718	30189.2	32153.1	35387.2	26198.6	28422.3	28385	15.0051	15.1377	15.3433	14.5527	14.6119	14.8507
ASMM10P007021	0.0216895	0.354396	1.2899	up	NM_010251	Gabra4	gamma-aminobutyric acid (GABA) A receptor, subunit alpha 4	699.959	653.702	9.69282	9.32556	732.719	689.497	677.66	678.824	658.011	624.271	9.50816	9.78868	9.78161	9.334	9.25306	9.38962
ASMM10P030998	0.0217613	0.354396	1.53336	up	NM_145211	Oas1a	2'-5' oligoadenylate synthetase 1A	271.815	219.735	8.36214	7.74545	298.281	279.209	237.955	196.505	280.942	181.759	8.22963	8.52812	8.32867	7.53892	8.02338	7.67404
ASMM10P041967	0.0217818	0.354396	1.75666	up	NM_019796	Syncrip	synaptotagmin binding, cytoplasmic RNA interacting protein	98.067	67.6453	6.89214	6.07931	102.733	114.995	76.4728	61.8359	80.531	60.5688	6.73295	7.27271	6.67075	5.85312	6.22173	6.16307
ASMM10P009557	0.0218198	0.354396	1.44391	up	NM_178916	Rfesd	Rieske (Fe-S) domain containing	664.257	553.235	9.60962	9.07965	774.479	633.057	585.236	526.428	520.052	613.225	9.58998	9.66818	9.57071	8.96265	8.91363	9.36265
ASMM10P021082	0.0218552	0.354396	1.65884	up	NM_028119	Ddb2	damage specific DNA binding protein 2	60.0347	44.8824	6.20663	5.47645	56.8883	58.0192	65.1966	52.9873	50.339	31.321	5.88679	6.29547	6.43764	5.62876	5.54581	5.2548
ASMM10P004543	0.0218846	0.354396	1.27593	up	NM_001081008	Taf1	TAF1 RNA polymerase II, TATA box binding protein (TBP)-associated factor	241.608	234.201	8.20226	7.8507	263.099	236.36	225.367	259.756	253.954	188.891	8.05861	8.29176	8.2564	7.94389	7.87907	7.72915
ASMM10P014643	0.0218889	0.354396	1.55958	up	NM_011782	Adamts5	a disintegrin-like and metallopeptidase (reprolysin type) with thrombospondin type 1 motif, 5 (aggrecanase-2)	73.9022	57.8719	6.50514	5.86398	79.1825	68.6895	73.8347	56.8794	55.2181	61.5181	6.36531	6.53218	6.61792	5.7353	5.67543	6.18122
ASMM10P025481	0.0218997	0.354396	1.47242	up	NM_011828	Hs2st1	heparan sulfate 2-O-sulfotransferase 1	4055.17	3241.86	12.1676	11.6094	4068.84	3512.14	4584.53	3137.43	3366.53	3221.63	11.998	12.0536	12.4511	11.5196	11.5969	11.7116
ASMM10P003793	0.0219141	0.354396	1.25394	up	NM_018860	Rpl41	ribosomal protein L41	24498.5	22942.4	14.7344	14.4079	25701.3	23247.8	24546.5	21939.1	23716.2	23171.8	14.7434	14.6685	14.7913	14.3044	14.3492	14.5703
ASMM10P043414	0.021949	0.354396	1.51021	up	NM_028173	Tram1	translocating chain-associating membrane protein 1	10897.6	8379.55	13.56	12.9652	10598.7	9751.57	12342.4	7638.16	8668.82	8831.68	13.4174	13.4633	13.7991	12.7906	12.9352	13.1698
ASMM10P030321	0.0219603	0.354396	1.4333	up	NM_001042615	Htra3	HtrA serine peptidase 3	260.868	222.203	8.30578	7.78644	272.625	231.194	278.786	214.597	241.871	210.143	8.10916	8.26108	8.5471	7.6688	7.81008	7.88044
ASMM10P007340	0.0219792	0.354396	1.4543	up	NM_013703	Vldlr	very low density lipoprotein receptor	731.145	610.523	9.75513	9.21481	773.816	726.372	693.246	533.237	727.266	571.066	9.58799	9.86517	9.81223	8.98348	9.39639	9.26454
ASMM10P041769	0.0220145	0.354396	1.7984	up	NM_175206	Fbxl22	F-box and leucine-rich repeat protein 22	88.8036	57.7163	6.7092	5.86249	122.716	60.2416	83.4533	57.4469	56.1535	59.5484	6.97976	6.34942	6.79842	5.75024	5.69997	6.13726
ASMM10P045373	0.0220282	0.354396	1.76501	up	NM_029536	Gpr165	G protein-coupled receptor 165	128.397	89.6594	7.29657	6.47689	142.315	110.602	132.274	74.8961	94.948	99.1342	7.18574	7.21812	7.48583	6.1321	6.45925	6.83931
ASMM10P037775	0.0220402	0.354396	1.32438	up	NM_028166	1600014C10Rik	RIKEN cDNA 1600014C10 gene	18781.4	16676.4	14.3506	13.9452	18060.6	19071	19212.6	16606.5	16488.3	16934.4	14.2157	14.4012	14.4348	13.8932	13.8253	14.1173
ASMM10P040238	0.0220541	0.354396	1.48735	up	NM_001277281	Ank1	ankyrin 1, erythroid	108.819	90.1337	7.05498	6.48223	113.499	120.783	92.1745	95.5118	103.889	71.0002	6.87581	7.34437	6.94475	6.48374	6.58375	6.37921
ASMM10P021367	0.0220789	0.354396	1.4362	up	NM_029025	Tmem81	transmembrane protein 81	1423.17	1189.08	10.7026	10.1803	1435.04	1325.57	1508.89	1179.67	1199.71	1187.85	10.4731	10.7109	10.9238	10.1294	10.1099	10.3017
ASMM10P032914	0.0220836	0.354396	1.29983	up	NM_010338	Gpr37	G protein-coupled receptor 37	34450.5	31745.9	15.2467	14.8684	34308.8	33238.9	35803.7	28794.5	35721.2	30722.1	15.1812	15.2022	15.3567	14.6924	14.9457	14.967
ASMM10P024218	0.0221303	0.354396	1.35139	up	NM_001161817	Myo1b	myosin IB	189.795	172.577	7.85455	7.42011	213.736	163.939	191.71	189.323	164.839	163.568	7.77033	7.77497	8.01834	7.48495	7.24749	7.52788
ASMM10P008861	0.0221821	0.354396	1.28107	up	NM_145363	Tspan10	tetraspanin 10	2759.96	2537.86	11.6136	11.2562	3524.08	2333.37	2422.41	2785.73	2550.75	2277.09	11.7773	11.4936	11.5699	11.3555	11.1941	11.2191
ASMM10P024019	0.0222004	0.354396	1.95506	up	NM_009047	Rem1	rad and gem related GTP binding protein 1	13.8125	8.38703	4.06711	3.0999	13.2648	13.678	14.4949	8.7008	7.59422	8.86607	3.74654	4.24107	4.21373	2.96522	2.81743	3.51704
ASMM10P010764	0.0222045	0.354396	1.26161	up	NM_001253360	Kcnma1	potassium large conductance calcium-activated channel, subfamily M, alpha member 1	2013.19	1913.43	11.1881	10.8528	2163.71	2010.84	1865.03	2111.15	1870.17	1758.96	11.0633	11.2837	11.2173	10.9639	10.7375	10.8572
ASMM10P022881	0.0223156	0.354692	1.43375	up	NM_001164071	Tank	TRAF family member-associated Nf-kappa B activator	37.5574	31.3592	5.51816	4.99836	40.8718	39.2133	32.5871	30.9983	33.5967	29.4827	5.41701	5.73687	5.40059	4.85489	4.9681	5.17208
ASMM10P053509	0.0223268	0.354692	1.43976	up	NM_145618	Narg2	NMDA receptor-regulated gene 2	231.576	197.133	8.14216	7.61634	239.263	245.362	210.102	194.833	200.869	195.695	7.92648	8.34509	8.15492	7.52575	7.54691	7.77634
ASMM10P051704	0.0223377	0.354692	1.41085	up	NM_175340	Nhlrc1	NHL repeat containing 1	12977.2	10816.1	13.8171	13.3205	12336.8	12747.3	13847.5	11049.1	10291.6	11107.4	13.6382	13.8385	13.9746	13.2998	13.1652	13.4966
ASMM10P052125	0.0223693	0.354692	1.64888	up	NM_010169	F2r	coagulation factor II (thrombin) receptor	2044.01	1476.92	11.205	10.4835	1928.09	1958.05	2245.89	1309.34	1577.94	1543.48	10.909	11.2423	11.4636	10.2733	10.4983	10.6789
ASMM10P042383	0.0223944	0.354833	1.37694	up	NM_026962	Kbtbd3	kelch repeat and BTB (POZ) domain containing 3	653.083	569.891	9.5916	9.13013	669	632.987	657.261	560.258	582.77	566.645	9.37185	9.6674	9.73554	9.05696	9.08062	9.25279
ASMM10P024045	0.0225047	0.355289	1.3231	up	NM_001039939	Asxl1	additional sex combs like 1	73.8829	67.1299	6.47953	6.07561	91.4381	72.2004	58.0103	71.2085	71.012	59.1692	6.56983	6.60524	6.26353	6.06125	6.03758	6.12799
ASMM10P008044	0.0225279	0.355289	1.36956	up	NM_026515	2810417H13Rik	RIKEN cDNA 2810417H13 gene	240.863	216.369	8.19535	7.74163	255.422	211.221	255.944	233.888	233.886	181.331	8.02164	8.13817	8.42624	7.7907	7.76365	7.67054
ASMM10P000052	0.0225323	0.355289	1.51438	up	NM_001146153	Homer3	homer homolog 3 (Drosophila)	61.5865	48.7438	6.22042	5.62169	70.5159	66.9571	47.2866	52.6571	49.6434	43.9308	6.20137	6.49936	5.96051	5.6191	5.52502	5.72096
ASMM10P004167	0.0225954	0.355289	1.61234	up	NM_001025373	Zfp943	zinc finger prtoein 943	106.861	80.5713	7.02359	6.33444	115.041	83.0905	122.452	78.8197	87.2023	75.6918	6.89423	6.80564	7.37091	6.20385	6.33474	6.46472
ASMM10P024065	0.0226298	0.355289	1.60799	up	NM_010863	Myo1b	myosin IB	5684.12	4079.07	12.629	11.9438	5776.89	4467.75	6807.72	3926.84	4548.65	3761.72	12.5231	12.3753	12.9887	11.8644	12.0168	11.95
ASMM10P020675	0.0226729	0.355289	1.29483	up	NM_133207	Kcnh7	potassium voltage-gated channel, subfamily H (eag-related), member 7	115.98	107.849	7.12082	6.74805	150.102	90.2153	107.622	116.615	115.419	91.514	7.26422	6.92227	7.17595	6.77576	6.73511	6.73329
ASMM10P031510	0.0227165	0.355289	1.56164	up	NM_183000	Asic3	acid-sensing (proton-gated) ion channel 3	75.7033	59.7188	6.54107	5.89801	70.8442	80.4588	75.8067	65.2072	68.0628	45.8865	6.20858	6.75588	6.65877	5.93551	5.97564	5.78289
ASMM10P049971	0.0227752	0.355289	1.68375	up	NM_172575	Zfp277	zinc finger protein 277	5374.23	3778.36	12.578	11.8263	5112.1	5299.37	5711.23	3690.29	3307.29	4337.49	12.3456	12.6302	12.7582	11.7624	11.5699	12.1467
ASMM10P003610	0.0227973	0.355289	1.27953	up	NM_026817	Rabl2	RAB, member of RAS oncogene family-like 2	274.174	259.769	8.36673	8.01112	327.661	271.19	223.67	255.473	269.544	254.291	8.36802	8.48715	8.24503	7.92024	7.96464	8.1485
ASMM10P023472	0.0228292	0.355289	1.71198	up	NM_139303	Kif18a	kinesin family member 18A	121.974	87.932	7.22962	6.45395	123.662	117.687	124.572	77.5505	90.8614	95.384	6.98924	7.30384	7.39579	6.1817	6.39386	6.7863
ASMM10P038315	0.0228462	0.355289	1.64458	up	NM_027298	Ccdc89	coiled-coil domain containing 89	149.335	111.783	7.51631	6.79859	141.792	137.252	168.96	109.101	127.045	99.2021	7.1795	7.52978	7.83966	6.68224	6.87371	6.83983
ASMM10P051007	0.0228829	0.355289	1.5803	up	NM_028377	Ccdc176	coiled-coil domain containing 176	110.888	85.0083	7.07179	6.4116	128.393	87.1904	117.079	85.6814	81.2427	88.1008	7.03991	6.87418	7.30129	6.32363	6.23407	6.67709
ASMM10P007269	0.0229363	0.355289	1.34315	up	NM_011961	Plod2	procollagen lysine, 2-oxoglutarate 5-dioxygenase 2	145.084	133.113	7.47485	7.04922	159.66	127.998	147.595	126.175	149.617	123.545	7.35029	7.42949	7.64475	6.89183	7.10944	7.14639
ASMM10P047495	0.0229445	0.355289	1.45103	up	NM_010661	Krt12	keratin 12	14506.6	11681.6	13.9696	13.4326	16477.3	11844.7	15197.8	11647.4	11425.3	11972	14.0732	13.7354	14.1003	13.3791	13.3055	13.6131
ASMM10P004117	0.0229494	0.355289	3.37006	up	NM_001014399	Abi3bp	ABI gene family, member 3 (NESH) binding protein	32.0635	11.6227	5.27512	3.52234	24.8876	35.1748	36.1282	11.6732	8.20142	14.9937	4.68503	5.58516	5.55516	3.40642	2.9144	4.24621
ASMM10P035730	0.0229551	0.355289	1.38773	up	NM_001037143	Pinlyp	phospholipase A2 inhibitor and LY6/PLAUR domain containing	55.75	48.8347	6.0912	5.61847	64.0605	54.1419	49.0477	57.1967	44.9992	44.3081	6.06271	6.19774	6.01314	5.74339	5.37944	5.73258
ASMM10P018211	0.0229806	0.355289	1.56489	up	NM_001100449	Taf4b	TAF4B RNA polymerase II, TATA box binding protein (TBP)-associated factor	214.21	168.857	8.03711	7.39105	207.809	212.902	221.917	174.702	164.894	166.975	7.72875	8.14968	8.23289	7.36868	7.248	7.55646
ASMM10P032586	0.0230818	0.355289	1.34693	up	NM_027356	Ufsp1	UFM1-specific peptidase 1	13194.9	11514.3	13.8423	13.4126	13867.3	12611.1	13106.4	11308.8	11021.2	12212.9	13.8102	13.8275	13.8892	13.3387	13.2564	13.6427
ASMM10P024000	0.0230882	0.355289	1.44065	up	NM_009641	Angpt4	angiopoietin 4	26.6466	21.6125	4.98474	4.45802	36.3187	21.6268	21.9942	21.7718	24.1328	18.9329	5.23814	4.90157	4.8145	4.32716	4.47984	4.56706
ASMM10P029457	0.0231041	0.355289	1.30434	up	NM_019563	Cited4	Cbp/p300-interacting transactivator, with Glu/Asp-rich carboxy-terminal domain, 4	6363.16	5724.01	12.8109	12.4276	7296.74	5250.83	6541.92	5994.3	5698.76	5478.96	12.8783	12.62	12.9345	12.4556	12.3387	12.4885
ASMM10P011308	0.0231395	0.355545	1.33912	up	NM_009029	Rb1	retinoblastoma 1	102.228	94.2026	6.96612	6.54483	112.838	105.262	88.5842	92.5762	111.569	78.4622	6.86679	7.14612	6.88545	6.43305	6.68878	6.51267
ASMM10P029693	0.02316	0.355609	2.15845	up	NM_001081099	Clhc1	clathrin heavy chain linker domain containing 1	41.1092	22.038	5.58971	4.47972	58.2192	27.8046	37.3038	23.5588	18.1167	24.4384	5.92023	5.24495	5.60395	4.44933	4.07838	4.91144
ASMM10P051855	0.0232222	0.355857	1.29846	up	NM_153538	Zcchc6	zinc finger, CCHC domain containing 6	257.116	242.371	8.26941	7.89261	327.7	226.519	217.13	257.334	282.451	187.328	8.36846	8.2335	8.20626	7.93154	8.02999	7.71629
ASMM10P017673	0.0232479	0.35595	1.33997	up	NM_021559	Zfp191	zinc finger protein 191	2254.32	2008.58	11.3474	10.9252	2272.93	2133.99	2356.05	1956.62	2180.77	1888.35	11.1411	11.3738	11.5273	10.8522	10.9643	10.9592
ASMM10P004889	0.0232637	0.35595	1.93714	up	NM_001114679	9930111J21Rik1	RIKEN cDNA 9930111J21 gene 1	46.5033	27.1815	5.74799	4.79407	67.8501	42.0582	29.6017	29.1123	27.85	24.5821	6.14374	5.83846	5.26178	4.76682	4.69636	4.91902
ASMM10P055427	0.0233701	0.357076	1.30421	up	NM_001190414	Gne	glucosamine (UDP-N-acetyl)-2-epimerase/N-acetylmannosamine kinase	64.9008	60.0821	6.30154	5.91835	80.1143	55.4305	59.1577	61.5819	60.1967	58.4676	6.38148	6.23184	6.29129	5.84737	5.79542	6.11228
ASMM10P007294	0.0235116	0.357239	1.28859	up	NM_012061	Cadps	Ca2+-dependent secretion activator	380.215	357.85	8.83007	8.46427	438.437	377.434	324.773	367.538	346.537	359.473	8.78091	8.94385	8.76544	8.44325	8.32813	8.62145
ASMM10P033154	0.0235183	0.357239	1.85305	up	NM_027564	4921507P07Rik	RIKEN cDNA 4921507P07 gene	86.5458	56.8258	6.71905	5.82915	98.0084	68.8246	92.8045	51.1702	54.1647	65.1423	6.66716	6.53487	6.95513	5.57805	5.64868	6.26073
ASMM10P040797	0.023537	0.357239	1.62406	up	NM_024191	Arl2bp	ADP-ribosylation factor-like 2 binding protein	610.26	446.307	9.48133	8.78172	616.356	500.741	713.682	468.993	439.555	430.373	9.24345	9.34854	9.852	8.79936	8.6746	8.87122
ASMM10P055780	0.0236044	0.357239	1.45227	up	NM_026916	Nupr1l	nuclear protein transcriptional regulator 1 like	198.729	169.007	7.9299	7.39158	194.446	196.666	205.076	173.444	185.325	148.252	7.63315	8.04002	8.11651	7.35883	7.42576	7.39017
ASMM10P020765	0.0236072	0.357239	1.5076	up	NM_026430	Uxs1	UDP-glucuronate decarboxylase 1	467.219	376.691	9.12257	8.53032	534.102	452.534	415.02	353.946	352.559	423.569	9.04842	9.20555	9.11376	8.38826	8.35294	8.84977
ASMM10P005534	0.0236425	0.357239	1.43073	up	NM_001164823	Tmem42	transmembrane protein 42	4297.28	3555.42	12.2604	11.7437	4745.77	3969.94	4176.13	3538.38	3203.46	3924.43	12.237	12.2148	12.3294	11.6979	11.5256	12.0075
ASMM10P004364	0.0237304	0.357816	3.20209	up	NM_001039088	Seh1l	SEH1-like (S. cerevisiae	62.021	24.2981	6.24047	4.56145	55.653	73.581	56.8291	19.4984	18.6812	34.7145	5.85596	6.63307	6.23237	4.17151	4.12018	5.39267
ASMM10P023858	0.0237787	0.357816	1.40579	up	NM_011428	Snap25	synaptosomal-associated protein 25	18830.8	15737.3	14.3366	13.8452	18183.8	16486	21822.7	16331.3	17580.7	13300	14.2262	14.1882	14.5955	13.8734	13.9101	13.7522
ASMM10P011180	0.023779	0.357816	1.34841	up	NM_008466	Kpna3	karyopherin (importin) alpha 3	32246.7	28522.5	15.149	14.7177	30401.6	31773.1	34565.4	27375.5	29180.7	29011.2	15.0118	15.1216	15.3136	14.6144	14.6557	14.883
ASMM10P014367	0.023917	0.358223	8.51325	up	NM_001033239	Csta	cystatin A	156.996	18.7275	7.24486	4.15515	82.375	314.531	74.0832	22.8261	10.1498	23.2066	6.42023	8.69036	6.62398	4.40004	3.22209	4.84332
ASMM10P008836	0.0239356	0.358223	1.33952	up	NM_144931	Nae1	NEDD8 activating enzyme E1 subunit 1	552.997	497.896	9.35494	8.93322	634.627	505.377	518.986	490.065	474.161	529.462	9.29061	9.36246	9.41175	8.86316	8.78091	9.15559
ASMM10P021275	0.0239681	0.358223	2.26536	up	NM_172521	Nutm1	NUT midline carcinoma, family member 1	139.825	73.5122	7.35673	6.17698	161.538	83.5519	174.384	80.091	88.7931	51.6524	7.36812	6.81449	7.88757	6.2277	6.35874	5.94452
ASMM10P018702	0.0240587	0.358223	1.43293	up	NM_007505	Atp5a1	ATP synthase, H+ transporting, mitochondrial F1 complex, alpha subunit 1	844.128	708.456	9.96281	9.44384	828.578	819.394	884.413	721.931	727.889	675.548	9.68753	10.0327	10.1682	9.42715	9.39818	9.5062
ASMM10P047024	0.0240794	0.358223	1.66722	up	NM_028963	4933427D14Rik	RIKEN cDNA 4933427D14 gene	43.7976	30.8455	5.70459	4.96715	58.634	31.1466	41.6122	36.1859	27.7441	28.6066	5.93049	5.40842	5.77487	5.07969	4.68936	5.1324
ASMM10P014474	0.0241043	0.358223	1.25975	up	NM_027341	Dzip3	DAZ interacting protein 3, zinc finger	166.525	162.98	7.67253	7.33939	177.619	156.184	165.771	169.56	172.218	147.162	7.49972	7.70415	7.8137	7.3236	7.31492	7.37966
ASMM10P019252	0.0241482	0.358223	1.76329	up	NM_030703	Cpn1	carboxypeptidase N, polypeptide 1	224.07	158.135	8.10074	7.28247	218.456	232.985	220.769	129.545	187.935	156.926	7.80097	8.27329	8.22795	6.93072	7.44622	7.47047
ASMM10P008398	0.0241633	0.358223	1.79651	up	NM_029227	Tomm20l	translocase of outer mitochondrial membrane 20 homolog (yeast)-like	204.36	137.74	7.93527	7.09008	214.287	149.791	249.001	157.917	143.391	111.912	7.77388	7.64239	8.38954	7.2176	7.04617	7.00646
ASMM10P036508	0.0242041	0.358223	1.46018	up	NM_029078	Pcf11	cleavage and polyadenylation factor subunit homolog (S. cerevisiae)	833.965	669.64	9.90604	9.3599	997.306	893.401	611.188	663	717.474	628.446	9.93649	10.1524	9.62923	9.30264	9.37511	9.40193
ASMM10P034800	0.0242177	0.358223	2.20432	up	NM_001167938	D6Ertd527e	DNA segment, Chr 6, ERATO Doi 527, expressed	92.839	49.5762	6.7827	5.64237	103.634	58.6228	116.26	44.0203	54.7911	49.9172	6.74641	6.31025	7.29146	5.36505	5.6644	5.89766
ASMM10P026374	0.0242419	0.358223	1.25397	up	NM_008417	Kcna2	potassium voltage-gated channel, shaker-related subfamily, member 2	68416.1	69450.5	16.312	15.9855	68308.4	65640.8	71299.1	70314.6	72994.8	65042.2	16.218	16.2598	16.4581	15.93	15.93	16.0963
ASMM10P014632	0.0242673	0.358223	1.28367	up	NM_017404	Mrpl39	mitochondrial ribosomal protein L39	211.4	202.169	8.01352	7.65325	225.592	211.992	196.616	209.737	204.796	191.974	7.8448	8.14235	8.05341	7.63368	7.57549	7.75058
ASMM10P011153	0.0244176	0.359004	1.32874	up	NM_028643	Micu2	mitochondrial calcium uptake 2	5801.32	5137.1	12.6805	12.2704	5902.51	5520.43	5981.02	4997.24	5037.56	5376.49	12.5577	12.6764	12.8073	12.1899	12.1685	12.4529
ASMM10P015554	0.0244673	0.359004	2.30851	up	NM_011395	Slc22a3	solute carrier family 22 (organic cation transporter), member 3	873.935	455.778	9.99113	8.78417	735.294	1062.26	824.25	556.822	347.923	462.588	9.51439	10.3991	10.0599	9.04857	8.33386	8.97009
ASMM10P027711	0.0244927	0.359004	1.8166	up	NM_029198	4930538K18Rik	RIKEN cDNA 4930538K18 gene	129.673	85.2339	7.27231	6.41107	138.128	158.475	92.4162	98.5536	83.5854	73.5627	7.14362	7.72531	6.94801	6.53043	6.27636	6.42643
ASMM10P042753	0.0245453	0.359004	1.34937	up	NM_023831	Ift46	intraflagellar transport 46	118.924	107.97	7.1828	6.75051	134.021	114.911	107.84	117.56	100.91	105.441	7.09797	7.27171	7.17872	6.78699	6.54044	6.92411
ASMM10P037878	0.0245593	0.359004	1.62623	up	NM_008437	Napsa	napsin A aspartic peptidase	62.8034	47.0193	6.27369	5.57216	60.6819	60.4795	67.2488	43.3011	51.1489	46.6079	5.98436	6.35569	6.48102	5.34481	5.56745	5.80423
ASMM10P034434	0.0245721	0.359004	1.5026	up	NM_173428	Sspo	SCO-spondin	184.026	150.351	7.79898	7.21152	217.311	192.378	142.388	183.93	146.143	120.982	7.79261	8.00969	7.59463	7.4434	7.0757	7.11544
ASMM10P008291	0.024579	0.359004	1.42937	up	NM_028248	Tmem87b	transmembrane protein 87B	80.618	68.8543	6.625	6.10962	91.2718	76.798	73.7841	62.9649	72.9947	70.6032	6.56702	6.6917	6.61628	5.88197	6.07607	6.37081
ASMM10P036553	0.02462	0.359327	1.64198	up	NM_016720	Neu3	neuraminidase 3	883.443	648.209	10.0184	9.303	897.798	745.594	1006.94	574.431	764.242	605.955	9.80085	9.90038	10.3541	9.09147	9.47157	9.34596
ASMM10P015581	0.0246663	0.359522	1.58365	up	NM_172826	Dact2	dapper homolog 2, antagonist of beta-catenin (xenopus)	49990	37776.9	15.7893	15.1261	59441	38629.5	51899.7	37522.2	40400.3	35408.3	16.0056	15.4177	15.9446	15.0849	15.1101	15.1832
ASMM10P018486	0.0247259	0.360144	1.32481	up	NM_178377	Commd10	COMM domain containing 10	304.846	278.907	8.51708	8.11129	343.268	320.169	251.1	278.978	288.323	269.421	8.43413	8.71714	8.39996	8.04714	8.06117	8.22554
ASMM10P042009	0.0247612	0.360153	1.58431	up	NM_001033145	1190002N15Rik	RIKEN cDNA 1190002N15 gene	14823.6	10934.9	13.9919	13.328	16027.3	11210.5	17233.1	11933.9	10818.4	10052.4	14.0333	13.6581	14.2842	13.4118	13.2312	13.3411
ASMM10P028750	0.0248558	0.360153	1.96586	up	NM_027450	Glipr2	GLI pathogenesis-related 2	56.4266	32.6301	6.03144	5.05628	81.832	34.3172	53.1306	35.0304	31.3839	31.476	6.41156	5.54948	6.13328	5.03499	4.87014	5.26373
ASMM10P047204	0.024874	0.360153	1.32504	up	NM_025303	Stau2	staufen (RNA binding protein) homolog 2 (Drosophila)	13315.2	11795.9	13.8525	13.4465	13334.9	12177.6	14433.1	11473.2	12107.6	11806.8	13.7486	13.7747	14.0341	13.3577	13.3932	13.5885
ASMM10P043920	0.0248784	0.360153	1.95913	up	NM_019538	Plac1	placental specific protein 1	29.5152	18.3807	5.14797	4.17776	31.5949	34.4494	22.5014	18.4746	24.8002	11.8673	5.0412	5.55505	4.84767	4.09221	4.52267	3.91839
ASMM10P001291	0.0248879	0.360153	1.86831	up	NM_001205068	Jmjd4	jumonji domain containing 4	284.086	182.718	8.40564	7.50391	268.794	222.889	360.575	197.126	191.715	159.314	8.09075	8.21161	8.91457	7.54315	7.47886	7.4897
ASMM10P033052	0.0249001	0.360153	1.48309	up	NM_172893	Parp12	poly (ADP-ribose) polymerase family, member 12	6141.67	4848.85	12.7539	12.1852	5907.93	5539.6	6977.47	4425.6	5334.61	4786.35	12.5589	12.6811	13.0216	12.0168	12.2489	12.29
ASMM10P050381	0.0249124	0.360153	2.30327	up	NM_029803	Ifi27l2a	interferon, alpha-inducible protein 27 like 2A	1404.63	746.874	10.6756	9.47191	1333.57	1587.11	1293.23	494.672	892.632	853.317	10.3693	10.9577	10.6998	8.87977	9.69715	9.8388
ASMM10P021518	0.0249402	0.360153	1.8683	up	NM_181589	Ckap2l	cytoskeleton associated protein 2-like	190.666	123.562	7.84027	6.93855	224.845	135.443	211.711	113.517	119.991	137.177	7.84031	7.51258	8.16793	6.73839	6.78976	7.28749
ASMM10P004858	0.0249569	0.360153	1.61998	up	NM_001113468	Vmn2r29	vomeronasal 2, receptor 29	113.88	86.6948	7.13072	6.43474	118.444	107.431	115.763	93.1063	76.0676	90.9105	6.9322	7.17487	7.28508	6.44236	6.13738	6.72447
ASMM10P052443	0.0249717	0.360153	1.69847	up	NM_134213	Vmn1r199	vomeronasal 1 receptor 199	706.658	491.441	9.67777	8.91354	779.638	500.531	839.806	516.581	530.293	427.448	9.59807	9.34823	10.087	8.93858	8.9413	8.86073
ASMM10P023235	0.0249942	0.360153	1.34834	up	NM_018828	Fnbp4	formin binding protein 4	362.611	329.382	8.76145	8.33026	433.266	312.55	342.017	389.261	348.29	250.594	8.76182	8.68127	8.84125	8.52568	8.33553	8.12958
ASMM10P029918	0.0250065	0.360153	1.72085	up	NM_008725	Nppa	natriuretic peptide type A	19.9767	13.5619	4.57324	3.79011	23.5546	22.1585	14.2168	14.1037	15.0199	11.562	4.6022	4.93433	4.18318	3.69294	3.79572	3.88167
ASMM10P003012	0.0250875	0.36022	3.57312	up	NM_001271729	Tk1	thymidine kinase 1	45.653	16.6849	5.81294	3.97576	45.4002	44.5423	47.0167	10.2461	14.6413	25.1672	5.56724	5.92035	5.95123	3.22066	3.75544	4.95118
ASMM10P054269	0.0250936	0.36022	1.55687	up	NM_029001	Elovl7	ELOVL family member 7, elongation of long chain fatty acids (yeast)	135.372	106.59	7.36408	6.72543	141.36	150.08	114.676	96.4678	124.037	99.2658	7.17629	7.64449	7.27146	6.49697	6.83857	6.84076
ASMM10P002874	0.0251163	0.360309	1.38249	up	NM_011234	Rad51	RAD51 homolog	78.9557	69.7669	6.59627	6.129	88.5704	72.7926	75.5039	74.6706	65.0014	69.6288	6.52122	6.61647	6.65112	6.12811	5.90754	6.35136
ASMM10P035722	0.025162	0.360727	1.43197	up	NM_009568	Zfp94	zinc finger protein 94	210.915	180.673	8.00861	7.49061	215.795	225.565	191.386	185.676	179.642	176.699	7.78357	8.22654	8.01573	7.45694	7.38013	7.63477
ASMM10P009328	0.0252047	0.360814	1.44752	up	NM_175418	Mybpc1	myosin binding protein C, slow-type	258.455	218.704	8.29566	7.76208	280.641	235.059	259.664	236.177	198.041	221.893	8.15053	8.28687	8.44959	7.80395	7.52541	7.95687
ASMM10P023390	0.0252712	0.361107	1.32109	up	NM_172653	Slc39a10	solute carrier family 39 (zinc transporter), member 10	63335.3	59779.3	16.1789	15.7772	59935.3	62252.3	67818.4	62500	60159.3	56678.6	16.0156	16.1589	16.3623	15.7746	15.6808	15.8762
ASMM10P034457	0.0253388	0.361149	1.52065	up	NM_175035	Gimap5	GTPase, IMAP family member 5	256.35	207.021	8.28734	7.68265	255.982	245.004	268.064	189.79	225.442	205.831	8.02509	8.34226	8.49468	7.48787	7.71144	7.84864
ASMM10P030699	0.0253807	0.361149	1.27775	up	NM_172405	Fam175a	family with sequence similarity 175, member A	631.441	592.137	9.53558	9.18198	741.303	508.1	644.92	587.654	641.062	547.695	9.52576	9.37169	9.7093	9.12549	9.21612	9.20433
ASMM10P012225	0.0254291	0.361149	1.35558	up	NM_145960	Mtrf1	mitochondrial translational release factor 1	2270.34	1993.41	11.3506	10.9117	2473.26	2017.98	2319.79	1980.44	1904.46	2095.33	11.2569	11.2898	11.505	10.8672	10.766	11.1017
ASMM10P014134	0.0254537	0.361149	1.64661	up	NM_001081154	Marf1	meiosis arrest female 1	2408.97	1735.88	11.4335	10.714	2239.33	2393.89	2593.69	1552.95	1770.7	1883.98	11.1176	11.524	11.6588	10.5192	10.6673	10.9554
ASMM10P054113	0.0254829	0.361149	1.85576	up	NM_001038995	Gm4787	predicted gene 4787	88.5503	58.1559	6.76028	5.86828	75.1977	89.8786	100.575	68.0017	55.7702	50.6958	6.28928	6.91601	7.07557	5.99583	5.69139	5.91761
ASMM10P006054	0.0255071	0.361149	1.50865	up	NM_001205367	Sept7	septin 7	2110.63	1668.34	11.2514	10.6582	2111.98	2017.34	2202.58	1653.18	1551.2	1800.64	11.0327	11.2888	11.4327	10.6078	10.4723	10.8944
ASMM10P021672	0.0255217	0.361149	1.53395	up	NM_001077632	Nkx2-2	NK2 homeobox 2	369.723	294.681	8.79995	8.18271	363.642	342.312	403.215	286.03	346.496	251.516	8.51354	8.81331	9.07301	8.08533	8.32774	8.13504
ASMM10P005244	0.0255816	0.361149	1.55832	up	NM_001161800	Klhl7	kelch-like 7	1228.89	937.715	10.4862	9.84619	1176.9	1149.94	1359.85	979.903	909.768	923.473	10.175	10.5158	10.7678	9.85875	9.72403	9.95578
ASMM10P054524	0.0256081	0.361149	1.74237	up	NM_001102411	Kng1	kininogen 1	105.307	75.3957	7.0175	6.21645	97.3943	101.009	117.519	95.0615	74.183	56.9425	6.65782	7.08659	7.3081	6.47596	6.09966	6.07374
ASMM10P006888	0.0256706	0.361149	1.55082	up	NM_009483	Kdm6a	lysine (K)-specific demethylase 6A	1900.39	1450.38	11.0897	10.4567	2020.18	1507.77	2173.21	1483.49	1402.14	1465.5	10.9734	10.8803	11.4156	10.4482	10.326	10.5959
ASMM10P052123	0.0257007	0.361149	1.83057	up	NM_001081159	S100z	S100 calcium binding protein, zeta	837.354	534.206	9.90534	9.03305	988.966	551.52	971.578	561.247	507.643	533.727	9.92762	9.48383	10.3046	9.05894	8.87574	9.16448
ASMM10P005102	0.0257014	0.361149	1.38795	up	NM_001159366	Cep97	centrosomal protein 97	217.879	191.622	8.04853	7.57557	237.694	180.596	235.348	197.49	200.225	177.153	7.91645	7.91488	8.31426	7.54637	7.54226	7.63808
ASMM10P055394	0.0257657	0.361149	1.51861	up	NM_026582	Wls	wntless homolog (Drosophila)	1959.68	1531.82	11.1426	10.5398	2007.69	1648.75	2222.61	1555.28	1484.78	1555.38	10.9648	11.0155	11.4474	10.5203	10.4071	10.692
ASMM10P013014	0.0257854	0.361149	1.3301	up	NM_001033633	Slc2a13	solute carrier family 2 (facilitated glucose transporter), member 13	40058.2	36052.3	15.4616	15.05	35872.7	41432.2	42869.8	37197.4	39195.1	31764.4	15.2322	15.5385	15.614	15.0713	15.0737	15.0051
ASMM10P025223	0.0257918	0.361149	1.34043	up	NM_133869	Cept1	choline/ethanolaminephosphotransferase 1	1190.22	1064.86	10.4505	10.0278	1240.16	1191.05	1139.45	1080.35	1037.91	1076.32	10.259	10.5589	10.5336	10.0028	9.9114	10.1692
ASMM10P050673	0.025799	0.361149	1.26794	up	NM_026347	Iah1	isoamyl acetate-hydrolyzing esterase 1 homolog (S. cerevisiae)	3373.29	3140.38	11.9094	11.5669	3546.92	3549.18	3023.78	3213.35	3093.42	3114.37	11.7845	12.0658	11.8779	11.5592	11.4769	11.6646
ASMM10P019480	0.02581	0.361149	2.25296	up	NM_207268	Ccdc87	coiled-coil domain containing 87	1135.91	612.079	10.3686	9.19678	1128.27	967.479	1311.98	551.285	481.953	803	10.1188	10.2656	10.7214	9.03294	8.80416	9.75324
ASMM10P017600	0.0258179	0.361149	1.96142	up	NM_001081287	Mpp7	membrane protein, palmitoylated 7 (MAGUK p55 subfamily member 7)	143.86	91.1709	7.46193	6.49003	156.774	123.485	151.321	72.8579	91.3112	109.344	7.32442	7.37756	7.68381	6.09492	6.40125	6.97393
ASMM10P011830	0.0258399	0.361196	1.52436	up	NM_028222	Cdkn3	cyclin-dependent kinase inhibitor 3	141.74	114.946	7.44639	6.83818	147.291	133.655	144.273	125.957	103.672	115.209	7.23513	7.493	7.61104	6.88873	6.58079	7.04502
ASMM10P039248	0.0258779	0.361207	1.25457	up	NM_011721	Wrn	Werner syndrome homolog (human)	208.985	199.992	7.96311	7.63592	278.169	172.987	175.799	206.817	207.667	185.491	8.13827	7.85127	7.89978	7.61014	7.59619	7.70141
ASMM10P042890	0.0258903	0.361207	1.51638	up	NM_019779	Cyp11a1	cytochrome P450, family 11, subfamily a, polypeptide 1	65.4483	50.903	6.2871	5.68647	87.1319	59.7206	49.4922	52.0547	50.8397	49.8146	6.49743	6.33772	6.02614	5.60399	5.56034	5.89506
ASMM10P014407	0.0259696	0.361731	1.29811	up	NM_024273	Timmdc1	translocase of inner mitochondrial membrane domain containing 1	4967.26	4526.98	12.4658	12.0894	4794.74	5051.37	5055.68	4662.64	4928.27	3990.04	12.256	12.5577	12.5836	12.0927	12.1374	12.038
ASMM10P031280	0.0260374	0.362103	1.38047	up	NM_009007	Rac1	RAS-related C3 botulinum substrate 1	88653.5	82696.1	16.7247	16.2595	81816.5	91697.5	92446.4	83902.2	84056.7	80129.4	16.5254	16.7705	16.8783	16.212	16.1415	16.4252
ASMM10P033817	0.0261014	0.362293	1.32442	up	NM_177003	9630033F20Rik	RIKEN cDNA 9630033F20 gene	14365.6	12700.6	13.9519	13.5465	13719	13490.8	15886.9	12370.1	13872.2	11859.5	13.7855	13.9101	14.16	13.4648	13.5777	13.597
ASMM10P024607	0.026135	0.362293	1.25097	up	NM_009673	Anxa5	annexin A5	26928.3	25321.4	14.8647	14.5417	27625.3	25497.2	27662.5	23237.3	29048.6	23678.4	14.847	14.7994	14.9478	14.379	14.6506	14.5955
ASMM10P015411	0.0261857	0.362293	1.3356	up	NM_010587	Itsn1	intersectin 1 (SH3 domain protein 1A)	12725.8	11220	13.7907	13.3732	12496.5	12089.2	13591.9	10672.1	11509.8	11478.2	13.6571	13.7625	13.9524	13.2631	13.316	13.5404
ASMM10P028397	0.0262148	0.362293	2.06441	up	NM_031872	Tas1r3	taste receptor, type 1, member 3	56.7794	33.4589	6.10609	5.06036	45.0098	68.3828	56.9455	36.3677	40.1782	23.8306	5.55665	6.52655	6.23508	5.08586	5.21662	4.87862
ASMM10P012079	0.026263	0.362293	1.32406	up	NM_133817	Zfp451	zinc finger protein 451	3387.66	3011.89	11.9095	11.5046	3443.57	3087.6	3631.8	3201.21	3191.57	2642.9	11.7403	11.8656	12.1227	11.5538	11.5214	11.4385
ASMM10P048451	0.0263007	0.362293	1.45659	up	NM_013529	Gfpt2	glutamine fructose-6-phosphate transaminase 2	121.576	103.692	7.20292	6.66033	150.206	111.898	102.624	111.732	128.433	70.9106	7.26535	7.23513	7.10829	6.71488	6.88893	6.37718
ASMM10P019454	0.0263297	0.362293	1.26229	up	NM_021791	Doc2g	double C2, gamma	543.299	520.592	9.32292	8.98687	667.944	468.869	493.084	548.806	600.419	412.553	9.36902	9.254	9.34574	9.02566	9.12184	8.81312
ASMM10P009053	0.0263387	0.362293	1.31825	up	NM_153391	Wdr19	WD repeat domain 19	349.456	322.019	8.7111	8.31248	414.811	310.37	323.187	302.493	324.67	338.893	8.70243	8.67094	8.75993	8.16793	8.23435	8.53515
ASMM10P010366	0.0263916	0.362293	1.34685	up	NM_025557	Pcp4l1	Purkinje cell protein 4-like 1	30286.1	26746.8	15.0459	14.6163	30129	33010.9	27718.2	23991	29247.5	27002	15.0005	15.1847	14.9526	14.42	14.6602	14.7689
ASMM10P006541	0.0264007	0.362293	1.8157	up	NM_001277220	Bmpr1b	bone morphogenetic protein receptor, type 1B	932.353	607.153	10.0777	9.21716	945.842	706.694	1144.52	659.216	561.729	600.515	9.87166	9.82233	10.5391	9.29183	9.02566	9.334
ASMM10P048843	0.0264092	0.362293	1.45125	up	NM_019400	Rabep1	rabaptin, RAB GTPase binding effector protein 1	9382.01	7470.48	13.3471	12.8098	8848.44	8874.73	10422.9	7260.45	7403.56	7747.44	13.1366	13.3246	13.5801	12.7249	12.7165	12.988
ASMM10P004279	0.0264387	0.362293	1.43371	up	NM_001033463	Tatdn2	TatD DNase domain containing 2	71.9501	59.3967	6.42129	5.90153	97.5736	52.5398	65.737	63.1373	62.3904	52.6623	6.6598	6.15331	6.45077	5.88596	5.848	5.97065
ASMM10P012080	0.026459	0.362293	1.25373	up	NM_007798	Ctsb	cathepsin B	1817.06	1712.55	11.0245	10.6983	2189.73	1822.18	1439.27	1775.88	1742.57	1619.21	11.0838	11.1428	10.847	10.7097	10.6428	10.7424
ASMM10P006638	0.0265076	0.362293	1.32776	up	NM_007853	Degs1	degenerative spermatocyte homolog 1 (Drosophila)	1771.97	1600.22	11.008	10.599	1924.16	1764.85	1626.91	1524.11	1578.08	1698.45	10.9046	11.1005	11.0189	10.4899	10.4986	10.8085
ASMM10P009312	0.0265365	0.362293	1.34082	up	NM_175312	B630005N14Rik	RIKEN cDNA B630005N14 gene	514.009	464.758	9.26029	8.83717	530.892	498.646	512.489	447.562	503.092	443.618	9.03941	9.34328	9.39818	8.73536	8.86496	8.9112
ASMM10P021817	0.026553	0.362293	1.27619	up	NM_026030	Eif2s2	eukaryotic translation initiation factor 2, subunit 2 (beta)	826.82	780.12	9.93074	9.57889	857.249	794.014	829.196	812.794	805.227	722.339	9.73379	9.98881	10.0696	9.58624	9.54661	9.60382
ASMM10P003125	0.0265778	0.362293	1.3327	up	NM_027009	Rfc3	replication factor C (activator 1) 3	587.795	530.19	9.43743	9.02308	677.228	534.923	551.232	524.669	500.397	565.503	9.38752	9.43773	9.48705	8.95969	8.859	9.25057
ASMM10P017576	0.0265821	0.362293	4.88929	up	NM_001271505	Crem	cAMP responsive element modulator	38.8244	9.63107	5.48458	3.19496	49.9545	20.6058	45.9129	5.14709	7.96029	15.7858	5.7081	4.82728	5.91838	2.39424	2.87261	4.31803
ASMM10P006677	0.026602	0.362338	1.38576	up	NM_008106	Opn1mw	opsin 1 (cone pigments), medium-wave-sensitive (color blindness, deutan)	38.0468	33.0384	5.53181	5.06113	42.4324	40.3755	31.3325	34.1533	38.2794	26.6825	5.47056	5.78077	5.3441	4.99971	5.14901	5.03465
ASMM10P012148	0.0266796	0.362942	1.49467	up	NM_033325	Loxl2	lysyl oxidase-like 2	123.834	102.655	7.25351	6.67368	121.923	129.88	119.698	96.6742	119.653	91.6366	6.97098	7.45081	7.33873	6.50095	6.78532	6.73478
ASMM10P051871	0.0267101	0.363089	1.36385	up	NM_172646	Dnm3	dynamin 3	30451.4	26665.6	15.0593	14.6116	29724.1	28108	33522.2	26215	26741.7	27040	14.9728	14.9404	15.2646	14.554	14.5101	14.7706
ASMM10P051730	0.0267236	0.363089	1.60616	up	NM_026604	Fam135a	family with sequence similarity 135, member A	236.171	173.22	8.11165	7.42803	323.947	157.609	226.958	177.741	189.504	152.415	8.35214	7.71708	8.26572	7.3943	7.45976	7.43002
ASMM10P050109	0.026888	0.363487	1.25761	up	NM_025522	Dhrs7	dehydrogenase/reductase (SDR family) member 7	16436.8	15393.5	14.155	13.8243	15694.6	16236.8	17378.9	15112.8	16368.9	14698.9	14.003	14.1654	14.2965	13.7503	13.8124	13.9101
ASMM10P039411	0.0269722	0.363487	2.35026	up	NM_001195687	Gm4975	predicted gene 4975	27.3468	13.6238	5.02275	3.78993	28.0465	33.9789	20.015	14.7126	11.231	14.9278	4.86133	5.53091	4.67601	3.75473	3.37346	4.2416
ASMM10P009301	0.0269794	0.363487	1.34434	up	NM_175246	Snip1	Smad nuclear interacting protein 1	545.942	482.358	9.31895	8.89205	661.946	419.389	556.491	499.535	486.417	461.123	9.35575	9.09916	9.50193	8.89241	8.81846	8.9653
ASMM10P053601	0.0269864	0.363487	1.41638	up	NM_001136070	Eif2d	eukaryotic translation initiation factor 2D	10288	8473.13	13.4822	12.98	10563.7	9296.83	11003.4	8086.37	8107.84	9225.18	13.4118	13.3953	13.6395	12.8735	12.8386	13.2278
ASMM10P011886	0.0269908	0.363487	1.75337	up	NM_133684	Marc2	mitochondrial amidoxime reducing component 2	269.66	186.404	8.33669	7.52656	310.198	206.555	292.228	179.473	168.357	211.384	8.2872	8.10726	8.61561	7.40848	7.28183	7.88938
ASMM10P033815	0.0271103	0.363487	1.67936	up	NM_009013	Rad51ap1	RAD51 associated protein 1	610.427	433.936	9.48578	8.73787	606.532	516.293	708.458	400.269	439.501	462.038	9.22176	9.39446	9.84113	8.57121	8.67421	8.9682
ASMM10P025323	0.0271421	0.363487	1.48927	up	NM_029655	Snx7	sorting nexin 7	968.135	779.899	10.1509	9.5763	1050.78	937.113	916.508	771.038	700.042	868.617	10.0156	10.2197	10.2175	9.51975	9.34138	9.86777
ASMM10P029496	0.0271636	0.363487	1.61546	up	NM_019660	Mycbp	c-myc binding protein	438.807	328.872	9.03348	8.34153	440.489	386.411	489.519	301.411	336.168	349.037	8.78678	8.9792	9.33445	8.16131	8.28209	8.58119
ASMM10P007557	0.0272312	0.363487	1.26451	up	NM_178050	Atl2	atlastin GTPase 2	1001.88	951.444	10.2022	9.86361	1075.2	969.908	960.531	905.748	1023.37	925.214	10.0505	10.27	10.2861	9.74131	9.89039	9.95912
ASMM10P054988	0.0272779	0.363487	1.65884	up	NM_030137	Cstad	CSA-conditional, T cell activation-dependent protein	43.4729	31.2587	5.7079	4.97773	52.663	30.7545	47.0012	27.9978	38.2573	27.5211	5.78161	5.39144	5.95065	4.70722	5.14804	5.07793
ASMM10P008958	0.0273151	0.363487	1.30468	up	NM_146096	Abhd17b	abhydrolase domain containing 17B	363.17	339.095	8.7704	8.38671	410.442	355.88	323.188	316.741	353.885	346.66	8.68621	8.86474	8.76026	8.22891	8.35829	8.57293
ASMM10P025055	0.0273253	0.363487	1.64969	up	NM_027206	Tnfaip8l2	tumor necrosis factor, alpha-induced protein 8-like 2	1983.54	1420.22	11.1466	10.4244	2002.62	1558.88	2389.11	1493.45	1377.12	1390.1	10.9616	10.9279	11.5503	10.4604	10.2966	10.5161
ASMM10P051576	0.0273261	0.363487	1.26951	up	NM_009238	Sox4	SRY (sex determining region Y)-box 4	1108.64	1043.59	10.3388	9.99451	1209.25	1167.82	948.835	1078.54	1129.41	922.822	10.2164	10.5346	10.2653	10.0013	10.0284	9.95383
ASMM10P015508	0.0273357	0.363487	2.77338	up	NM_001164566	Spats2l	spermatogenesis associated, serine-rich 2-like	40.0675	16.4705	5.5396	4.06796	28.1125	31.5732	60.5167	16.2987	19.268	13.8448	4.86513	5.42759	6.32609	3.90602	4.16038	4.13748
ASMM10P055560	0.0273505	0.363487	1.51956	up	NM_199306	Wdtc1	WD and tetratricopeptide repeats 1	240.535	193.664	8.19472	7.59106	234.884	227.872	258.849	185.241	206.906	188.845	7.89875	8.24196	8.44344	7.45379	7.59078	7.72861
ASMM10P013062	0.027368	0.363487	1.27376	up	NM_028003	Rpap3	RNA polymerase II associated protein 3	17480.8	16088.8	14.2433	13.8942	16618.7	17119.6	18704	16323.7	16496.8	15445.8	14.0874	14.2384	14.4041	13.8725	13.8261	13.9842
ASMM10P022388	0.0273878	0.363487	1.28178	up	NM_001004761	Gpr158	G protein-coupled receptor 158	202.515	192.509	7.93979	7.58164	246.397	191.599	169.548	195.789	188.253	193.486	7.96968	8.00475	7.84494	7.53403	7.44855	7.76235
ASMM10P007092	0.0274131	0.363487	1.43629	up	NM_010774	Mbd4	methyl-CpG binding domain protein 4	140.938	120.298	7.42346	6.90111	156.095	112.816	153.902	136.786	122.757	101.352	7.31876	7.24446	7.70715	7.00874	6.82275	6.87185
ASMM10P053588	0.0274242	0.363487	1.52257	up	NM_172472	Tfe3	transcription factor E3	90.1138	72.3831	6.79212	6.18561	86.7118	87.471	96.1585	72.2751	74.9635	69.9106	6.48857	6.87811	7.00968	6.08355	6.11604	6.35724
ASMM10P010562	0.0274283	0.363487	1.45397	up	NM_028042	Ercc8	excision repaiross-complementing rodent repair deficiency, complementation group 8	55.0357	45.4907	6.06588	5.52589	64.3835	42.897	57.8267	46.1413	45.4954	44.8354	6.07209	5.86749	6.25807	5.43579	5.39293	5.74894
ASMM10P008416	0.0274344	0.363487	1.3718	up	NM_029349	2310035C23Rik	RIKEN cDNA 2310035C23 gene	157.756	142.448	7.59585	7.13979	163.323	153.943	156.002	166.375	142.392	118.577	7.38178	7.68111	7.72467	7.29768	7.03567	7.08601
ASMM10P017762	0.0274955	0.363487	1.57292	up	NM_001159275	Slc25a2	solute carrier family 25 (mitochondrial carrier, ornithine transporter) member 2	197.905	155.114	7.92195	7.26851	187.408	185.937	220.369	167.361	156.849	141.132	7.58192	7.95761	8.22634	7.30581	7.17531	7.32442
ASMM10P044553	0.0275014	0.363487	1.35136	up	NM_019496	Ammecr1	Alport syndrome, mental retardation, midface hypoplasia and elliptocytosis chromosomal region gene 1	92.5094	84.8948	6.82331	6.3889	104.675	81.7134	91.1402	103.638	88.1742	62.8725	6.76175	6.77858	6.92961	6.60748	6.34928	6.20994
ASMM10P029150	0.0275078	0.363487	1.73719	up	NM_172696	Inadl	InaD-like (Drosophila)	2283.58	1550.01	11.352	10.5553	2013.63	2116.37	2720.75	1428.37	1661.61	1560.06	10.97	11.3593	11.7269	10.397	10.5748	10.6941
ASMM10P007245	0.0276273	0.364117	1.4636	up	NM_011852	Oas1g	2'-5' oligoadenylate synthetase 1G	89.358	74.6493	6.77107	6.22154	101.826	80.5303	85.7178	65.433	81.4142	77.1009	6.71865	6.75758	6.83697	5.93961	6.237	6.48803
ASMM10P033810	0.0276438	0.364117	1.28433	up	NM_010595	Kcna1	potassium voltage-gated channel, shaker-related subfamily, member 1	17350.4	15899.2	14.2323	13.8713	18843.1	15520.5	17687.6	14580.1	17551.9	15565.7	14.2829	14.0993	14.3147	13.7129	13.9084	13.9925
ASMM10P031014	0.0276498	0.364117	1.66154	up	NM_178799	Acad12	acyl-Coenzyme A dehydrogenase family, member 12	231.207	171.622	8.14016	7.40764	220.531	219.795	253.295	151.035	199.834	163.999	7.81451	8.19368	8.41229	7.15214	7.53993	7.53085
ASMM10P025062	0.0276767	0.364252	1.54472	up	NM_173347	Prune	prune homolog (Drosophila)	12104.6	9137.82	13.712	13.0847	11566.2	11251.6	13496	8487.3	8670.34	10255.8	13.537	13.6613	13.9379	12.9476	12.9367	13.3698
ASMM10P052463	0.0277626	0.364783	1.635	up	NM_134214	Vmn1r214	vomeronasal 1 receptor 214	481.632	350.308	9.142	8.4327	493.478	372.698	578.719	377.572	356.665	316.687	8.94253	8.92758	9.55588	8.48657	8.36922	8.44232
ASMM10P051293	0.0277672	0.364783	1.78438	up	NM_178911	Pld4	phospholipase D family, member 4	80.5078	53.3906	6.58794	5.75252	92.8169	53.3606	95.3459	59.078	52.7762	48.3175	6.59024	6.17741	6.99617	5.78998	5.61317	5.85441
ASMM10P031069	0.0279125	0.365902	1.27244	up	NM_019875	Abcb9	ATP-binding cassette, sub-family B (MDR/TAP), member 9	36432.3	34099	15.3177	14.9701	40474	31853.1	36969.9	33449.2	36600.8	32247	15.419	15.1246	15.4096	14.9055	14.9758	15.0291
ASMM10P027674	0.0279154	0.365902	1.36606	up	NM_026344	Dph2	DPH2 homolog (S. cerevisiae)	67.3319	58.8235	6.33767	5.88764	88.9214	56.3557	56.7187	60.9125	58.8083	56.7497	6.52808	6.25534	6.22957	5.83231	5.76142	6.06921
ASMM10P033263	0.0279194	0.365902	2.05908	up	NM_183183	Gprin3	GPRIN family member 3	2172.62	1216.58	11.2541	10.212	1727.18	2910.65	1880.02	1225.94	1187.25	1236.54	10.7501	11.7839	11.2281	10.1817	10.0944	10.3601
ASMM10P050696	0.0279684	0.366146	1.39067	up	NM_020557	Cmpk2	cytidine monophosphate (UMP-CMP) kinase 2, mitochondrial	176.543	155.842	7.74897	7.27319	202.954	152.018	174.656	150.593	154.587	162.345	7.69279	7.66332	7.8908	7.1483	7.15483	7.51644
ASMM10P019495	0.02798	0.366146	1.74109	up	NM_054042	Cd248	CD248 antigen, endosialin	808.557	564.078	9.89547	9.09548	868.402	741.724	815.545	490.594	509.721	691.92	9.75214	9.89088	10.0434	8.86533	8.88213	9.53898
ASMM10P018404	0.0279884	0.366146	1.3783	up	NM_053145	Pcdhb20	protocadherin beta 20	8710.24	7389.54	13.2549	12.792	7923.81	9197.23	9009.69	7833.36	7310.45	7024.8	12.9974	13.3813	13.386	12.8315	12.6973	12.8473
ASMM10P027420	0.0281	0.366185	1.35242	up	NM_026368	Caap1	caspase activity and apoptosis inhibitor 1	5253.16	4593.19	12.5439	12.1083	4955.62	5485.91	5317.96	4642.16	4647.08	4490.33	12.3011	12.6709	12.6597	12.0872	12.0441	12.1937
ASMM10P012579	0.0281178	0.366185	1.58028	up	NM_027435	Atad2	ATPase family, AAA domain containing 2	1387.77	1022.58	10.6293	9.96911	1746.37	958.61	1458.35	1015.14	1055.49	997.109	10.7668	10.2529	10.8682	9.91191	9.93417	10.0613
ASMM10P000919	0.0281421	0.366185	2.28837	up	NM_001003953	Kdm2b	lysine (K)-specific demethylase 2B	715.749	362.808	9.67353	8.47921	589.741	552.97	1004.54	406.487	379.551	302.386	9.18254	9.48808	10.35	8.59212	8.46226	8.38325
ASMM10P044534	0.0281646	0.366185	1.86606	up	NM_053185	Col4a6	collagen, type IV, alpha 6	540.36	348.614	9.31132	8.41132	565.722	443.992	611.367	295.832	331.516	418.494	9.12654	9.1776	9.62981	8.13604	8.26437	8.83355
ASMM10P017384	0.0281654	0.366185	1.32984	up	NM_030141	1700061G19Rik	RIKEN cDNA 1700061G19 gene	161.874	150.005	7.63209	7.22084	166.815	169.848	148.96	157.246	158.832	133.937	7.40941	7.82512	7.66175	7.21348	7.19457	7.25448
ASMM10P014792	0.0281758	0.366185	1.66793	up	ENSMUST00000113734	Zbtb21	zinc finger and BTB domain containing 21	812.263	580.636	9.89019	9.15214	798.552	656.223	982.015	627.66	602.296	511.952	9.63113	9.71869	10.3208	9.21872	9.12571	9.11199
ASMM10P025735	0.0282456	0.366422	1.26947	up	NM_025316	Ndufb5	NADH dehydrogenase (ubiquinone) 1 beta subcomplex, 5	14688	13561.9	13.989	13.6447	14129	14346.5	15588.6	13644.5	13753.9	13287.4	13.836	13.9968	14.1341	13.6179	13.5651	13.7511
ASMM10P015696	0.0282834	0.366422	1.59873	up	NM_133731	Prss22	protease, serine 22	520.626	387.977	9.241	8.56407	623.821	382.154	555.904	455.356	419.257	289.319	9.2609	8.96166	9.50043	8.76104	8.60609	8.32507
ASMM10P054818	0.0283679	0.366422	1.52891	up	NM_177340	Synpo	synaptopodin	29.4203	23.2756	5.1693	4.5568	32.4371	26.3934	29.4305	19.9861	28.0002	21.8405	5.07989	5.17369	5.25431	4.20758	4.70404	4.75877
ASMM10P011175	0.0283912	0.366422	1.36728	up	NM_013869	Tnfrsf19	tumor necrosis factor receptor superfamily, member 19	25547.8	21874.4	14.7891	14.3378	24954.9	23322	28366.7	19971.7	23992.2	21659.4	14.706	14.6742	14.9871	14.1693	14.3649	14.4793
ASMM10P026008	0.0284293	0.366422	1.32513	up	NM_144896	Pet112	PET112 homolog (S. cerevisiae)	1280.23	1161.54	10.5509	10.1448	1303.08	1247.04	1290.57	1244.37	1143.75	1096.5	10.3355	10.6209	10.6964	10.2022	10.0437	10.1885
ASMM10P027147	0.0284856	0.366422	1.95303	up	NM_011660	Txn1	thioredoxin 1	51.4893	32.3311	5.98822	5.0225	52.7131	48.3022	53.4526	29.1139	28.7336	39.1458	5.78318	6.03818	6.14329	4.76707	4.74327	5.55717
ASMM10P050837	0.0284996	0.366422	1.39849	up	NM_001037746	Prps1l3	phosphoribosyl pyrophosphate synthetase 1-like 3	3374.52	2846.8	11.911	11.4271	3232.33	3517.4	3373.83	2786.4	2889.69	2864.32	11.6485	12.0558	12.0286	11.3563	11.3795	11.5455
ASMM10P007974	0.0285764	0.366422	1.25928	up	NM_026158	Isoc2b	isochorismatase domain containing 2b	151.555	147.028	7.52407	7.19147	187.708	133.252	133.705	159.508	139.94	141.635	7.58383	7.48845	7.49993	7.23378	7.01056	7.33007
ASMM10P035870	0.0286554	0.366422	1.42858	up	NM_011980	Zfp146	zinc finger protein 146	152.939	131.925	7.55277	7.03819	150.163	151.924	156.729	137.641	135.613	122.52	7.2646	7.6622	7.73153	7.01599	6.96522	7.13337
ASMM10P001243	0.0287494	0.366422	1.7433	up	NM_001252534	Ciz1	CDKN1A interacting zinc finger protein 1	139.952	92.8536	7.33741	6.53559	211.874	103.93	104.053	106.605	85.1587	86.7972	7.75634	7.12711	7.12878	6.6488	6.302	6.65596
ASMM10P043236	0.0287739	0.366422	1.29551	up	NM_023873	Cep70	centrosomal protein 70	680.307	631.671	9.64617	9.27265	737.615	584.861	718.446	675.801	663.438	555.773	9.51842	9.55947	9.86061	9.32726	9.2632	9.22749
ASMM10P009150	0.028778	0.366422	1.41457	up	NM_172517	Rbbp5	retinoblastoma binding protein 5	78.2722	67.6206	6.58774	6.08738	80.3808	80.5585	73.8774	69.6711	66.6992	66.4916	6.38612	6.75827	6.61884	6.029	5.94529	6.28785
ASMM10P008035	0.0288063	0.366422	1.53866	up	NM_026465	Prorsd1	prolyl-tRNA synthetase domain containing 1	196.12	157.886	7.90857	7.28689	207.648	198.387	182.325	137.657	167.59	168.412	7.7275	8.05101	7.9472	7.01614	7.27529	7.56924
ASMM10P039829	0.0288066	0.366422	1.30834	up	NM_172473	Hace1	HECT domain and ankyrin repeat containing, E3 ubiquitin protein ligase 1	608.77	559.629	9.49008	9.10235	624.864	614.219	587.227	574.269	576.379	528.238	9.26568	9.62824	9.57632	9.09067	9.06504	9.15132
ASMM10P035033	0.0288075	0.366422	1.4163	up	NM_011909	Usp18	ubiquitin specific peptidase 18	164.503	142.02	7.63673	7.1346	198.519	162.832	132.158	125.537	166.151	134.374	7.66121	7.76469	7.48429	6.88254	7.26231	7.25897
ASMM10P053121	0.0288332	0.366422	1.26646	up	NM_001077591	Tsks	testis-specific serine kinase substrate	115.725	110.735	7.13026	6.78946	140.968	93.102	113.103	114.722	113.68	103.803	7.17251	6.96806	7.2502	6.75062	6.71473	6.90301
ASMM10P011181	0.0288793	0.366422	1.36358	up	NM_025697	Spryd7	SPRY domain containing 7	2607.75	2262.3	11.546	11.0986	2720.65	2537.58	2565.03	2267.83	2120.35	2398.73	11.3897	11.6042	11.6441	11.0671	10.9289	11.2998
ASMM10P031530	0.0288913	0.366422	1.79399	up	NM_198621	Cct8l1	chaperonin containing TCP1, subunit 8 (theta)-like 1	119.47	81.3994	7.18391	6.34074	103.277	145.129	110.003	92.061	85.7378	66.3995	6.74094	7.60226	7.20854	6.42524	6.31059	6.28638
ASMM10P043026	0.0289202	0.366422	1.44402	up	NM_001039519	Gtf2a2	general transcription factor II A, 2	873.223	727.43	10.0075	9.47737	855.989	812.917	950.762	780.601	735.144	666.546	9.73145	10.0232	10.2677	9.53417	9.4141	9.48383
ASMM10P008270	0.0289352	0.366422	1.4324	up	NM_028097	Tmem68	transmembrane protein 68	1445.31	1208.99	10.7198	10.2013	1432.6	1483.3	1420.02	1201.32	1165.39	1260.27	10.4714	10.8568	10.8311	10.1521	10.0705	10.3815
ASMM10P029616	0.0289697	0.366422	1.3738	up	NM_027830	Mcm9	minichromosome maintenance complex component 9	18.7012	16.0549	4.49729	4.03912	21.7739	15.1799	19.1498	15.3369	17.9927	14.8351	4.49002	4.3879	4.61395	3.81688	4.06799	4.23248
ASMM10P007539	0.0289759	0.366422	1.52425	up	NM_019586	Ube2j1	ubiquitin-conjugating enzyme E2J 1	583.619	459.193	9.42633	8.81823	634.008	631.822	485.027	452.723	423.205	501.65	9.28979	9.66568	9.32352	8.75122	8.62123	9.08225
ASMM10P025097	0.0289995	0.366422	1.98299	up	NM_054045	Hist2h3c2	histone cluster 2, H3c2	2155.44	1279.45	11.2632	10.2755	1763.56	2577.87	2124.87	1179.35	1196.7	1462.29	10.782	11.6247	11.383	10.1288	10.1063	10.5915
ASMM10P054869	0.0290009	0.366422	1.7394	up	NM_172567	Mettl2	methyltransferase like 2	103.171	72.7149	6.98268	6.18408	88.2402	104.113	117.16	79.0994	79.0295	60.0158	6.51559	7.12967	7.30277	6.20921	6.19481	6.14823
ASMM10P004623	0.0291195	0.366422	1.42452	up	NM_001081459	Sh2b1	SH2B adaptor protein 1	108.303	92.7991	7.04393	6.53345	127.417	99.7753	97.7173	85.4047	94.5168	98.4758	7.02918	7.06912	7.03348	6.31908	6.45202	6.82925
ASMM10P008752	0.0291959	0.366422	1.49429	up	NM_134068	Dusp22	dual specificity phosphatase 22	1203.67	961.162	10.459	9.8795	1152.97	1123.78	1334.26	968.523	1006.93	908.028	10.1474	10.4879	10.7416	9.8428	9.86424	9.93144
ASMM10P035831	0.0292067	0.366422	1.38495	up	NM_010908	Nfkbib	nuclear factor of kappa light polypeptide gene enhancer in B cells inhibitor, beta	440.451	384.7	9.03932	8.56949	471.93	378.419	471.004	384.718	389.356	380.028	8.88319	8.94688	9.28791	8.51127	8.49883	8.69836
ASMM10P045971	0.0292663	0.366422	2.56023	up	NM_011667	Uba1y	ubiquitin-activating enzyme, Chr Y	37.7754	16.039	5.34893	3.99266	65.9079	20.831	26.5874	17.6068	19.9582	10.5519	6.1043	4.844	5.09849	4.01865	4.21373	3.74561
ASMM10P000681	0.0292665	0.366422	2.39456	up	NM_001271744	Dnmt3b	DNA methyltransferase 3B	131.499	65.3949	7.27346	6.01369	166.876	82.1376	145.483	64.9628	51.2195	80.0026	7.41008	6.7863	7.62399	5.92897	5.57019	6.54192
ASMM10P012339	0.0294818	0.366422	1.35844	up	NM_080556	Tm9sf2	transmembrane 9 superfamily member 2	787.051	696.572	9.85967	9.41771	844.307	750.147	766.698	705.466	652.472	731.778	9.71167	9.9097	9.95763	9.39115	9.24192	9.62008
ASMM10P041315	0.0295185	0.366422	1.29823	up	NM_178027	Vps26b	vacuolar protein sorting 26 homolog B (yeast)	6567.45	5947.35	12.8545	12.4779	6409.78	6185.35	7107.23	6107.3	6468.43	5266.33	12.6742	12.8375	13.0518	12.481	12.5298	12.423
ASMM10P041166	0.0295271	0.366422	1.33161	up	NM_001113181	Gria4	glutamate receptor, ionotropic, AMPA4 (alpha 4)	3141.11	2779.73	11.807	11.3938	3184.7	2867.72	3370.9	2842.27	2790.05	2706.87	11.6254	11.7683	12.0272	11.3841	11.3274	11.4699
ASMM10P044546	0.0295483	0.366422	1.67476	up	NM_021487	Kcne1l	potassium voltage-gated channel, Isk-related family, member 1-like, pseudogene	2819.51	1977.65	11.6456	10.9016	2508.44	3226.9	2723.19	1831.26	1977.83	2123.86	11.2743	11.9326	11.7298	10.7587	10.824	11.1221
ASMM10P038968	0.0295531	0.366422	1.66045	up	NM_001136071	Lsp1	lymphocyte specific 1	24.7448	17.5197	4.88613	4.15455	27.4131	28.619	18.2023	18.7873	19.9332	13.8385	4.82536	5.29185	4.54116	4.11516	4.21178	4.13671
ASMM10P015556	0.0295619	0.366422	1.26296	up	NM_010515	Igf2r	insulin-like growth factor 2 receptor	22619.2	20861.4	14.6144	14.2776	20976.8	23836.3	23044.6	21194.8	21069.6	20319.8	14.4496	14.7107	14.683	14.2569	14.1874	14.3885
ASMM10P037989	0.0295821	0.366422	1.4237	up	NM_001037906	Nell1	NEL-like 1	472.323	404.408	9.14479	8.63514	507.147	450.424	459.4	368.259	409.644	435.321	8.98307	9.19951	9.2518	8.44809	8.57226	8.88509
ASMM10P006390	0.029587	0.366422	1.32166	up	NM_001271486	Rtn3	reticulon 3	285.793	261.955	8.42159	8.01924	349.145	273.185	235.05	301.922	241.846	242.096	8.45691	8.49789	8.30996	8.1638	7.80976	8.08415
ASMM10P055507	0.0296588	0.366422	1.3836	up	NM_026654	Toe1	target of EGR1, member 1 (nuclear)	201.598	179.92	7.95027	7.48185	211.013	190.112	203.67	193.646	170.657	175.455	7.75131	7.99358	8.10592	7.51753	7.30186	7.62614
ASMM10P040853	0.0296616	0.366422	1.34918	up	NM_001024606	Pdp2	pyruvate dehyrogenase phosphatase catalytic subunit 2	5376.57	4698.46	12.5756	12.1435	5773.88	4771.8	5584.05	4237.4	4970.81	4887.16	12.5224	12.4739	12.7306	11.9606	12.1488	12.3212
ASMM10P004069	0.0296702	0.366422	1.28564	up	NM_001007567	Slc7a6os	solute carrier family 7, member 6 opposite strand	573.723	537.419	9.40653	9.04405	605.993	577.133	538.043	528.713	558.117	525.428	9.22026	9.5409	9.45844	8.97032	9.01617	9.14565
ASMM10P019496	0.029678	0.366422	1.60396	up	NM_026553	Yif1a	Yip1 interacting factor homolog A (S. cerevisiae)	714.712	540.315	9.72363	9.042	724.001	733.49	686.646	477.537	524.562	618.848	9.49396	9.8778	9.79913	8.82393	8.92627	9.37579
ASMM10P032023	0.0296906	0.366422	2.34664	up	NM_029363	2010109A12Rik	RIKEN cDNA 2010109A12 gene	36.5321	19.1053	5.46837	4.23778	41.3044	27.6277	40.664	13.1181	22.6775	21.5203	5.43093	5.23562	5.73856	3.58401	4.39104	4.73828
ASMM10P020591	0.0297273	0.366422	1.38752	up	NM_182994	Arl5a	ADP-ribosylation factor-like 5A	545.834	473.997	9.3369	8.86439	585.643	583.192	468.667	521.364	444.025	456.602	9.17383	9.55551	9.28137	8.95089	8.69119	8.9511
ASMM10P019556	0.029777	0.366422	1.2802	up	NM_153597	Trpt1	tRNA phosphotransferase 1	215.57	205.32	8.02809	7.67172	246.479	226.965	173.267	212.841	221.99	181.13	7.97017	8.23618	7.87792	7.65761	7.68946	7.66809
ASMM10P004507	0.0298075	0.366422	1.46678	up	NM_001077713	Acn9	ACN9 homolog (S. cerevisiae)	229.381	192.224	8.1319	7.57925	229.494	242.382	216.267	188.516	192.966	195.191	7.86961	8.3264	8.1997	7.47692	7.48742	7.77341
ASMM10P025023	0.0298493	0.366422	1.39265	up	NM_012012	Exo1	exonuclease 1	38.2669	32.8377	5.53301	5.05518	47.5525	34.9566	32.2915	30.2267	37.5048	30.7816	5.63586	5.57609	5.38709	4.81618	5.11915	5.2302
ASMM10P008145	0.0298549	0.366422	2.03624	up	NM_027210	Ceacam13	carcinoembryonic antigen-related cell adhesion molecule 13	153.343	89.4326	7.50955	6.48364	162.033	102.949	195.045	93.3397	82.7164	92.2417	7.37192	7.11331	8.04343	6.44654	6.2615	6.74288
ASMM10P025000	0.0298568	0.366422	1.80211	up	NM_009264	Sprr1a	small proline-rich protein 1A	87.97	58.7283	6.73745	5.88776	85.3046	106.554	72.0511	60.1823	55.5999	60.4026	6.46856	7.16298	6.58079	5.81746	5.68649	6.15933
ASMM10P004487	0.0299987	0.366422	1.34043	up	NM_001252486	Usp33	ubiquitin specific peptidase 33	804.051	723.874	9.89003	9.46734	807.623	786.346	818.186	783.026	755.385	633.212	9.64843	9.97343	10.0482	9.5375	9.45276	9.41175
ASMM10P008317	0.0300433	0.366422	1.27283	up	NM_028475	Ubap2l	ubiquitin associated protein 2-like	2230.34	2090.56	11.3317	10.9836	2314.39	2093.95	2282.68	2001.5	2238.9	2031.29	11.1666	11.3458	11.4826	10.8829	11.0069	11.0611
ASMM10P034931	0.0301216	0.366422	1.29416	up	NM_026011	Arl8b	ADP-ribosylation factor-like 8B	2213.9	2033.74	11.3171	10.9451	2281.1	2400.2	1960.4	2135.58	2142.78	1822.86	11.148	11.5271	11.2763	10.979	10.944	10.9123
ASMM10P043354	0.0301222	0.366422	1.42498	up	NM_053216	1700102P08Rik	RIKEN cDNA 1700102P08 gene	80.791	69.0209	6.62078	6.10983	89.3295	86.407	66.6364	80.6283	65.5137	60.9206	6.53392	6.85943	6.46897	6.23979	5.91927	6.17044
ASMM10P007635	0.0301808	0.366422	1.76239	up	NM_021272	Fabp7	fatty acid binding protein 7, brain	6213.3	4113.04	12.764	11.9465	5506.25	7544.67	5588.98	3592.1	4070.84	4676.18	12.4529	13.1071	12.732	11.72	11.8625	12.2569
ASMM10P035039	0.0302142	0.366422	3.98789	up	NM_175628	A2m	alpha-2-macroglobulin	1662.05	521.466	10.8457	8.8501	2006.39	963.646	2016.11	265.809	477.717	820.873	10.9635	10.2617	11.3119	7.9772	8.79043	9.78267
ASMM10P013440	0.0302212	0.366422	1.42255	up	NM_028829	Paqr8	progestin and adipoQ receptor family member VIII	38.6525	32.9234	5.57117	5.06268	40.1545	35.7535	40.0494	30.8069	36.426	31.5372	5.39053	5.61011	5.71286	4.8449	5.07679	5.26637
ASMM10P000226	0.0302394	0.366422	1.31596	up	ENSMUST00000050827	Rsrc2	arginine/serine-rich coiled-coil 2	1118.43	1016.74	10.3529	9.95681	1187.32	982.149	1185.82	1092.26	1061.97	896.001	10.192	10.2884	10.5783	10.0184	9.94166	9.91031
ASMM10P033933	0.0302485	0.366422	1.34373	up	NM_026345	Mansc1	MANSC domain containing 1	4304.43	3755.06	12.245	11.8188	5490.52	3448.79	3973.98	3622.39	4112.51	3530.26	12.4477	12.0262	12.2611	11.7335	11.8796	11.8432
ASMM10P007175	0.0302539	0.366422	1.59391	up	NM_011331	Ccl12	chemokine (C-C motif) ligand 12	31.4286	23.7041	5.26446	4.5919	30.1156	29.2559	34.9144	22.2038	26.2513	22.6573	4.9681	5.32337	5.50192	4.35714	4.6078	4.81075
ASMM10P012226	0.0303382	0.366422	1.38497	up	NM_001024135	Kbtbd7	kelch repeat and BTB (POZ) domain containing 7	15887.2	13421.4	14.1015	13.6316	14267.8	16387.7	17006.2	13025.1	13813.2	13426	13.859	14.1817	14.2638	13.5462	13.574	13.7747
ASMM10P026237	0.0303555	0.366422	1.39161	up	NM_178214	Hist2h2be	histone cluster 2, H2be	3785.08	3226.94	12.0772	11.6004	3648.26	3690.02	4016.96	3028.54	3538.53	3113.76	11.8358	12.1183	12.2775	11.468	11.6692	11.664
ASMM10P023747	0.0303666	0.366422	1.45242	up	NM_178404	Zc3h6	zinc finger CCCH type containing 6	93.8598	79.1718	6.8471	6.30864	102.601	90.2419	88.736	74.7045	78.5592	84.2517	6.72964	6.92316	6.8885	6.12881	6.18474	6.61237
ASMM10P016611	0.0303751	0.366422	1.70813	up	NM_011553	Tcp10a	t-complex protein 10a	117.596	84.3586	7.1582	6.38578	141.743	101.2	109.844	82.8167	71.6212	98.6379	7.17919	7.08863	7.20678	6.27636	6.04917	6.8318
ASMM10P028516	0.0303903	0.366422	1.37763	up	NM_009788	Calb1	calbindin 1	6374.98	5429.96	12.8158	12.3536	6289.65	6753.48	6081.8	5495.89	5108.31	5685.68	12.6448	12.9678	12.8349	12.3301	12.1847	12.5461
ASMM10P047089	0.0304141	0.366422	1.519	up	NM_027136	Ovca2	candidate tumor suppressor in ovarian cancer 2	1122.28	888.416	10.3682	9.76505	1087.59	1117.44	1161.79	868.232	861.076	935.939	10.0699	10.4798	10.5548	9.67885	9.64215	9.97416
ASMM10P001207	0.0304579	0.366422	1.78557	up	NM_009377	Th	tyrosine hydroxylase	15.9554	10.5543	4.26278	3.4264	13.9128	14.796	19.1572	10.3216	12.0457	9.2956	3.82086	4.35273	4.61475	3.23239	3.46837	3.57843
ASMM10P048417	0.0305188	0.366422	1.39765	up	NM_008143	Gnb2l1	guanine nucleotide binding protein (G protein), beta polypeptide 2 like 1	467.834	406.977	9.13237	8.64936	479.665	462.438	461.4	394.68	406.681	419.57	8.90552	9.23237	9.25921	8.55057	8.56098	8.83654
ASMM10P005772	0.0305335	0.366422	1.52668	up	NM_001177370	Nfkb2	nuclear factor of kappa light polypeptide gene enhancer in B cells 2, p49/p100	127.284	102.996	7.29042	6.68001	134.179	124.009	123.665	96.2148	101.471	111.301	7.09972	7.38521	7.38631	6.49286	6.54903	6.99815
ASMM10P015856	0.0305894	0.366422	1.94302	up	NM_172450	4930539E08Rik	RIKEN cDNA 4930539E08 gene	3789.24	2316.05	12.0634	11.1051	3806.74	3132.52	4428.46	2100.15	1938.73	2909.27	11.9011	11.885	12.4041	10.9559	10.7889	11.5705
ASMM10P008694	0.0305953	0.366422	1.39832	up	NM_133739	Tmem123	transmembrane protein 123	77.524	67.8632	6.5701	6.08641	86.0522	74.6526	71.8673	60.4185	76.6057	66.5653	6.47867	6.65453	6.5771	5.82176	6.1475	6.28996
ASMM10P037976	0.0306125	0.366422	1.29781	up	NM_001111016	Nav2	neuron navigator 2	31.7336	29.7134	5.27519	4.89911	34.9297	27.9404	32.3306	29.4583	36.8734	22.8083	5.18338	5.25335	5.38884	4.78286	5.0932	4.82127
ASMM10P006653	0.0306501	0.366422	2.00869	up	NM_007935	Epc1	enhancer of polycomb homolog 1 (Drosophila)	34.72	21.1196	5.39929	4.39304	30.3451	40.4143	33.4008	29.3111	18.349	15.6988	4.97932	5.78259	5.43597	4.77487	4.09451	4.30973
ASMM10P006257	0.0306528	0.366422	1.47124	up	NM_001253756	Gpm6a	glycoprotein m6a	7832.54	6240.6	13.108	12.551	7635.41	6766.39	9095.82	6406.56	5951.79	6363.44	12.9514	12.9696	13.403	12.5526	12.4037	12.6966
ASMM10P012469	0.030656	0.366422	1.51715	up	NM_145469	Nipal2	NIPA-like domain containing 2	464.634	370.735	9.11296	8.51159	447.606	419.611	526.685	378.448	412.567	321.19	8.80776	9.10034	9.43078	8.4899	8.58298	8.4619
ASMM10P007546	0.0306836	0.366422	1.28801	up	NM_019665	Arl6	ADP-ribosylation factor-like 6	3058.99	2806.61	11.7726	11.4074	3242.75	3042.45	2891.78	2807.2	2683.02	2929.62	11.6537	11.8448	11.8193	11.3666	11.2688	11.5869
ASMM10P017608	0.0307106	0.366422	1.35389	up	NM_021522	Usp14	ubiquitin specific peptidase 14	3720.15	3257.01	12.0526	11.6155	3936.82	3561.48	3662.14	3332.22	2946.17	3492.64	11.9486	12.073	12.1362	11.615	11.405	11.8265
ASMM10P024376	0.0307138	0.366422	1.40834	up	NM_001099327	Gm14305	predicted gene 14305	3688.17	3140.13	12.0435	11.5495	3779.54	3447.03	3837.94	3052.58	3811.64	2556.19	11.8903	12.0254	12.2148	11.4821	11.7791	11.3873
ASMM10P030148	0.0307542	0.366422	1.2906	up	NM_010305	Gnai1	guanine nucleotide binding protein (G protein), alpha inhibiting 1	69160.3	68138.6	16.3328	15.9648	69116.7	64384.6	73979.7	67943.1	72795.5	63677.2	16.2527	16.2204	16.5254	15.8885	15.9286	16.0774
ASMM10P025496	0.0307576	0.366422	4.27676	up	NM_178697	Clca5	chloride channel calcium activated 5	24.046	5.34835	4.64285	2.54633	33.788	29.8092	8.54065	5	5	6.04505	5.13701	5.34618	3.44536	2.32504	2.32654	2.98742
ASMM10P000760	0.0307601	0.366422	1.33407	up	NM_001081548	Ubr3	ubiquitin protein ligase E3 component n-recognin 3	349.276	319.191	8.71431	8.29848	397.666	350.781	299.381	328.972	300.085	328.515	8.64347	8.84679	8.65267	8.28192	8.11942	8.49409
ASMM10P030059	0.0307667	0.366422	1.27722	up	NM_011341	Sdf4	stromal cell derived factor 4	14589.7	13431.6	13.9856	13.6326	16225.9	13677.9	13865.4	13199.2	13109.8	13985.8	14.0501	13.93	13.9768	13.5662	13.4986	13.8331
ASMM10P026710	0.0308055	0.366422	1.70272	up	NM_007592	Car8	carbonic anhydrase 8	700.545	496.762	9.6676	8.89975	866.438	512.286	722.91	433.976	664.112	392.199	9.74927	9.38256	9.87095	8.68895	9.26497	8.74534
ASMM10P018986	0.0308512	0.366422	1.49927	up	NM_146681	Olfr1424	olfactory receptor 1424	12.0126	9.79645	3.86476	3.2805	12.6463	11.7389	11.6527	12.97	9.84647	6.5729	3.671	4.02873	3.89455	3.56795	3.17236	3.10118
ASMM10P055480	0.0308561	0.366422	2.24067	up	NM_026100	Tctex1d1	Tctex1 domain containing 1	12.3062	7.12005	3.8802	2.71627	12.7391	8.91883	15.2606	10.7945	5.56562	5	3.68183	3.67397	4.28479	3.29868	2.4836	2.36652
ASMM10P053573	0.0309053	0.366422	1.39754	up	NM_001048146	Azi2	5-azacytidine induced gene 2	454.592	391.125	9.07595	8.59306	510.908	495.439	357.429	390.407	395.674	387.295	8.9902	9.33468	8.90297	8.52985	8.5223	8.72702
ASMM10P038327	0.0309778	0.366422	1.3061	up	NM_025515	Ccdc90b	coiled-coil domain containing 90B	951.119	873.19	10.1267	9.74143	1000.96	886.767	965.63	844.736	917.588	857.247	9.94259	10.1429	10.2946	9.64151	9.73523	9.84754
ASMM10P006207	0.0310034	0.366422	1.50626	up	NM_001252621	Spock3	sparc/osteonectin, cwcv and kazal-like domains proteoglycan 3	387.3	311.972	8.86135	8.27037	381.256	444.977	335.668	318.564	316.355	300.998	8.58727	9.18081	8.81596	8.2374	8.19744	8.37628
ASMM10P033786	0.0310397	0.366422	1.3228	up	NM_001164089	Cops7a	COP9 (constitutive photomorphogenic) homolog, subunit 7a (Arabidopsis thaliana)	2341.77	2085.95	11.3848	10.9812	2558.7	1955.85	2510.76	2103.68	2100.91	2053.26	11.3038	11.2407	11.6098	10.9577	10.912	11.0738
ASMM10P006666	0.0310824	0.366422	1.28618	up	NM_008048	Igfbp7	insulin-like growth factor binding protein 7	1122.37	1058.1	10.3641	10.0011	1239.46	1125.95	1001.71	1018.36	1260.44	895.504	10.2571	10.4899	10.3455	9.91636	10.1777	9.90915
ASMM10P010485	0.0310936	0.366422	1.54535	up	NM_001166065	Gcnt4	glucosaminyl (N-acetyl) transferase 4, core 2 (beta-1,6-N-acetylglucosaminyltransferase)	5864.13	4451.19	12.6759	12.048	6434.44	4515	6642.96	4494.58	5271.81	3587.18	12.6803	12.3906	12.9569	12.0409	12.228	11.8752
ASMM10P041656	0.0311071	0.366422	1.3172	up	NM_146223	Cplx3	complexin 3	585.39	532.644	9.42806	9.03059	685.476	486.563	584.131	535.17	511.956	550.806	9.40704	9.30826	9.56887	8.9902	8.88926	9.21229
ASMM10P050236	0.0311271	0.366422	1.40032	up	NM_023409	Npc2	Niemann Pick type C2	4496.29	3778.92	12.3165	11.8308	4351.01	4238.19	4899.66	3479.23	4106.24	3751.3	12.1095	12.2989	12.5412	11.6734	11.8738	11.9451
ASMM10P007748	0.031142	0.366422	1.53398	up	NM_023266	Zfp120	zinc finger protein 120	187.29	150.198	7.84051	7.22323	183.108	178.886	199.875	149.588	148.21	152.797	7.54406	7.9	8.07749	7.13838	7.09681	7.4345
ASMM10P032355	0.0312373	0.366422	1.71568	up	NM_029408	Iqcd	IQ motif containing D	19.3471	13.5829	4.54795	3.76917	22.0736	19.9021	16.0658	11.3441	17.7988	11.6057	4.50988	4.77427	4.3597	3.36759	4.05218	3.88775
ASMM10P005230	0.0312555	0.366422	1.78341	up	NM_001161665	Kif26b	kinesin family member 26B	1097.15	720.22	10.299	9.46431	1155.08	804.194	1332.17	741.557	655.916	763.188	10.15	10.0074	10.7395	9.46295	9.24882	9.68117
ASMM10P006907	0.0312587	0.366422	2.53446	up	NM_009596	Scgb1b27	secretoglobin, family 1B, member 27	79.8502	34.145	6.45739	5.11571	127.136	39.3644	73.0502	32.7997	33.4232	36.2121	7.02623	5.74416	6.60177	4.93827	4.95978	5.44907
ASMM10P015699	0.0312818	0.366422	1.25152	up	NM_011062	Pdpk1	3-phosphoinositide dependent protein kinase 1	27849.1	26333.1	14.918	14.5944	25877.7	28053.1	29616.5	25987.7	27775	25236.6	14.7523	14.9385	15.0633	14.5406	14.5662	14.6763
ASMM10P027933	0.0313995	0.366422	2.99956	up	NM_183428	Epb4.1	erythrocyte protein band 4.1	55.2741	19.7458	5.84919	4.26444	101.54	31.4761	32.8063	19.5695	27.7613	11.9066	6.71427	5.42365	5.40964	4.1776	4.69083	3.92488
ASMM10P013495	0.0314433	0.36663	1.33211	up	NM_026746	Nsmce2	non-SMC element 2 homolog (MMS21, S. cerevisiae)	2440.88	2149.73	11.4387	11.025	2857.33	1977.22	2488.1	2130.24	2105.06	2213.9	11.4618	11.258	11.5964	10.9767	10.9154	11.1829
ASMM10P007570	0.0315515	0.367344	1.49645	up	NM_019777	Ikbke	inhibitor of kappaB kinase epsilon	135.488	113.814	7.38284	6.8013	135.678	133.622	137.163	126.786	133.328	81.3277	7.11746	7.49259	7.53848	6.89916	6.94177	6.56296
ASMM10P051664	0.031578	0.367344	3.1073	up	NM_001146330	Gpr52	G protein-coupled receptor 52	30.4392	11.1276	5.11017	3.47451	24.332	46.8538	20.1319	14.5233	8.70118	10.1583	4.64998	5.99674	4.68381	3.73537	2.99446	3.69372
ASMM10P036732	0.031581	0.367344	1.72819	up	NM_172908	Ovch2	ovochymase 2	38.914	26.5298	5.54066	4.7514	46.8717	25.9452	43.9252	24.5818	30.137	24.8707	5.6148	5.15006	5.85712	4.50703	4.81206	4.93511
ASMM10P027880	0.0316153	0.36737	1.28533	up	NM_080442	Tssk3	testis-specific serine kinase 3	52.9114	50.9439	6.01661	5.65448	62.1321	47.5314	49.0707	53.1928	62.8251	36.8137	6.01809	6.01794	6.01381	5.63456	5.85712	5.47174
ASMM10P006908	0.0317571	0.368296	1.41522	up	NM_207624	Ace	angiotensin I converting enzyme (peptidyl-dipeptidase A) 1	73.5077	63.6249	6.49663	5.99561	78.7247	72.2764	69.5219	57.3684	70.225	63.2813	6.35774	6.60623	6.52593	5.74803	6.02034	6.21844
ASMM10P005397	0.031771	0.368296	1.26849	up	NM_001163718	Tsr3	TSR3 20S rRNA accumulation	238.991	230.233	8.18235	7.83924	276.317	226.222	214.433	227.015	228.113	235.57	8.12905	8.23067	8.18734	7.74603	7.72901	8.04267
ASMM10P025973	0.0318306	0.368296	1.31754	up	NM_009250	Serpini1	serine (or cysteine) peptidase inhibitor, clade I, member 1	6683.91	5963.95	12.885	12.4872	7357.18	5810.11	6884.44	6374.99	5502.82	6014.04	12.8991	12.7521	13.0039	12.5472	12.2938	12.6205
ASMM10P055073	0.0318655	0.368296	3.60901	up	NM_146849	Olfr1157	olfactory receptor 1157	27.0512	7.66425	4.82671	2.97511	48.4012	19.7058	13.0467	5.64632	7.89187	9.45456	5.66259	4.75877	4.05879	2.45825	2.86372	3.60336
ASMM10P004767	0.0318684	0.368296	1.31981	up	NM_001110202	Trim9	tripartite motif-containing 9	925.833	841.184	10.0874	9.68711	955.252	973.315	848.931	829.082	874.766	819.703	9.88291	10.2756	10.1038	9.6155	9.66472	9.78112
ASMM10P009267	0.031916	0.368296	1.28124	up	NM_175009	Eny2	enhancer of yellow 2 homolog (Drosophila)	2815.67	2597.06	11.653	11.2954	2886.56	2840.66	2719.79	2709.62	2498.87	2582.68	11.4806	11.7542	11.7241	11.3179	11.1666	11.4018
ASMM10P044358	0.0319676	0.368296	1.33823	up	NM_025921	2610002M06Rik	RIKEN cDNA 2610002M06 gene	20731	17948.7	14.4736	14.0533	18529.1	21616.5	22047.5	18560.5	17837.1	17448.4	14.2499	14.5622	14.6088	14.0698	13.9333	14.1569
ASMM10P004506	0.0320661	0.368296	1.4109	up	NM_001077712	Stag2	stromal antigen 2	786.518	670.098	9.85581	9.35919	822.001	706.244	831.31	632.901	675.329	702.064	9.67459	9.82071	10.0721	9.23039	9.28879	9.5584
ASMM10P014497	0.0321184	0.368701	1.31699	up	NM_028815	Cep97	centrosomal protein 97	5880.2	5260.49	12.7012	12.3039	5544.28	5882.31	6213.99	5289.31	5581.22	4910.95	12.4635	12.7727	12.8673	12.2714	12.3104	12.3301
ASMM10P030384	0.0321437	0.368701	1.63515	up	NM_001163073	Lcorl	ligand dependent nuclear receptor corepressor-like	754.883	558.091	9.79905	9.08962	751.547	712.139	800.963	509.896	520.516	643.862	9.54277	9.83644	10.0179	8.92233	8.91493	9.4316
ASMM10P013359	0.0321736	0.368754	1.46698	up	NM_008304	Sdc2	syndecan 2	1262.83	1024.46	10.5212	9.96837	1231.5	1457.02	1099.99	1028.56	1125.73	919.084	10.2496	10.8319	10.4822	9.9339	10.0232	9.94798
ASMM10P041097	0.0322983	0.36877	1.71512	up	NM_008559	Mc1r	melanocortin 1 receptor	68.6206	48.3158	6.38656	5.60825	59.0437	80.5173	66.3009	52.5136	49.9291	42.5046	5.94166	6.75697	6.46104	5.61552	5.53425	5.67498
ASMM10P005404	0.0323431	0.36877	1.41211	up	NM_001163746	Pgm3	phosphoglucomutase 3	620.401	529.479	9.51835	9.0205	629.76	598.137	633.305	537.447	506.675	544.315	9.27749	9.59259	9.68497	8.99543	8.87274	9.19332
ASMM10P030396	0.0324233	0.36877	1.38145	up	NM_001253857	Tet1	tet methylcytosine dioxygenase 1	1946.11	1676.57	11.1365	10.6703	1861.91	1900.55	2075.87	1708.22	1776.18	1545.3	10.8613	11.1957	11.3523	10.6564	10.6724	10.682
ASMM10P028483	0.0326483	0.368978	1.36067	up	NM_001256142	Fsbp	fibrinogen silencer binding protein	72.4592	66.2117	6.47723	6.03291	76.7392	70.16	70.4782	72.7593	78.9655	46.9104	6.32041	6.5639	6.54737	6.09362	6.193	5.81211
ASMM10P011020	0.0326785	0.368978	1.34373	up	NM_009351	Tep1	telomerase associated protein 1	2217.61	1959.3	11.3134	10.8872	2424.71	1876.34	2351.77	1798.29	2176.16	1903.45	11.2353	11.1799	11.5251	10.7297	10.9616	10.9702
ASMM10P044710	0.0327627	0.368978	1.31494	up	NM_029730	Mospd2	motile sperm domain containing 2	513.983	475.003	9.26089	8.8659	523.537	519.92	498.493	483.535	521.149	420.326	9.02077	9.40043	9.36148	8.84178	8.91699	8.83892
ASMM10P052596	0.0327943	0.368978	1.45287	up	NM_009256	Serpinb9	serine (or cysteine) peptidase inhibitor, clade B, member 9	36.4332	30.1515	5.478	4.9391	39.7894	36.9223	32.588	27.6948	33.0678	29.6918	5.37667	5.65663	5.40071	4.68968	4.94477	5.18285
ASMM10P025904	0.0328147	0.368978	2.4364	up	NM_001243003	Gm8298	predicted gene 8298	26.7048	12.8271	4.99345	3.7087	19.556	28.767	31.7915	11.8985	12.7379	13.845	4.31986	5.29851	5.36197	3.43572	3.55269	4.13768
ASMM10P007839	0.0329692	0.368978	1.28289	up	NM_025339	Tmem42	transmembrane protein 42	434.458	407.72	9.01087	8.65148	533.341	400.692	369.342	441.843	373.111	408.205	9.04714	9.03486	8.95063	8.71648	8.4402	8.79776
ASMM10P036951	0.0329949	0.368978	1.41089	up	NM_080638	Mvp	major vault protein	8615.51	7101.41	13.2325	12.7359	8966.23	7246.24	9634.08	6508.95	7652.93	7142.36	13.1571	13.0581	13.4823	12.5722	12.7628	12.8727
ASMM10P004201	0.0329956	0.368978	1.29014	up	NM_001029936	Specc1	sperm antigen with calponin homology and coiled-coil domains 1	115.536	108.804	7.13232	6.76479	139.761	102.109	104.737	108.177	107.491	110.744	7.16043	7.09893	7.13759	6.6699	6.63354	6.99092
ASMM10P044850	0.0330296	0.368978	1.28222	up	NM_026070	Ccdc53	coiled-coil domain containing 53	1855.67	1727.9	11.0716	10.713	2048.48	1717.06	1801.45	1672.15	1684.95	1826.61	10.992	11.063	11.16	10.6271	10.5974	10.9145
ASMM10P052266	0.0330727	0.368978	1.6016	up	NM_145513	Tiprl	TIP41, TOR signalling pathway regulator-like (S. cerevisiae)	366.968	275.527	8.7733	8.09378	380.722	289.546	430.636	280.794	269.062	276.724	8.58488	8.57569	9.15933	8.055	7.9621	8.26425
ASMM10P020595	0.0330946	0.368978	1.25921	up	NM_019667	Stam2	signal transducing adaptor molecule (SH3 domain and ITAM motif) 2	11412.8	10656.8	13.6298	13.2973	10675	12088.7	11474.7	10718.5	11282.8	9968.94	13.4278	13.7606	13.7009	13.2691	13.2901	13.3325
ASMM10P005450	0.0331532	0.368978	1.28604	up	NM_001164173	Cpsf1	cleavage and polyadenylation specific factor 1	9017.27	8169.22	13.3009	12.938	9321.9	8419.21	9310.71	8287.11	7850.91	8369.66	13.2147	13.2471	13.4409	12.9139	12.797	13.1029
ASMM10P048734	0.0331963	0.368978	1.32546	up	NM_001277079	Gas7	growth arrest specific 7	50538.3	46322.6	15.8276	15.4211	50565	47348.3	53701.8	45771.7	46241.5	46954.5	15.7596	15.7226	16.0005	15.3474	15.3101	15.6058
ASMM10P008936	0.0332277	0.368978	1.45989	up	NM_145967	Vstm2a	V-set and transmembrane domain containing 2A	296.379	247.735	8.48007	7.93422	350.145	271.284	267.708	228.648	235.041	279.516	8.46021	8.48771	8.4923	7.75652	7.77033	8.27581
ASMM10P029072	0.033305	0.368978	1.34353	up	NM_001161608	Gm13272	predicted gene 13272	103.678	95.265	6.99601	6.56998	104.82	95.1511	111.063	103.086	100.715	81.9942	6.76451	7.00003	7.22348	6.59787	6.53758	6.5745
ASMM10P006949	0.0333059	0.368978	1.62509	up	NM_009828	Ccna2	cyclin A2	10.14	7.43	3.61534	2.91482	11.8555	7.5456	11.0188	6.16325	9.89241	6.23434	3.5726	3.46071	3.8127	2.5371	3.17839	3.02896
ASMM10P005185	0.0334377	0.368978	1.34682	up	NM_021386	Cldn10	claudin 10	551.035	494.133	9.35204	8.92249	565.627	528.233	559.245	464.259	541.543	476.597	9.12617	9.42163	9.50833	8.78529	8.97179	9.01039
ASMM10P029191	0.0334507	0.368978	1.98205	up	NM_001122899	Lepr	leptin receptor	558.198	347.919	9.37154	8.38455	571.48	555.9	547.215	272.329	314.988	456.44	9.14087	9.49539	9.47836	8.01203	8.19073	8.95089
ASMM10P053392	0.0334762	0.368978	1.2804	up	NM_001161458	Cbfb	core binding factor beta	74.0179	70.9153	6.50873	6.15214	76.0724	68.8851	77.0961	73.2025	78.3391	61.2043	6.30721	6.53649	6.68249	6.10196	6.17908	6.17537
ASMM10P054260	0.0334833	0.368978	1.36428	up	ENSMUST00000022150	Cartpt	CART prepropeptide	650.099	569.881	9.57337	9.12523	776.221	651.487	522.589	510.77	606.15	592.723	9.59236	9.70778	9.41996	8.92411	9.13522	9.31635
ASMM10P005740	0.0334834	0.368978	1.94166	up	NM_001172126	Rbms3	RNA binding motif, single stranded interacting protein	47.4306	30.0276	5.8633	4.90602	53.166	44.7824	44.3433	28.233	24.5214	37.3283	5.79314	5.92735	5.86942	4.7218	4.50659	5.48966
ASMM10P023244	0.0334977	0.368978	1.49418	up	NM_011931	Rfwd2	ring finger and WD repeat domain 2	6258.98	4923.1	12.7808	12.2014	5613.41	5887.78	7275.75	4821.77	5584.64	4362.9	12.4831	12.7748	13.0844	12.138	12.3111	12.1552
ASMM10P011544	0.0335046	0.368978	1.56876	up	NM_146051	3830406C13Rik	RIKEN cDNA 3830406C13 gene	308.96	244.014	8.54392	7.8943	319.308	267.767	339.804	287.43	269.042	175.572	8.32905	8.47053	8.8322	8.09368	7.96188	7.62735
ASMM10P000750	0.0335228	0.368978	1.59689	up	NM_010653	Klrc2	killer cell lectin-like receptor subfamily C, member 2	83.2707	63.7072	6.6756	6.00033	73.6676	83.0955	93.0491	67.7097	68.3724	55.0395	6.26135	6.80581	6.95962	5.98922	5.98277	6.029
ASMM10P000135	0.0335763	0.368978	1.53562	up	NM_133885	Osbpl9	oxysterol binding protein-like 9	103.603	81.5649	6.97028	6.35146	121.814	80.2	108.795	80.3298	78.1811	86.1837	6.96975	6.75092	7.19017	6.23358	6.17578	6.645
ASMM10P053473	0.0335931	0.368978	1.43402	up	NM_178709	Rnf214	ring finger protein 214	263.689	224.616	8.31981	7.79974	292.713	246.55	251.804	200.607	230.676	242.565	8.2045	8.35173	8.40319	7.56818	7.7438	8.08722
ASMM10P039418	0.0336052	0.368978	1.30297	up	NM_025436	Sc4mol	sterol-C4-methyl oxidase-like	21478.2	19324.1	14.5374	14.1556	21068.9	20948.5	22417.1	17274.5	21274.9	19423.1	14.4528	14.5224	14.6369	13.9516	14.1988	14.3163
ASMM10P023409	0.0336369	0.368978	2.3418	up	NM_001142336	Lmo2	LIM domain only 2	11.9132	5.45831	3.79972	2.5721	13.148	14.7192	7.87236	5	5	6.37494	3.73333	4.34542	3.3204	2.32504	2.32654	3.06472
ASMM10P047008	0.0336872	0.368978	1.55136	up	NM_010880	Ncl	nucleolin	805.145	625.504	9.89183	9.2583	822.259	720.631	872.546	576.962	603.529	696.019	9.67629	9.85357	10.1456	9.09799	9.12872	9.54818
ASMM10P040876	0.0337366	0.368978	1.37439	up	NM_148952	E2f4	E2F transcription factor 4	50.9444	44.2775	5.94415	5.48536	62.0409	50.7618	40.0306	47.5869	44.0514	41.1942	6.0157	6.10498	5.71177	5.47886	5.34661	5.63061
ASMM10P045671	0.0337659	0.368978	2.67937	up	NM_146261	Fam199x	family with sequence similarity 199, X-linked	31.867	14.1607	5.23121	3.80932	39.9767	19.8585	35.7658	10.9307	12.7087	18.8428	5.38307	4.77053	5.54003	3.31747	3.54954	4.56095
ASMM10P017046	0.0337692	0.368978	1.64354	up	NM_020603	Wdr46	WD repeat domain 46	8346.64	5884.55	13.1765	12.4597	7442.15	7076.51	10521.2	6703.93	5930.53	5019.2	12.9109	13.0252	13.5935	12.6194	12.3988	12.361
ASMM10P046238	0.033771	0.368978	1.30916	up	NM_172439	Inpp5j	inositol polyphosphate 5-phosphatase J	2429.69	2205.02	11.4504	11.0618	2412.33	2361.49	2515.23	2227.51	2234	2153.54	11.2274	11.5117	11.6122	11.0406	11.0028	11.142
ASMM10P047105	0.0338167	0.368978	1.43853	up	NM_029658	Fam101b	family with sequence similarity 101, member B	4473.23	3666.32	12.3159	11.7913	4486.29	4233.52	4699.9	3290.5	3675.41	4033.03	12.1601	12.2978	12.4898	11.5974	11.7255	12.051
ASMM10P039273	0.0338258	0.368978	1.73662	up	NM_027998	Cldn23	claudin 23	282.566	200.455	8.41635	7.62007	307.823	246.288	293.588	209.614	161.498	230.252	8.27603	8.34966	8.62335	7.63289	7.21925	8.00807
ASMM10P009519	0.0338851	0.368978	1.30891	up	NM_178650	Tbc1d10c	TBC1 domain family, member 10c	27.4229	24.855	5.05114	4.66277	33.8645	23.2505	25.1536	24.9732	25.5401	24.0515	5.14047	5.00176	5.01117	4.53141	4.56689	4.89001
ASMM10P002525	0.0338894	0.368978	1.58301	up	NM_001167873	Zfp568	zinc finger protein 568	401.045	302.404	8.88959	8.22692	424.662	304.238	474.233	312.615	307.829	286.767	8.73165	8.6429	9.29422	8.21142	8.15569	8.31365
ASMM10P033983	0.033974	0.368978	1.51721	up	NM_023042	Recql	RecQ protein-like	2812.96	2177.53	11.6457	11.0443	2631.46	2594.47	3212.95	2129.93	2209.51	2193.14	11.3416	11.6326	11.9629	10.9765	10.9879	11.1686
ASMM10P008534	0.0339758	0.368978	1.29847	up	NM_030108	Tmem33	transmembrane protein 33	1651.52	1526.82	10.9109	10.5341	1698.05	1750.17	1506.33	1536.07	1542.63	1501.77	10.7214	11.0906	10.9208	10.5009	10.4641	10.6374
ASMM10P008023	0.0340742	0.368978	1.25544	up	NM_026417	Yipf4	Yip1 domain family, member 4	205.493	199.389	7.96035	7.63215	249.305	185.256	181.917	200.317	194.049	203.802	7.98647	7.95008	7.9445	7.56668	7.4959	7.83388
ASMM10P001947	0.0341018	0.368978	1.30699	up	NM_018854	Ift20	intraflagellar transport 20	1226.48	1122.45	10.4864	10.1001	1315.7	1074.9	1288.84	1120.54	1127.08	1119.73	10.3472	10.4174	10.6945	10.0549	10.0253	10.2202
ASMM10P007501	0.0341985	0.368978	1.3185	up	NM_018864	Impa1	inositol (myo)-1(or 4)-monophosphatase 1	2724.94	2443.24	11.6096	11.2107	2740.61	2542.87	2891.33	2451.72	2492.2	2385.81	11.4042	11.6059	11.8188	11.1787	11.163	11.2904
ASMM10P033299	0.0342279	0.368978	1.36449	up	NM_028832	Mterfd3	MTERF domain containing 3	7416.37	6351.07	13.0293	12.5809	7035.71	6927.02	8286.39	6351.42	6382.51	6319.28	12.8175	13.0021	13.2684	12.5428	12.5106	12.6894
ASMM10P010369	0.0342537	0.368978	1.46843	up	NM_030711	Erap1	endoplasmic reticulum aminopeptidase 1	359.88	301.041	8.76254	8.20826	402.115	339.749	337.776	257.089	314.097	331.935	8.65968	8.80402	8.82393	7.92963	8.18583	8.50933
ASMM10P042020	0.0342686	0.368978	1.38685	up	NM_001033210	Pls1	plastin 1 (I-isoform)	7019.64	5944.04	12.9469	12.4751	6724.82	6327.79	8006.31	5828.47	6666.76	5336.9	12.7468	12.8735	13.2205	12.4156	12.5696	12.4401
ASMM10P048793	0.0343055	0.368978	1.40644	up	NM_029348	Zbtb4	zinc finger and BTB domain containing 4	264.097	228.328	8.30224	7.8102	335.768	247.158	209.364	198.262	278.124	208.599	8.40198	8.35569	8.14905	7.55229	8.00902	7.86929
ASMM10P036378	0.0344284	0.369278	1.41749	up	NM_027420	2610034B18Rik	RIKEN cDNA 2610034B18 gene	297.451	255.462	8.48994	7.9866	317.077	256.047	319.228	253.845	253.584	258.957	8.31953	8.4066	8.74369	7.9098	7.87715	8.17286
ASMM10P009356	0.0344668	0.369278	1.32913	up	NM_176839	Abcc5	ATP-binding cassette, sub-family C (CFTR/MRP), member 5	1009.33	920.121	10.2041	9.79364	1175.33	917.481	935.17	1087.11	966.675	706.582	10.1739	10.1916	10.2469	10.0117	9.80201	9.5672
ASMM10P028690	0.0344855	0.369278	1.41064	up	NM_016658	Galt	galactose-1-phosphate uridyl transferase	2663.73	2232.32	11.5718	11.0754	2679.88	2320.75	2990.56	2271.27	2506.65	1919.05	11.3697	11.486	11.8596	11.0702	11.1723	10.9838
ASMM10P018173	0.0345551	0.369388	1.25601	up	NM_001146298	Wac	WW domain containing adaptor with coiled-coil	2674.11	2521.59	11.5782	11.2494	3047.89	2186.16	2788.29	2671.2	2584.05	2309.51	11.5603	11.4111	11.7632	11.292	11.2171	11.239
ASMM10P005451	0.0345918	0.369388	1.28545	up	NM_001164177	Psmd10	proteasome (prosome, macropain) 26S subunit, non-ATPase, 10	466.793	440.292	9.12315	8.76088	521.077	454.689	424.612	460.911	412.027	447.937	9.01504	9.21275	9.14167	8.77588	8.58151	8.92526
ASMM10P027950	0.034665	0.369388	1.37169	up	NM_026039	Med18	mediator complex subunit 18	2456.88	2126.12	11.463	11.0071	2371.52	2402.94	2596.18	2039.07	2298.72	2040.55	11.1997	11.529	11.6605	10.9139	11.0403	11.0671
ASMM10P026895	0.0347243	0.369472	1.48806	up	NM_025995	Fbxo5	F-box protein 5	449.483	363.891	9.05526	8.48182	486.013	351.747	510.688	372.418	418.024	301.232	8.92255	8.84977	9.39346	8.46627	8.60153	8.37767
ASMM10P044684	0.0347825	0.369472	1.78478	up	NM_001001496	Gja6	gap junction protein, alpha 6	213.43	142.534	7.98333	7.14758	235.13	143.55	261.61	153.488	139.769	134.344	7.90112	7.5875	8.46137	7.17571	7.00827	7.25877
ASMM10P031964	0.0348266	0.369472	1.50627	up	NM_026735	Mob1b	MOB kinase activator 1B	107.061	87.1022	7.02869	6.4377	124.671	100.279	96.2318	91.2926	75.58	94.4341	6.99856	7.07723	7.01027	6.41305	6.12758	6.77247
ASMM10P043346	0.0348916	0.369472	1.45021	up	NM_177275	Amigo3	adhesion molecule with Ig like domain 3	1012.02	837.372	10.2149	9.67866	994.296	942.979	1098.78	889.346	810.108	812.662	9.93294	10.2315	10.4803	9.7141	9.55357	9.76831
ASMM10P050829	0.0348941	0.369472	1.68352	up	NM_020287	Insm2	insulinoma-associated 2	154.456	113.467	7.56523	6.81374	159.321	135.272	168.775	125.747	94.5875	120.067	7.34674	7.51075	7.83819	6.88612	6.45283	7.10229
ASMM10P042973	0.0348993	0.369472	1.30463	up	NM_023431	Mum1	melanoma associated antigen (mutated) 1	1533.48	1395.86	10.7838	10.4002	1972.74	1291.66	1336.04	1358.06	1374.09	1455.41	10.9387	10.6698	10.743	10.3228	10.294	10.5838
ASMM10P036784	0.0349275	0.369472	1.77028	up	NM_031252	Il23a	interleukin 23, alpha subunit p19	92.8988	63.5605	6.82253	5.99855	83.7658	112.082	82.8491	63.9493	62.138	64.5942	6.44181	7.23737	6.7884	5.90481	5.84244	6.24841
ASMM10P044192	0.0349812	0.369472	1.33406	up	NM_012010	Eif2s3x	eukaryotic translation initiation factor 2, subunit 3, structural gene X-linked	8949.83	7906.81	13.2895	12.8737	10075.1	7345	9429.36	8238.5	8908.61	6573.32	13.3411	13.0716	13.4559	12.9039	12.9733	12.744
ASMM10P045066	0.0349869	0.369472	1.39215	up	NM_001034059	Ccdc160	coiled-coil domain containing 160	1360.3	1169.23	10.6344	10.1571	1363.17	1280.06	1437.66	1175.73	1133.74	1198.22	10.4028	10.6556	10.845	10.1247	10.0338	10.313
ASMM10P007644	0.0350755	0.369472	1.62872	up	NM_021325	Cd200r1	CD200 receptor 1	56.0803	40.83	6.06058	5.35684	74.6293	38.8652	54.7465	35.7538	49.4924	37.2439	6.27863	5.72527	6.17786	5.06429	5.51997	5.48627
ASMM10P008202	0.0351149	0.369472	2.80751	up	NM_027613	Mmrn1	multimerin 1	41.0607	16.83	5.55502	4.06573	38.0089	60.0325	25.1409	22.7431	12.9497	14.7972	5.3094	6.34508	5.01058	4.39445	3.57461	4.22814
ASMM10P042745	0.0351267	0.369472	1.37115	up	NM_024266	Rps25	ribosomal protein S25	2268.25	1966.9	11.3522	10.8969	2170.68	2381.05	2253.04	2004.52	2016.59	1879.6	11.0689	11.5196	11.4683	10.885	10.8534	10.9522
ASMM10P040162	0.0351311	0.369472	1.55877	up	NM_173189	Mcph1	microcephaly, primary autosomal recessive 1	129.67	102.368	7.31025	6.66984	126.444	112.255	150.31	118.154	101.659	87.2893	7.01888	7.23889	7.67297	6.79412	6.55206	6.66334
ASMM10P041414	0.0351372	0.369472	1.66055	up	NM_146745	Olfr957	olfactory receptor 957	89.9739	64.3419	6.74052	6.00887	117.736	61.0277	91.1584	74.8075	57.4175	60.8006	6.92437	6.36747	6.92974	6.1305	5.72829	6.16781
ASMM10P016314	0.0351589	0.369472	1.34652	up	NM_198006	Coa5	cytochrome C oxidase assembly factor 5	22198.4	19222	14.5849	14.1556	20597.7	20604.4	25393	19061.5	20102.5	18502.1	14.4139	14.5023	14.8384	14.1032	14.1173	14.2464
ASMM10P032313	0.0351737	0.369472	1.34764	up	NM_007475	Rplp0	ribosomal protein, large, P0	1372.35	1224.95	10.6494	10.2189	1414.44	1326.5	1376.11	1162.93	1229.7	1282.2	10.4519	10.7119	10.7842	10.1083	10.1438	10.4046
ASMM10P000121	0.0352507	0.369472	1.43618	up	NM_025675	Dph6	diphthamine biosynthesis 6	409.725	348.905	8.94863	8.42639	419.635	419.496	390.043	353.734	326.646	366.335	8.71742	9.09984	9.02864	8.38709	8.24333	8.64877
ASMM10P035521	0.0353409	0.369472	1.41351	up	NM_001105179	Vmn2r51	vomeronasal 2, receptor 51	83.814	71.7865	6.66668	6.1674	103.541	69.1629	78.7379	76.3362	65.4271	73.5962	6.74499	6.54349	6.71156	6.15731	5.91785	6.42705
ASMM10P025813	0.0354713	0.369472	1.41845	up	NM_175515	Intu	inturned planar cell polarity effector homolog (Drosophila)	45.8436	39.353	5.81997	5.31565	47.2426	44.5495	45.7386	37.171	41.7062	39.1819	5.62584	5.92049	5.91358	5.11865	5.26952	5.55879
ASMM10P054340	0.035481	0.369472	1.28695	up	NM_011190	Psme2	proteasome (prosome, macropain) activator subunit 2 (PA28 beta)	249.239	239.922	8.24601	7.88206	262.821	241.169	243.728	250.058	276.218	193.492	8.05796	8.31953	8.36054	7.8859	7.99776	7.76251
ASMM10P009778	0.0355287	0.369472	1.44952	up	NM_212484	Cnot6	CCR4-NOT transcription complex, subunit 6	687.146	570.14	9.66253	9.12696	659.895	668.155	733.388	542.591	627.068	540.762	9.35058	9.74436	9.89265	9.01195	9.18447	9.18447
ASMM10P052521	0.035531	0.369472	1.26758	up	NM_019551	Tdp2	tyrosyl-DNA phosphodiesterase 2	453.679	434.405	9.0857	8.74362	490.485	404.379	466.173	463.078	432.442	407.696	8.93487	9.04779	9.27443	8.78214	8.6533	8.79542
ASMM10P007353	0.0355726	0.369472	1.35264	up	NM_013787	Skp2	S-phase kinase-associated protein 2 (p45)	49.9043	44.9008	5.93947	5.5037	49.1516	52.4796	48.0816	47.5474	47.8969	39.2581	5.68405	6.15174	5.98264	5.4776	5.47222	5.56128
ASMM10P039581	0.0355786	0.369472	2.22918	up	NM_011925	Cd97	CD97 antigen	49.2356	25.2478	5.83583	4.67932	59.7981	27.1742	60.7346	22.3132	28.2303	25.1999	5.96214	5.21314	6.33223	4.36594	4.7181	4.95391
ASMM10P043207	0.0355832	0.369472	1.54762	up	NM_177352	Gk5	glycerol kinase 5 (putative)	391.173	306.063	8.87345	8.2434	370.682	348.843	453.993	312.375	323.367	282.448	8.5445	8.83912	9.23671	8.21007	8.22903	8.2911
ASMM10P032630	0.0356067	0.369472	1.58476	up	NM_148951	Gipc3	GIPC PDZ domain containing family, member 3	97.1068	75.121	6.89466	6.23039	93.8843	109.52	87.9157	85.7505	68.4037	71.2088	6.60602	7.2036	6.87435	6.3247	5.98339	6.38307
ASMM10P038178	0.0356217	0.369472	3.71422	up	NM_007424	Acan	aggrecan	48.5407	13.878	5.70408	3.81102	55.8812	69.3282	20.4126	13.8149	11.5841	16.235	5.86044	6.54727	4.70452	3.66051	3.41495	4.35759
ASMM10P050724	0.0356502	0.369472	1.33634	up	NM_027828	Fam110c	family with sequence similarity 110, member C	493.903	445.303	9.18305	8.76476	624.503	444.245	412.962	387.149	530.285	418.476	9.26359	9.17852	9.10704	8.5198	8.94109	8.8334
ASMM10P055664	0.035679	0.369472	2.27788	up	NM_010474	Hs3st1	heparan sulfate (glucosamine) 3-O-sulfotransferase 1	165.779	87.1831	7.63161	6.44392	114.431	176.73	206.177	96.5703	88.9829	75.9962	6.88687	7.88249	8.12548	6.49901	6.36206	6.47068
ASMM10P012729	0.0357984	0.369472	1.25948	up	NM_025412	Pycrl	pyrroline-5-carboxylate reductase-like	17634	16387.4	14.2541	13.9213	16919.7	18368.7	17613.5	16362.8	16374.5	16425	14.1094	14.3448	14.3082	13.8764	13.8143	14.0732
ASMM10P009719	0.0358084	0.369472	2.91077	up	NM_199465	Nexn	nexilin	844.279	315.241	9.81979	8.27839	590.998	1385.21	556.625	283.388	366.587	295.748	9.1859	10.7705	9.50302	8.07112	8.41162	8.35244
ASMM10P043417	0.0358509	0.369472	1.30199	up	NM_172928	Dclk3	doublecortin-like kinase 3	1184.74	1082.21	10.4304	10.0497	1331.65	1256.53	966.038	1148.28	1040.75	1057.6	10.3667	10.6285	10.296	10.0883	9.91575	10.145
ASMM10P000867	0.0359297	0.369472	1.2541	up	NM_001252105	Cadps2	Ca2+-dependent activator protein for secretion 2	356.941	346.644	8.74289	8.41623	409.108	306.117	355.599	366.111	336.41	337.412	8.68146	8.65117	8.89603	8.43694	8.28344	8.52831
ASMM10P036233	0.0359302	0.369472	1.49339	up	NM_011746	Mkrn3	makorin, ring finger protein, 3	611.576	493.687	9.49553	8.91694	578.06	598.974	657.693	477.882	567.185	435.993	9.15528	9.59517	9.73613	8.82452	9.03896	8.88733
ASMM10P006725	0.036028	0.369472	1.28083	up	NM_008497	Lhb	luteinizing hormone beta	1620.78	1525.81	10.8868	10.5297	1647.31	1672.43	1542.6	1587.07	1537.71	1452.64	10.6733	11.0344	10.9527	10.5473	10.4611	10.5808
ASMM10P011729	0.0361094	0.369472	1.97756	up	NM_001033547	4922505E12Rik	RIKEN cDNA 4922505E12 gene	26.3956	16.1062	5.00656	4.02284	26.6763	28.1536	24.3568	15.2301	13.886	19.2025	4.78777	5.26694	4.96497	3.80504	3.67656	4.58693
ASMM10P011976	0.036115	0.369472	1.41313	up	NM_146106	Lyplal1	lysophospholipase-like 1	3056.81	2567.09	11.771	11.2721	3246.99	2900.68	3022.76	2443.28	2361.05	2896.95	11.6557	11.7802	11.8772	11.1717	11.0822	11.5625
ASMM10P049122	0.0361841	0.369472	1.32604	up	NM_029788	Rnft1	ring finger protein, transmembrane 1	1515.54	1376.26	10.7867	10.3795	1535.86	1422.87	1587.89	1335.69	1549.99	1243.1	10.5675	10.8046	10.9879	10.3013	10.4706	10.3667
ASMM10P021772	0.0361856	0.369472	1.64787	up	NM_175093	Trib3	tribbles homolog 3 (Drosophila)	987.023	711.456	10.1551	9.43451	1026.61	749.972	1184.49	724.617	837.885	571.865	9.97974	9.90915	10.5764	9.43224	9.6018	9.26948
ASMM10P018919	0.0362404	0.369472	1.32002	up	NM_010316	Gng3	guanine nucleotide binding protein (G protein), gamma 3	5680.48	5039.34	12.6446	12.244	6084.59	4796.68	6160.17	5030.77	4986.25	5101.01	12.6002	12.481	12.8526	12.197	12.1559	12.3791
ASMM10P004273	0.0363077	0.369658	2.05289	up	NM_001033437	Lsmem1	leucine-rich single-pass membrane protein 1	13.6746	7.82212	4.04257	3.00492	12.6403	12.3558	16.0275	10.2217	5.50103	7.74367	3.67002	4.10069	4.35701	3.21517	2.47202	3.32755
ASMM10P013110	0.0363413	0.369747	1.73554	up	NM_001024702	C1ql4	complement component 1, q subcomponent-like 4	63.607	41.5774	6.18235	5.38696	99.5676	43.0672	48.1863	44.102	47.18	33.4501	6.68813	5.87325	5.98568	5.36829	5.4478	5.34481
ASMM10P021328	0.0363742	0.369824	1.74924	up	NM_027759	Fsip1	fibrous sheath-interacting protein 1	188.802	134.743	7.85341	7.04668	194.143	184.006	188.257	109.697	135.119	159.413	7.63102	7.93983	7.98938	6.68978	6.95962	7.49064
ASMM10P008301	0.036426	0.369893	1.66515	up	NM_028326	Zfp618	zinc finger protein 618	73.1854	53.5298	6.4837	5.74804	76.8797	79.9	62.7765	52.3883	48.6495	59.5516	6.32376	6.74612	6.38121	5.61184	5.4949	6.13738
ASMM10P022094	0.0364405	0.369893	1.79193	up	NM_007557	Bmp7	bone morphogenetic protein 7	10488.6	6705.6	13.4875	12.646	9386.36	9258.46	12821	5888.69	6231.81	7996.32	13.2213	13.3883	13.853	12.4303	12.4711	13.0365
ASMM10P029142	0.036483	0.369981	1.46305	up	NM_001122952	Nfia	nuclear factor I/A	14.0296	11.3719	4.06103	3.51205	17.3237	9.45002	15.3151	13.262	12.8342	8.01953	4.14816	3.74465	4.29028	3.59912	3.56195	3.37509
ASMM10P002388	0.0365126	0.370109	1.4594	up	NM_153387	Tubgcp4	tubulin, gamma complex associated protein 4	70.0221	57.6304	6.39601	5.85063	85.9608	71.0242	53.0813	69.8937	54.1411	48.8566	6.47691	6.581	6.13011	6.03436	5.64788	5.86965
ASMM10P041289	0.0366051	0.370703	1.46554	up	NM_145612	Zfp810	zinc finger protein 810	4399.71	3532.52	12.2875	11.7361	4905.67	3621.34	4672.12	3377.18	3284.02	3936.34	12.2868	12.0976	12.4781	11.6357	11.5585	12.0139
ASMM10P039227	0.0366571	0.371057	1.35539	up	NM_008054	Fyn	Fyn proto-oncogene	5511.42	4793.04	12.6075	12.1688	5480.96	5150.81	5902.48	4579.73	4729.13	5070.27	12.4437	12.5874	12.7913	12.0649	12.0725	12.3689
ASMM10P006622	0.0367305	0.371108	1.3518	up	NM_007713	Clk3	CDC-like kinase 3	920.564	818.955	10.0862	9.65136	935.693	905.356	920.644	791.062	828.572	837.232	9.85847	10.1757	10.2246	9.55304	9.58721	9.81381
ASMM10P031807	0.0367834	0.371108	1.27091	up	NM_011583	Theg	testicular haploid expressed gene	39.3289	37.1007	5.57814	5.23227	47.878	32.548	37.5608	36.714	38.9527	35.6353	5.64769	5.4738	5.61292	5.09889	5.1728	5.42513
ASMM10P023511	0.0368337	0.371108	1.3992	up	NM_024254	Katnbl1	katanin p80 subunit B like 1	221.614	195.013	8.08567	7.60107	224.254	215.073	225.516	190.814	197.459	196.768	7.83722	8.16205	8.25775	7.49662	7.52152	7.78508
ASMM10P018991	0.0368376	0.371108	1.5255	up	NM_146682	Olfr76	olfactory receptor 76	74.3071	59.5113	6.49959	5.89031	78.096	58.0684	86.7568	59.4903	72.1702	46.8734	6.34581	6.29748	6.85548	5.79993	6.05997	5.81104
ASMM10P036577	0.0369329	0.371108	1.61335	up	NM_008035	Folr2	folate receptor 2 (fetal)	207.759	159.254	7.99236	7.30231	193.38	212.253	217.643	142.86	173.807	161.097	7.62434	8.14503	8.20772	7.06986	7.33189	7.50517
ASMM10P010362	0.0369435	0.371108	1.38624	up	NM_001081060	Slc9a3	solute carrier family 9 (sodium/hydrogen exchanger), member 3	90.0611	79.7213	6.79139	6.32021	92.6541	85.4632	92.0662	83.1343	76.8244	79.2052	6.58687	6.84441	6.94287	6.28229	6.15115	6.52719
ASMM10P012547	0.0369709	0.371108	1.31227	up	NM_009009	Rad21	RAD21 homolog (S. pombe)	58952.7	55655.4	16.0614	15.6693	54801.8	56613.5	65442.9	54700.7	63734.8	48530.7	15.8868	16.0097	16.2876	15.5993	15.7572	15.6514
ASMM10P002803	0.0370626	0.371715	1.65648	up	NM_028354	Tdp1	tyrosyl-DNA phosphodiesterase 1	19.7301	14.1611	4.57823	3.85011	21.1431	16.6306	21.4166	14.9355	12.4916	15.0561	4.4437	4.51749	4.77352	3.77615	3.52104	4.25314
ASMM10P006746	0.0371087	0.371977	1.30905	up	NM_008637	Nudt1	nudix (nucleoside diphosphate linked moiety X)-type motif 1	28.9745	26.246	5.11599	4.72748	38.2821	23.3067	25.3348	31.2882	27.8265	19.6234	5.3207	5.00461	5.02267	4.86847	4.69528	4.61868
ASMM10P046016	0.0371541	0.372013	1.36183	up	NM_175489	Osbpl8	oxysterol binding protein-like 8	456.463	403.642	9.08492	8.63937	502.839	500.428	366.121	397.445	417.695	395.786	8.97217	9.34752	8.93506	8.56041	8.59956	8.75816
ASMM10P010230	0.0371718	0.372013	1.35283	up	NM_028281	Pcbd2	pterin 4 alpha carbinolamine dehydratase/dimerization cofactor of hepatocyte nuclear factor 1 alpha (TCF1) 2	2940.39	2570.24	11.711	11.275	3134.46	3039.9	2646.83	2439.34	2456.31	2815.08	11.5995	11.8436	11.69	11.1696	11.1359	11.5196
ASMM10P000634	0.0372566	0.372013	1.75534	up	NM_001166642	Bcas3	breast carcinoma amplified sequence 3	14.7612	9.80412	4.12696	3.31521	18.4887	9.58534	16.2096	8.68459	11.2702	9.45759	4.24429	3.76268	4.37389	2.9627	3.37881	3.60411
ASMM10P031731	0.0374455	0.372013	1.59434	up	NM_172274	Cc2d2a	coiled-coil and C2 domain containing 2A	227.4	175.373	8.10976	7.4368	215.242	199.227	267.729	198.95	187.888	139.279	7.7804	8.05646	8.49241	7.55729	7.44573	7.30738
ASMM10P033725	0.0374851	0.372013	1.42527	up	NM_001270475	Mical3	microtubule associated monooxygenase, calponin and LIM domain containing 3	254.899	217.863	8.26977	7.75854	272.148	214.01	278.541	209.253	224.91	219.426	8.10694	8.15671	8.54567	7.62988	7.7073	7.93843
ASMM10P020761	0.0375338	0.372013	1.31734	up	NM_030091	Ola1	Obg-like ATPase 1	340.775	316.45	8.68695	8.28932	351.446	331.483	339.395	315.918	322.11	311.323	8.46538	8.76544	8.83004	8.22518	8.22345	8.41934
ASMM10P017799	0.0377382	0.372013	1.44041	up	NM_027072	Plac8l1	PLAC8-like 1	107.128	89.4954	7.01018	6.4837	127.444	78.2636	115.676	96.5239	90.4094	81.553	7.02954	6.71731	7.2837	6.49792	6.38549	6.5677
ASMM10P041670	0.0378614	0.372013	1.34468	up	NM_008884	Pml	promyelocytic leukemia	2231.02	1960.36	11.319	10.8918	2286.29	1931.08	2475.68	1984.28	2026.09	1870.71	11.1494	11.2171	11.5907	10.87	10.8597	10.9456
ASMM10P052618	0.0379026	0.372013	1.43845	up	NM_026512	Bphl	biphenyl hydrolase-like (serine hydrolase, breast epithelial mucin-associated antigen)	2364.23	1959.97	11.4108	10.8863	2375.94	2397.44	2319.32	1875.93	1832.78	2171.21	11.2022	11.5256	11.5045	10.7958	10.7087	11.1543
ASMM10P007394	0.0379393	0.372013	1.35607	up	NM_015822	Fbxl3	F-box and leucine-rich repeat protein 3	273.558	245.834	8.37053	7.9311	292.497	237.724	290.455	268.117	236.693	232.693	8.20375	8.29949	8.60836	7.98999	7.77974	8.02357
ASMM10P040271	0.0379904	0.372013	1.73096	up	NM_007525	Bard1	BRCA1 associated RING domain 1	268.647	189.122	8.34253	7.55096	260.038	231.704	314.199	181.3	175.784	210.282	8.04432	8.26437	8.71891	7.4235	7.34747	7.8819
ASMM10P005286	0.0380404	0.372013	1.34296	up	NM_001162999	Fnip2	folliculin interacting protein 2	84.9839	77.6072	6.70705	6.28163	86.4676	82.1684	86.3156	83.7157	75.8318	73.2741	6.48608	6.78689	6.84818	6.2919	6.13249	6.42051
ASMM10P004497	0.0380645	0.372013	1.46198	up	NM_001077410	Gimap8	GTPase, IMAP family member 8	15.2289	12.385	4.20935	3.66143	15.3266	14.7189	15.6411	12.1908	13.1714	11.7928	3.96139	4.34528	4.32139	3.4738	3.59963	3.91087
ASMM10P000102	0.0380871	0.372013	1.2794	up	NM_001013770	Lipo1	lipase, member O1	153.46	147.845	7.55124	7.19577	176.647	142.022	141.711	133.193	169.021	141.321	7.4912	7.57433	7.58821	6.97161	7.28908	7.32663
ASMM10P055516	0.0381108	0.372013	1.73159	up	ENSMUST00000071972	Wdr65	WD repeat domain 65	194.47	139.507	7.88385	7.09176	231.734	187.758	163.918	110.334	139.81	168.376	7.8821	7.97459	7.79488	6.69822	7.00853	7.56853
ASMM10P012665	0.0381256	0.372013	1.67725	up	NM_027174	Col22a1	collagen, type XXII, alpha 1	1757.74	1259.51	10.9928	10.2467	1791.69	1518.92	1962.61	1333.91	1017.19	1427.44	10.8074	10.8931	11.278	10.2989	9.88161	10.5597
ASMM10P050280	0.0381706	0.372013	2.07154	up	NM_181815	Cep128	centrosomal protein 128	25.7104	14.4508	4.92518	3.87447	19.8797	21.5167	35.7349	16.1266	15.8382	11.3876	4.34509	4.89229	5.53815	3.8912	3.87304	3.85918
ASMM10P034336	0.0381733	0.372013	1.30857	up	NM_212468	Ssbp1	single-stranded DNA binding protein 1	302.591	285.364	8.51859	8.1306	319.287	289.047	299.44	306.62	325.46	224.013	8.32891	8.57369	8.65317	8.1845	8.23756	7.96975
ASMM10P023412	0.0382035	0.372013	1.39828	up	NM_001142335	Lmo2	LIM domain only 2	236.412	207.753	8.1735	7.68985	229.689	246.001	233.545	226.22	208.252	188.788	7.87016	8.3486	8.30174	7.74193	7.59997	7.72765
ASMM10P004939	0.0382135	0.372013	1.33272	up	NM_001128601	Gm2382	predicted gene 2382	386.663	354.715	8.86292	8.44855	426.161	347.573	386.256	321.758	381.612	360.774	8.73856	8.83508	9.01512	8.24983	8.46894	8.62688
ASMM10P000915	0.0382164	0.372013	1.43445	up	NM_023906	Asb3	ankyrin repeat and SOCS box-containing 3	268.55	228.326	8.34723	7.82673	277.189	241.974	286.487	226.65	222.361	235.966	8.13356	8.32342	8.58471	7.74364	7.69171	8.04483
ASMM10P049453	0.0382286	0.372013	1.35082	up	NM_019679	Fmnl1	formin-like 1	396.501	357.977	8.89692	8.46308	400.063	364.466	424.973	376.378	383.582	313.969	8.65194	8.89662	9.14219	8.48208	8.47709	8.43009
ASMM10P006825	0.0382655	0.372013	1.9019	up	NM_009109	Ryr1	ryanodine receptor 1, skeletal muscle	232.282	145.521	8.09447	7.16703	285.378	151.114	260.353	133.71	135.795	167.058	8.17359	7.6554	8.45441	6.97635	6.96743	7.55729
ASMM10P008363	0.0383809	0.372013	2.62134	up	NM_028857	Ccdc30	coiled-coil domain containing 30	15.7731	6.5488	4.1387	2.74839	20.15	6.92026	20.249	9.15074	5	5.49565	4.36607	3.35654	4.69347	3.04957	2.32654	2.86907
ASMM10P003479	0.0384501	0.372013	1.91728	up	NM_020331	Gtf2ird1	general transcription factor II I repeat domain-containing 1	28.9437	17.9906	5.12701	4.18795	32.475	21.3801	32.976	15.6676	17.1959	21.1083	5.08157	4.88186	5.41761	3.8485	4.00162	4.71373
ASMM10P024572	0.0384571	0.372013	2.35425	up	NM_001195074	Kcnmb3	potassium large conductance calcium-activated channel, subfamily M, beta member 3	39.4815	18.9021	5.50648	4.27122	37.8252	22.4377	58.1816	18.2609	21.5748	16.8706	5.30105	4.95093	6.26747	4.07459	4.32658	4.41247
ASMM10P000848	0.0384951	0.372013	1.42396	up	NM_175683	Dclre1c	DNA cross-link repair 1C, PSO2 homolog (S. cerevisiae)	242.463	203.358	8.17047	7.66056	312.057	177.015	238.317	215.744	194.836	199.494	8.29695	7.88435	8.33011	7.67494	7.50266	7.80408
ASMM10P040440	0.0385014	0.372013	1.44705	up	NM_008278	Hpgd	hydroxyprostaglandin dehydrogenase 15 (NAD)	259.646	221.488	8.30434	7.77123	268.016	245.039	265.882	192.687	262.369	209.408	8.08585	8.34294	8.48422	7.51059	7.92761	7.87548
ASMM10P005371	0.0385146	0.372013	1.4833	up	NM_001163579	Lrrcc1	leucine rich repeat and coiled-coil domain containing 1	3040.87	2386.4	11.7432	11.1744	3119.94	2400.68	3602	2319.28	2563.36	2276.57	11.5932	11.5277	12.1087	11.1019	11.2035	11.2178
ASMM10P004192	0.0385528	0.372013	1.41337	up	NM_001025947	Dnm1l	dynamin 1-like	265.965	230.49	8.3394	7.84027	267.212	262.477	268.206	234.027	223.209	234.233	8.0812	8.44118	8.49583	7.79154	7.69564	8.03362
ASMM10P043979	0.0386977	0.372013	1.26538	up	NM_178740	Slitrk4	SLIT and NTRK-like family, member 4	10246.7	9420.46	13.4757	13.1361	10899.5	9003.58	10836.9	9498.32	9185.11	9577.96	13.4549	13.3507	13.6214	13.112	13.0119	13.2843
ASMM10P012161	0.0387743	0.372013	1.3263	up	NM_180588	Reep4	receptor accessory protein 4	216.95	200.714	8.04897	7.64156	221.331	231.453	198.066	207.47	206.885	187.786	7.81914	8.26355	8.06421	7.61474	7.59061	7.71933
ASMM10P014510	0.0387782	0.372013	1.40231	up	NM_023175	Nit2	nitrilase family, member 2	1136.12	972.818	10.3839	9.89613	1097.46	1146.81	1164.07	949.405	1014.75	954.299	10.0811	10.5128	10.5579	9.81445	9.87812	9.99583
ASMM10P009756	0.0387817	0.372013	1.37609	up	NM_207525	Opa3	optic atrophy 3	27.6553	23.9335	5.04853	4.58796	35.8622	24.9851	22.1188	25.5453	29.119	17.1364	5.22222	5.10069	4.82268	4.5652	4.76359	4.43507
ASMM10P037379	0.0387931	0.372013	2.54434	up	NM_001038676	Gm4745	predicted gene 4745	138.339	63.7676	7.28775	5.94046	184.346	68.6443	162.026	70.0285	83.3308	37.9435	7.55311	6.5315	7.77865	6.03706	6.27245	5.51189
ASMM10P028447	0.0389005	0.372013	1.2824	up	NM_001098227	Sdcbp	syndecan binding protein	11308.1	10289	13.6171	13.2582	11385.4	11368.5	11170.3	10030.9	9942.72	10893.5	13.5108	13.6765	13.6639	13.1796	13.1272	13.4679
ASMM10P052918	0.0389365	0.372013	1.93313	up	NM_001033379	Dcp1b	DCP1 decapping enzyme homolog B (S. cerevisiae)	907.977	556.736	10.0269	9.07595	918.657	1150.07	655.207	434.549	639.735	595.925	9.83496	10.5161	9.72959	8.69137	9.21275	9.32373
ASMM10P050573	0.0389602	0.372013	1.81326	up	NM_001271753	Dnmt3a	DNA methyltransferase 3A	15.6144	10.0891	4.22443	3.36585	12.87	15.192	18.7811	11.2069	10.1483	8.91197	3.6966	4.38977	4.58693	3.35198	3.22174	3.52382
ASMM10P006545	0.0389728	0.372013	1.30434	up	NM_001277239	Zmat4	zinc finger, matrin type 4	118.747	111.129	7.17214	6.78882	143.062	104.758	108.42	127.775	100.721	104.89	7.19253	7.13792	7.18598	6.91196	6.53775	6.91676
ASMM10P009315	0.0389764	0.372013	1.8248	up	NM_175333	Slc25a41	solute carrier family 25, member 41	31.1238	21.0585	5.25127	4.38354	31.2641	33.0552	29.052	29.6453	16.3465	17.1838	5.02427	5.49538	5.23417	4.79015	3.92105	4.43942
ASMM10P035235	0.0389834	0.372013	1.37907	up	NM_001033474	Atxn7l3b	ataxin 7-like 3B	822.662	715.781	9.9213	9.45759	861.028	827.601	779.356	709.102	671.12	767.121	9.74044	10.0445	9.97894	9.40043	9.28015	9.69221
ASMM10P041327	0.0390572	0.372013	1.59441	up	NM_001024139	Adamts15	a disintegrin-like and metallopeptidase (reprolysin type) with thrombospondin type 1 motif, 15	1017.66	754.492	10.1994	9.52641	1222.08	745.321	1085.59	681.587	736.285	845.604	10.2346	9.90007	10.4636	9.33829	9.41587	9.82507
ASMM10P052253	0.0391883	0.372013	1.25695	up	NM_001122963	Gpbp1	GC-rich promoter binding protein 1	356.341	347.975	8.75015	8.42022	373.358	354.967	340.697	367.208	386.613	290.103	8.55377	8.86108	8.83559	8.4418	8.48935	8.32951
ASMM10P030526	0.0391982	0.372013	1.40869	up	NM_001114660	Scfd2	Sec1 family domain containing 2	927.572	785.889	10.0863	9.59193	992.419	791.32	998.977	742.904	790.635	824.128	9.9317	9.98441	10.3428	9.46539	9.51955	9.79085
ASMM10P007817	0.0392266	0.372013	1.58036	up	NM_024255	Hsdl2	hydroxysteroid dehydrogenase like 2	68.8805	53.8769	6.40479	5.74453	68.471	68.4985	69.6719	44.744	67.764	49.1227	6.15669	6.5285	6.52917	5.38813	5.96871	5.87677
ASMM10P036151	0.0392427	0.372013	1.44	up	NM_001115087	Fancf	Fanconi anemia, complementation group F	5205.45	4206.47	12.5132	11.9871	4958.77	4498.31	6159.28	4198.07	4357.67	4063.66	12.3028	12.3861	12.8507	11.95	11.9514	12.0599
ASMM10P010531	0.0392429	0.372013	1.7989	up	NM_008533	Cd180	CD180 antigen	42.2333	28.3813	5.67605	4.82893	52.9497	35.5087	38.2415	22.2256	30.2604	32.6579	5.78893	5.59962	5.63959	4.35943	4.81652	5.31084
ASMM10P039394	0.0392733	0.372013	1.31391	up	NM_177793	Mettl24	methyltransferase like 24	130.066	121.598	7.30413	6.91026	156.341	106.067	127.789	113.211	147.301	104.281	7.32167	7.15609	7.43463	6.73382	7.08876	6.9082
ASMM10P009429	0.0393051	0.372013	1.25945	up	NM_177610	Duox2	dual oxidase 2	530.306	501.799	9.28025	8.94746	685.253	470.105	435.56	491.193	497.872	516.331	9.40567	9.25821	9.17688	8.86714	8.85259	9.12264
ASMM10P043902	0.0393379	0.372013	1.31251	up	NM_134163	Mbnl3	muscleblind-like 3 (Drosophila)	253.239	233.567	8.25137	7.85905	298.387	202.372	258.96	233.088	237.159	230.453	8.23028	8.07881	8.44503	7.78442	7.78348	8.00924
ASMM10P029592	0.03935	0.372013	1.42423	up	NM_133889	Bsdc1	BSD domain containing 1	2737.56	2297.67	11.613	11.1028	2916.05	2276.47	3020.17	2641.78	2428.29	1822.94	11.4964	11.4667	11.876	11.2795	11.1164	10.9126
ASMM10P036881	0.0393643	0.372013	1.52723	up	NM_028177	Ndufab1	NADH dehydrogenase (ubiquinone) 1, alpha/beta subcomplex, 1	266.778	212.393	8.33327	7.72235	252.456	311.684	236.196	210.698	223.102	203.38	8.00385	8.67739	8.31857	7.64079	7.69512	7.83115
ASMM10P018312	0.0393849	0.372013	1.31655	up	NM_009793	Camk4	calcium/calmodulin-dependent protein kinase IV	470.937	430.21	9.12418	8.72742	544.808	494.75	373.253	471.665	411.81	407.153	9.07422	9.33321	8.9651	8.80745	8.58052	8.79429
ASMM10P053838	0.0394001	0.372013	1.45005	up	NM_025418	Vta1	Vps20-associated 1 homolog (S. cerevisiae)	186.547	158.137	7.83388	7.29777	186.569	204.346	168.725	166.426	151.878	156.107	7.57283	8.09106	7.83775	7.29821	7.13091	7.46421
ASMM10P005627	0.0394199	0.372013	2.21848	up	NM_001167909	Nme8	NME/NM23 family member 8	23.9873	12.5196	4.81291	3.66334	22.555	15.9595	33.4475	10.3269	15.1725	12.0594	4.54165	4.4599	5.43718	3.23396	3.81189	3.94417
ASMM10P047009	0.0394744	0.372013	1.26714	up	NM_033562	Derl2	Der1-like domain family, member 2	3950.22	3701.63	12.1363	11.7947	3923.96	3912.24	4014.44	3528.64	4104.29	3471.95	11.9421	12.1899	12.2769	11.6932	11.8717	11.8193
ASMM10P000164	0.0395031	0.372013	1.85179	up	NM_175933	Pex5	peroxisomal biogenesis factor 5	33.7085	22.3102	5.35759	4.46868	29.6952	29.9086	41.5218	20.8584	30.3009	15.7714	4.95014	5.35125	5.77139	4.26993	4.81937	4.31673
ASMM10P046671	0.0395265	0.372013	1.30433	up	NM_153069	Leap2	liver-expressed antimicrobial peptide 2	27.1351	24.805	5.02634	4.64303	34.3563	21.0108	26.0381	25.3373	30.4011	18.6765	5.15952	4.85688	5.06264	4.55387	4.82466	4.55056
ASMM10P034745	0.0395271	0.372013	1.29971	up	NM_001164187	Nagk	N-acetylglucosamine kinase	426.587	397.41	8.99435	8.61616	476.222	368.809	434.731	378.522	409.911	403.798	8.89662	8.91222	9.17421	8.49043	8.57337	8.78468
ASMM10P009151	0.0395867	0.372013	1.52025	up	NM_172522	Megf11	multiple EGF-like-domains 11	296.981	239.206	8.4875	7.88319	321.878	305.764	263.301	211.262	234.843	271.513	8.34092	8.65006	8.47152	7.64518	7.7689	8.2355
ASMM10P025165	0.0395922	0.372013	1.58723	up	NM_001142952	Fam46c	family with sequence similarity 46, member C	431.556	330.465	9.01617	8.34967	386.132	441.951	466.584	315.668	350.698	325.028	8.60281	9.17019	9.27552	8.22444	8.34509	8.47946
ASMM10P014962	0.0396357	0.372013	2.71486	up	NM_009930	Col3a1	collagen, type III, alpha 1	115.938	49.2558	7.05482	5.61394	113.806	166.378	67.6297	40.0399	47.1161	60.6114	6.87927	7.79593	6.48925	5.23217	5.44543	6.16423
ASMM10P009419	0.0396916	0.372013	1.36682	up	NM_177567	BC049762	cDNA sequence BC049762	736.722	646.609	9.75203	9.30121	830.902	583.985	795.278	635.832	746.673	557.323	9.69051	9.55785	10.0077	9.23513	9.43791	9.23058
ASMM10P011597	0.0397249	0.372013	1.37734	up	NM_134079	Adk	adenosine kinase	4498.9	3834.64	12.3173	11.8554	4750.28	3877.57	4868.84	3546.21	3875.53	4082.2	12.24	12.1791	12.5328	11.7026	11.7993	12.0644
ASMM10P043653	0.0397467	0.372013	1.41642	up	NM_007807	Cybb	cytochrome b-245, beta polypeptide	62.115	53.6003	6.25615	5.7539	63.0617	56.0978	67.1856	50.699	58.5064	51.5955	6.0403	6.24841	6.47973	5.56589	5.75315	5.94265
ASMM10P027861	0.0397618	0.372013	1.28783	up	NM_008822	Pex7	peroxisomal biogenesis factor 7	1029.64	953.318	10.2319	9.86697	1183.03	883.717	1022.18	936.158	927.517	996.279	10.1847	10.1362	10.3748	9.79155	9.74949	10.0599
ASMM10P008318	0.0398182	0.372013	1.68989	up	NM_028478	Rassf6	Ras association (RalGDS/AF-6) domain family member 6	79.955	55.8302	6.56425	5.80732	111.177	58.6778	70.01	51.9419	52.8877	62.6611	6.84441	6.31143	6.53691	5.59996	5.61647	6.20554
ASMM10P025405	0.0398251	0.372013	1.2757	up	NM_008212	Hadh	hydroxyacyl-Coenzyme A dehydrogenase	28397.4	26456.2	14.9481	14.5968	27904.9	27438.6	29848.8	23646.6	29752.5	25969.4	14.8649	14.908	15.0713	14.4	14.683	14.7074
ASMM10P041758	0.0398271	0.372013	1.56018	up	NM_028974	Kbtbd13	kelch repeat and BTB (POZ) domain containing 13	307.926	240.339	8.54047	7.89876	279.031	303.54	341.208	259.755	238.832	222.431	8.1428	8.63996	8.83866	7.94365	7.79261	7.96002
ASMM10P012809	0.0398602	0.372013	1.29054	up	NM_009437	Tst	thiosulfate sulfurtransferase, mitochondrial	10812	9829.41	13.552	13.184	11356.8	10071.5	11007.6	8588.25	10770.5	10129.5	13.5049	13.5108	13.6403	12.9678	13.2278	13.3565
ASMM10P025558	0.0399105	0.372077	1.37123	up	NM_007382	Acadm	acyl-Coenzyme A dehydrogenase, medium chain	12070.7	10301	13.7063	13.2508	10804.5	11971.5	13436.2	9731.03	11303.2	9868.86	13.4439	13.7448	13.93	13.1426	13.293	13.3167
ASMM10P039940	0.0399836	0.3721	1.28791	up	NM_133765	Fbxo31	F-box protein 31	70399.3	69730.3	16.3638	15.9987	70714.5	65335.6	75147.9	67139.6	75934.1	66117.2	16.2897	16.2438	16.5578	15.8703	16.0056	16.1204
ASMM10P040911	0.0400402	0.372298	2.33854	up	NM_009864	Cdh1	cadherin 1	1741.9	930.774	10.983	9.75738	1609.77	1752.48	1863.45	754.27	677.142	1360.91	10.6411	11.0918	11.2161	9.48946	9.29456	10.4881
ASMM10P014715	0.0401192	0.372664	1.28201	up	NM_001033289	Slc9a2	solute carrier family 9 (sodium/hydrogen exchanger), member 2	62767.6	60912.1	16.1596	15.8012	64953.5	55515	67834.4	65133.9	62324.7	55277.8	16.1415	15.9738	16.3635	15.8299	15.7226	15.851
ASMM10P047729	0.040127	0.372664	1.62973	up	NM_023913	Ern1	endoplasmic reticulum (ER) to nucleus signalling 1	77.4362	56.881	6.54461	5.83998	84.7227	55.2599	92.3261	56.3645	58.6493	55.6293	6.45959	6.22739	6.94685	5.72013	5.757	6.04281
ASMM10P025278	0.0401849	0.373043	1.49099	up	NM_001163567	Fam102b	family with sequence similarity 102, member B	13750.4	10731.3	13.8885	13.3122	12186.2	14246.6	14818.5	10815.4	9751.62	11626.8	13.6163	13.982	14.0672	13.2774	13.0998	13.5595
ASMM10P004059	0.0402098	0.373063	1.2735	up	NM_009637	Aebp2	AE binding protein 2	205.188	198.166	7.97215	7.62336	212.214	210.813	192.537	212.061	201.568	180.869	7.75918	8.13324	8.02405	7.65078	7.55331	7.66597
ASMM10P027606	0.0402415	0.373063	1.39847	up	NM_001003947	Cyp4x1	cytochrome P450, family 4, subfamily x, polypeptide 1	65.3646	56.5442	6.3144	5.83056	79.5665	56.3328	60.1946	53.9956	55.7337	59.9032	6.3715	6.25517	6.31654	5.65515	5.69029	6.14623
ASMM10P001857	0.0402554	0.373063	1.79488	up	NM_001039048	Trim63	tripartite motif-containing 63	271.919	182.873	8.34304	7.49915	245.653	218.351	351.752	206.339	191.82	150.459	7.96422	8.1846	8.88029	7.6076	7.4795	7.41034
ASMM10P040714	0.0403061	0.373278	1.42766	up	NM_199446	Phkb	phosphorylase kinase beta	39.8917	34.3249	5.61618	5.10254	38.1742	41.2813	40.2196	36.942	40.7254	25.3073	5.31688	5.81154	5.72013	5.10893	5.23783	4.96085
ASMM10P007672	0.0403144	0.373278	1.28269	up	NM_021486	Bcmo1	beta-carotene 15,15'-monooxygenase	13.6427	12.791	4.04894	3.68976	14.7672	13.5224	12.6386	15.5545	13.0682	9.75035	3.90931	4.22565	4.01185	3.83755	3.58685	3.6449
ASMM10P018140	0.0403351	0.373278	1.28055	up	NM_018821	Socs6	suppressor of cytokine signaling 6	146.374	141.621	7.49292	7.13615	151.59	137.268	150.264	155.127	149.07	120.665	7.27628	7.53006	7.67242	7.19309	7.10438	7.11099
ASMM10P016184	0.0404287	0.373278	1.63081	up	ENSMUST00000113572	Runx2	runt related transcription factor 2	213.543	160.471	8.02336	7.31778	185.189	230.013	225.427	158.513	174.822	148.078	7.56133	8.25213	8.25662	7.22373	7.34078	7.38882
ASMM10P021298	0.0404476	0.373278	1.29384	up	NM_175466	Zfp770	zinc finger protein 770	9775.12	8799.78	13.4114	13.0397	9369.1	9690.8	10265.5	8552.06	8906.6	8940.67	13.2205	13.4531	13.5605	12.9611	12.9713	13.1867
ASMM10P039627	0.0404758	0.373278	1.83788	up	NM_001081324	Neto2	neuropilin (NRP) and tolloid (TLL)-like 2	25.1884	16.3344	4.93441	4.05637	23.4539	27.5036	24.6078	14.3904	16.6753	17.9376	4.59483	5.22858	4.97982	3.72152	3.95313	4.49445
ASMM10P025452	0.0405174	0.373278	1.71909	up	NM_001163385	4930579F01Rik	RIKEN cDNA 4930579F01 gene	55.7189	39.8627	6.07676	5.29512	58.8287	64.7796	43.5483	36.0893	54.4365	29.0624	5.93588	6.45029	5.84412	5.07624	5.65547	5.15366
ASMM10P050369	0.0405547	0.373301	1.52296	up	NM_001142938	AK010878	cDNA sequence AK010878	1416.46	1119.21	10.6864	10.0796	1318.83	1600.54	1330	1278.23	1180.96	898.45	10.3512	10.9705	10.7376	10.2376	10.0867	9.91431
ASMM10P043273	0.0405738	0.37332	1.2942	up	NM_176979	Topbp1	topoisomerase (DNA) II binding protein 1	750.005	696.333	9.7901	9.41803	781.378	764.786	703.852	730.716	669.534	688.749	9.60094	9.93696	9.83239	9.44434	9.27623	9.53352
ASMM10P007290	0.040596	0.373366	1.50335	up	NM_012037	Vat1	vesicle amine transport protein 1 homolog (T californica)	2677.9	2062.54	11.555	10.9668	3190	1897.26	2946.43	2189.24	2042.38	1955.99	11.6279	11.1932	11.8439	11.0166	10.872	11.012
ASMM10P019895	0.0408271	0.374546	1.35891	up	NM_145501	Pi4k2a	phosphatidylinositol 4-kinase type 2 alpha	1177.06	1030.76	10.4254	9.98295	1214.05	1051.08	1266.05	1046.72	1009.63	1035.92	10.224	10.3849	10.6673	9.96026	9.8698	10.1188
ASMM10P011713	0.0409428	0.374673	1.45723	up	NM_001025379	Sema3g	sema domain, immunoglobulin domain (Ig), short basic domain, secreted, (semaphorin) 3G	131.417	110.316	7.32169	6.77845	156.276	108.085	129.889	99.1581	112.614	119.175	7.32025	7.18404	7.46076	6.54002	6.70211	7.09324
ASMM10P048342	0.0409819	0.374673	1.30876	up	NM_145962	Pank3	pantothenate kinase 3	845.992	774.841	9.95979	9.5716	849.03	893.111	795.835	769.815	825.338	729.371	9.71917	10.1515	10.0087	9.51617	9.58235	9.61627
ASMM10P033234	0.0410034	0.374673	1.33398	up	NM_175523	Ppm1k	protein phosphatase 1K (PP2C domain containing)	48279.6	43929.2	15.7546	15.3388	44505.5	45411.6	54921.8	45932.1	45727.8	40127.7	15.587	15.6495	16.0272	15.3512	15.2902	15.3751
ASMM10P009255	0.0410392	0.374673	1.55381	up	NM_173786	Apol9a	apolipoprotein L 9a	17.7389	13.6512	4.41992	3.78411	16.0054	16.6601	20.5511	16.2726	14.1797	10.5014	4.0248	4.52078	4.71419	3.90316	3.71133	3.73784
ASMM10P004616	0.0411322	0.374673	1.48529	up	NM_001081422	Bod1l	biorientation of chromosomes in cell division 1-like	42.8146	33.3455	5.6534	5.08266	61.1714	31.4565	35.8159	37.8071	32.5844	29.6449	5.99583	5.42252	5.54186	5.143	4.92392	5.18105
ASMM10P036938	0.0411365	0.374673	1.73579	up	NM_007438	Aldoa	aldolase A, fructose-bisphosphate	76.2461	53.4449	6.53944	5.74384	62.4577	76.1021	90.1785	59.8742	57.5618	42.8988	6.02569	6.67945	6.91317	5.80897	5.73268	5.68988
ASMM10P053191	0.041168	0.374673	2.10353	up	NM_001163182	Plekhb1	pleckstrin homology domain containing, family B (evectins) member 1	45.3137	24.9313	5.72647	4.65366	61.1231	27.3075	47.5105	25.0808	20.8239	28.8892	5.99402	5.21842	5.96696	4.53908	4.2774	5.1445
ASMM10P007663	0.0412169	0.374776	1.49662	up	NM_021431	Nudt11	nudix (nucleoside diphosphate linked moiety X)-type motif 11	589.737	473.473	9.44143	8.85973	619.67	641.572	507.969	449.838	442.544	528.038	9.24966	9.69007	9.38456	8.74192	8.68647	9.15079
ASMM10P002774	0.0412498	0.374776	1.36628	up	NM_017368	Celf1	CUGBP, Elav-like family member 1	40.8183	36.8961	5.63892	5.18867	46.7642	39.6495	36.0412	44.5704	41.5449	24.5731	5.61085	5.75424	5.55168	5.38259	5.26496	4.91846
ASMM10P015830	0.0412738	0.374776	1.35962	up	NM_207653	Cflar	CASP8 and FADD-like apoptosis regulator	3999.16	3475.75	12.1507	11.7075	3759.06	4249.8	3988.61	3257.6	3888.57	3281.07	11.8821	12.3036	12.2664	11.5838	11.8015	11.7372
ASMM10P033430	0.0413138	0.374876	1.76007	up	NM_053096	Cml2	camello-like 2	27.9042	18.8713	5.05205	4.23642	35.6009	27.6968	20.415	15.4438	25.1412	16.0289	5.2118	5.23964	4.70472	3.82656	4.54248	4.34022
ASMM10P016701	0.0413837	0.374876	1.50499	up	NM_011765	Zfp97	zinc finger protein 97	38.899	31.4553	5.57943	4.98968	40.88	34.5839	41.2333	37.7363	26.956	29.6736	5.41712	5.561	5.76016	5.14092	4.64586	5.18225
ASMM10P007361	0.0413911	0.374876	1.45555	up	NM_013835	Trove2	TROVE domain family, member 2	487.103	405.116	9.1823	8.64074	459.114	472.855	529.34	399.184	454.768	361.395	8.8424	9.26731	9.4372	8.5665	8.72429	8.63142
ASMM10P007431	0.0413934	0.374876	1.33973	up	NM_016804	Mtx2	metaxin 2	1220	1094.57	10.4837	10.0617	1330.88	1112.69	1216.43	1082.01	1017.3	1184.41	10.3654	10.4736	10.612	10.0059	9.88184	10.2975
ASMM10P032929	0.0414732	0.37503	1.41649	up	NM_133925	Rbm28	RNA binding motif protein 28	627.037	536.836	9.53091	9.02858	629.83	590.896	660.385	608.087	584.289	418.133	9.2778	9.57333	9.74159	9.17136	9.08317	8.83122
ASMM10P009551	0.0415278	0.37503	1.53615	up	NM_178879	B3gnt9	UDP-GlcNAc:betaGal beta-1,3-N-acetylglucosaminyltransferase 9	111.222	87.8174	7.06829	6.44897	140.349	92.2054	101.112	78.2762	85.7557	99.4204	7.16741	6.95361	7.08385	6.19317	6.31119	6.84256
ASMM10P002565	0.0415367	0.37503	1.27586	up	NM_001163102	Eme2	essential meiotic endonuclease 1 homolog 2 (S. pombe)	194.856	187.933	7.8992	7.54773	202.608	192.928	189.031	190.44	193.817	179.542	7.68812	8.01353	7.99594	7.49337	7.49383	7.656
ASMM10P004596	0.0416052	0.37503	3.41156	up	NM_001081351	Cped1	cadherin-like and PC-esterase domain containing 1	43.8057	15.7731	5.66279	3.89236	58.4435	24.223	48.7507	12.7782	10.1569	24.3841	5.9258	5.05915	6.0034	3.54557	3.22364	4.90786
ASMM10P053228	0.0416187	0.37503	1.34278	up	NM_001159883	Dnajb2	DnaJ (Hsp40) homolog, subfamily B, member 2	73.8683	67.4176	6.50782	6.08259	73.5047	72.2784	75.8218	71.6686	67.7837	62.8006	6.25787	6.60631	6.65927	6.07032	5.96911	6.20834
ASMM10P044656	0.0416705	0.37503	1.38973	up	NM_001098723	Yy2	Yy2 transcription factor	740.97	642.355	9.77225	9.29744	727.706	772.723	722.48	595.742	698.548	632.774	9.49793	9.94902	9.8698	9.14235	9.33908	9.41091
ASMM10P037586	0.0416711	0.37503	1.4833	up	NM_133770	Adck4	aarF domain containing kinase 4	111.129	89.1723	7.04743	6.47862	149.896	84.7067	98.7835	80.6142	94.2673	92.6353	7.26114	6.83256	7.04859	6.23967	6.44892	6.74727
ASMM10P006880	0.0416963	0.37503	1.36209	up	NM_009418	Tpp2	tripeptidyl peptidase II	999.434	879.695	10.197	9.75118	1048	900.801	1049.5	881.966	846.66	910.46	10.0114	10.1672	10.4124	9.70074	9.61693	9.93588
ASMM10P026275	0.0417415	0.37503	1.59144	up	NM_008256	Hmgcs2	3-hydroxy-3-methylglutaryl-Coenzyme A synthase 2	20.8439	16.0848	4.66374	3.99341	20.0293	22.2112	20.2913	19.5931	18.5293	10.1321	4.35742	4.93743	4.69636	4.17955	4.10877	3.69192
ASMM10P045959	0.041773	0.37503	1.63766	up	NM_001017393	Gm21943	predicted gene, 21943	2400.58	1688.59	11.3889	10.6773	2929.38	1583.81	2688.56	1707.82	1626.35	1731.62	11.5024	10.9556	11.7087	10.6556	10.5391	10.8372
ASMM10P025166	0.0418378	0.375052	1.25259	up	NM_010763	Man1a2	mannosidase, alpha, class 1A, member 2	17463.2	16307.6	14.2389	13.914	17121.4	17103.3	18164.8	16663.4	15820	16439.4	14.1294	14.2357	14.3516	13.9002	13.7666	14.0752
ASMM10P005696	0.0418514	0.375052	1.57351	up	NM_001170430	Slc35b3	solute carrier family 35, member B3	111.709	87.3269	7.10391	6.44992	107.622	105.194	122.309	84.3611	85.4369	92.1828	6.79714	7.1453	7.36929	6.30163	6.30602	6.74211
ASMM10P004882	0.0418704	0.375052	1.29198	up	NM_001114361	Eml4	echinoderm microtubule associated protein like 4	96.5711	92.6668	6.88064	6.51106	113.243	82.9672	93.5028	107.192	104.577	66.2311	6.87216	6.80233	6.96743	6.65727	6.59322	6.28269
ASMM10P014728	0.0419414	0.375052	2.67823	up	NM_001111022	Runx1	runt related transcription factor 1	37.1405	13.8387	5.24512	3.82384	70.1693	19.8074	21.4449	14.0176	15.1822	12.3164	6.19374	4.76579	4.77582	3.68471	3.81228	3.97454
ASMM10P013366	0.0419635	0.375052	1.29717	up	NM_026002	Mtdh	metadherin	3365.8	3068.87	11.9079	11.5326	3253.42	3508.5	3335.48	3080.77	3205.22	2920.62	11.6592	12.0507	12.0139	11.4933	11.5264	11.5781
ASMM10P029435	0.0420173	0.375052	1.36138	up	NM_001038998	Ccdc23	coiled-coil domain containing 23	101.126	91.9093	6.95995	6.51488	98.7948	96.9882	107.596	99.903	100.847	74.9775	6.67746	7.02667	7.17571	6.55194	6.54002	6.45268
ASMM10P008493	0.0420363	0.375052	1.89064	up	NM_029801	Tsacc	TSSK6 activating co-chaperone	71.4022	46.0574	6.44226	5.52339	72.5251	82.1924	59.489	42.3715	40.3304	55.4705	6.24018	6.78758	6.29902	5.3092	5.22222	6.03874
ASMM10P038716	0.0420365	0.375052	1.52462	up	NM_027363	Chp2	calcineurin-like EF hand protein 2	98.3039	78.9018	6.9056	6.29715	93.2434	116.079	85.5889	82.1879	90.1911	64.3265	6.5965	7.28524	6.83507	6.26623	6.38135	6.24388
ASMM10P052751	0.0421184	0.375052	1.65198	up	NM_025415	Cks2	CDC28 protein kinase regulatory subunit 2	60.7293	44.092	6.20624	5.48204	58.6731	48.4316	75.083	43.3207	45.9043	43.051	5.9324	6.04265	6.64365	5.34548	5.40641	5.69422
ASMM10P009074	0.0421379	0.375052	1.37371	up	NM_153581	Gpm6a	glycoprotein m6a	3003.9	2586.66	11.7428	11.2847	3037.36	2743.29	3231.07	2685.51	2416.4	2658.08	11.5513	11.7082	11.969	11.2994	11.1105	11.4443
ASMM10P033373	0.0421822	0.375052	1.42278	up	NM_001113481	Sema4f	sema domain, immunoglobulin domain (Ig), TM domain, and short cytoplasmic domain	170.501	148.221	7.70379	7.19508	175.651	187.535	148.317	140.647	179.305	124.71	7.48363	7.97273	7.65501	7.04922	7.37742	7.15859
ASMM10P054300	0.042226	0.375052	1.54844	up	NM_009393	Tnnc1	troponin C, cardiac/slow skeletal	1237.65	934.386	10.4639	9.83304	1541.52	862.731	1308.69	874.684	948.053	980.422	10.5743	10.0986	10.7186	9.6882	9.77601	10.0349
ASMM10P031637	0.0423357	0.375052	1.46221	up	NM_011738	Ywhah	tyrosine 3-monooxygenase/tryptophan 5-monooxygenase activation protein, eta polypeptide	664.514	548.022	9.6163	9.06815	670.934	632.67	689.938	573.319	487.671	583.077	9.37602	9.66719	9.80569	9.08924	8.82146	9.29375
ASMM10P014203	0.0423554	0.375052	1.34562	up	NM_183390	Klhl6	kelch-like 6	1062.6	949.11	10.2821	9.85379	1120.73	911.805	1155.27	952.268	1073.84	821.221	10.1109	10.1862	10.5491	9.81822	9.95979	9.78336
ASMM10P016479	0.0424036	0.375052	1.33228	up	NM_144802	Hnrnpll	heterogeneous nuclear ribonucleoprotein L-like	11510.7	10077.3	13.6385	13.2246	10341.3	12732.4	11458.3	10103.5	10448.3	9679.92	13.3791	13.837	13.6995	13.1904	13.1837	13.2998
ASMM10P014075	0.0424797	0.375052	1.32566	up	NM_025708	Tmem186	transmembrane protein 186	1756.76	1584.24	10.9935	10.5868	1798.82	1539.75	1931.7	1616.1	1626.28	1510.33	10.8125	10.9112	11.2569	10.5748	10.5388	10.6469
ASMM10P000440	0.0424995	0.375052	1.27718	up	NM_011351	Sema6c	sema domain, transmembrane domain (TM), and cytoplasmic domain, (semaphorin) 6C	257.976	245.928	8.28462	7.93166	301.491	227.285	245.153	246.029	236.9	254.855	8.24573	8.23861	8.36952	7.86197	7.78143	8.15159
ASMM10P011565	0.0425035	0.375052	1.31774	up	NM_021504	Ngly1	N-glycanase 1	273.705	253.515	8.36996	7.97189	318.896	256.727	245.49	244.839	243.882	271.824	8.3273	8.41104	8.37154	7.85596	7.82186	8.23785
ASMM10P024162	0.0425619	0.375052	1.52817	up	NM_021280	Plcg1	phospholipase C, gamma 1	167.622	138.633	7.68319	7.07138	172.765	159.371	170.729	145.277	177.043	93.5798	7.46236	7.73153	7.85568	7.0958	7.35817	6.76017
ASMM10P011052	0.0425828	0.375052	1.63549	up	NM_011825	Grem2	gremlin 2 homolog, cysteine knot superfamily (Xenopus laevis)	9167.44	6595.24	13.3238	12.6141	8656.17	9315.02	9531.14	6963.65	5243.78	7578.29	13.1045	13.3982	13.4688	12.6626	12.2207	12.959
ASMM10P020514	0.0426041	0.375052	1.40939	up	NM_009261	Strbp	spermatid perinuclear RNA binding protein	45258	38658.3	15.6586	15.1635	44720.4	38260.1	52793.7	38859.8	41186.9	35928.1	15.5951	15.4069	15.9738	15.1415	15.1343	15.2149
ASMM10P053842	0.0427309	0.375052	1.41538	up	NM_001161825	Pex7	peroxisomal biogenesis factor 7	60.7273	50.4205	6.17373	5.67254	82.9466	43.7276	55.5076	51.9072	52.2498	47.1044	6.4286	5.89506	6.19753	5.5989	5.59978	5.81893
ASMM10P000603	0.0427528	0.375052	1.54403	up	NM_010486	Elavl2	ELAV (embryonic lethal, abnormal vision, Drosophila)-like 2 (Hu antigen B)	325.247	251.531	8.59428	7.96758	355.943	238.728	381.07	256.639	256.984	240.971	8.48292	8.30596	8.99397	7.92718	7.89697	8.0786
ASMM10P023645	0.0429328	0.375052	1.73765	up	NM_011354	Serf2	small EDRK-rich factor 2	87.196	60.5535	6.72584	5.92869	77.9986	72.4801	111.109	66.1441	59.5708	55.9456	6.34391	6.60971	7.22388	5.95491	5.78046	6.05071
ASMM10P051644	0.0429473	0.375052	1.49688	up	NM_201358	Lyrm4	LYR motif containing 4	623.461	502.172	9.52369	8.94173	633.767	629.398	607.216	473.585	463.735	569.197	9.28856	9.66074	9.62176	8.81372	8.75182	9.25965
ASMM10P004537	0.0430036	0.375052	1.2735	up	NM_001080964	Sp2	Sp2 transcription factor	53.3621	50.0893	6.01124	5.66245	68.3786	46.1845	45.5231	52.8182	49.595	47.8547	6.15407	5.97449	5.90516	5.62366	5.52369	5.83999
ASMM10P026108	0.043028	0.375052	1.59903	up	NM_026677	Rab13	RAB13, member RAS oncogene family	46.3753	33.9618	5.77999	5.10279	57.2328	50.6243	31.2689	34.5948	38.9401	28.3504	5.89639	6.10184	5.34174	5.01717	5.17219	5.11902
ASMM10P023089	0.0430459	0.375052	1.28639	up	NM_024181	Dnajc10	DnaJ (Hsp40) homolog, subfamily C, member 10	1560.03	1456.88	10.8287	10.4653	1590.51	1650.9	1438.68	1446.08	1493.61	1430.95	10.6225	11.0173	10.8462	10.4143	10.4191	10.5626
ASMM10P030637	0.0430583	0.375052	1.4498	up	NM_001005419	Ado	2-aminoethanethiol (cysteamine) dioxygenase	13568.2	10862.4	13.8642	13.3284	11864	12957.3	15883.3	10272	11451.9	10863.4	13.574	13.8601	14.1587	13.2162	13.3082	13.4608
ASMM10P045782	0.0430688	0.375052	1.49085	up	NM_001039495	Ccdc108	coiled-coil domain containing 108	806.704	641.232	9.86447	9.28834	1026.46	636.08	757.57	537.578	669.575	716.544	9.97914	9.67439	9.93989	8.99612	9.27653	9.59236
ASMM10P018405	0.0432015	0.375052	1.32126	up	NM_053146	Pcdhb21	protocadherin beta 21	5984.16	5307.89	12.7174	12.3155	5996.84	5124.45	6831.2	5466.92	5594.31	4862.44	12.5801	12.5796	12.9926	12.3192	12.3128	12.3146
ASMM10P032709	0.0432763	0.375052	1.29056	up	NM_023142	Arpc1b	actin related protein 2/3 complex, subunit 1B	4062.18	3743.25	12.1732	11.8052	4049.74	4392.75	3744.05	3618.7	4336.98	3274.08	11.9923	12.3528	12.1745	11.7326	11.9475	11.7356
ASMM10P040351	0.0432971	0.375052	1.45516	up	NM_030110	Micu3	mitochondrial calcium uptake family, member 3	456.531	382.913	9.09719	8.55601	471.947	423.041	474.604	367.597	361.12	420.021	8.88347	9.11199	9.29611	8.44358	8.38658	8.83788
ASMM10P005400	0.0433144	0.375052	1.339	up	NM_001163732	Frmd3	FERM domain containing 3	362.723	323.811	8.73926	8.3181	482.812	305.377	299.979	344.568	297.384	329.481	8.91383	8.64837	8.65556	8.35127	8.10459	8.49845
ASMM10P042181	0.0433396	0.375052	1.2796	up	NM_133986	Tcta	T cell leukemia translocation altered gene	10460.5	9508.8	13.5028	13.1471	11489.6	9061.46	10830.5	9113.58	9378.87	10034	13.526	13.3622	13.6201	13.0538	13.0487	13.3387
ASMM10P037021	0.0433417	0.375052	1.33462	up	NM_001136054	Ate1	arginyltransferase 1	174.464	157.669	7.70862	7.29219	224.616	128.55	170.227	159.902	166.442	146.664	7.83868	7.43608	7.8511	7.23729	7.26392	7.37536
ASMM10P021606	0.043365	0.375052	1.46139	up	NM_172858	Pak7	p21 protein (Cdc42/Rac)-activated kinase 7	5830.39	4615.87	12.6643	12.117	6731.33	4352.69	6407.13	4417.72	4691.79	4738.11	12.7503	12.3376	12.9051	12.0135	12.0614	12.2761
ASMM10P038715	0.043432	0.375052	1.47916	up	NM_027347	Med23	mediator complex subunit 23	723.689	588.332	9.73379	9.16901	773.93	604.225	792.912	557.002	557.054	650.94	9.58869	9.60829	10.0044	9.0487	9.01307	9.44526
ASMM10P009687	0.0435252	0.375052	1.3875	up	NM_198645	Ccdc58	coiled-coil domain containing 58	462.189	406.069	9.11374	8.64125	481.483	464.131	440.953	390.86	389.899	437.448	8.90938	9.23807	9.19377	8.53235	8.50028	8.89113
ASMM10P007822	0.0436447	0.375052	2.08862	up	NM_024412	Clcnka	chloride channel Ka	36.1282	19.8288	5.37499	4.31244	54.8503	28.4263	25.108	24.1465	14.8693	20.4705	5.83597	5.28096	5.00805	4.48305	3.77999	4.67429
ASMM10P052573	0.0437053	0.375052	1.77123	up	NM_177322	Agtr1a	angiotensin II receptor, type 1a	270.38	187.944	8.35543	7.53068	241.88	293.967	275.294	151.586	212.644	199.602	7.94227	8.59534	8.52869	7.15795	7.62902	7.80507
ASMM10P011800	0.0437098	0.375052	1.50696	up	NM_017388	Ear3	eosinophil-associated, ribonuclease A family, member 3	27.8567	21.8801	5.06915	4.47751	30.7434	20.6023	32.2244	25.9017	20.3088	19.4296	4.99645	4.82687	5.38412	4.58717	4.23977	4.60558
ASMM10P006873	0.0438156	0.375052	1.76095	up	NM_009376	Ift88	intraflagellar transport 88	124.411	86.6849	7.24848	6.43212	103.247	120.113	149.872	101.218	87.0268	71.8093	6.74064	7.33574	7.66905	6.57091	6.33173	6.39372
ASMM10P029374	0.043905	0.375052	1.28735	up	NM_181585	Pik3r3	phosphatidylinositol 3 kinase, regulatory subunit, polypeptide 3 (p55)	138.717	133.459	7.41485	7.05045	149.881	126.64	139.631	124.712	152.485	123.18	7.26096	7.41506	7.56853	6.87322	7.13688	7.14124
ASMM10P034970	0.0439239	0.375052	1.33384	up	NM_001127330	Pparg	peroxisome proliferator activated receptor gamma	67.0734	61.96	6.3647	5.94911	68.23	71.2861	61.7042	71.6674	66.6593	47.5534	6.15187	6.58662	6.3556	6.07018	5.9444	5.83275
ASMM10P012130	0.0440073	0.375052	1.37058	up	NM_175498	Pnma2	paraneoplastic antigen MA2	22761.3	19399.1	14.6225	14.1677	20968.2	23346.4	23969.2	19787.1	17994.8	20415.3	14.4478	14.6763	14.7434	14.1549	13.9516	14.3966
ASMM10P042830	0.0440318	0.375052	1.84906	up	NM_029247	4930550C14Rik	RIKEN cDNA 4930550C14 gene	66.0051	44.0719	6.33963	5.45284	65.1777	57.5825	75.2553	33.0234	52.8361	46.3562	6.08726	6.2845	6.64712	4.94779	5.6148	5.79592
ASMM10P010930	0.0442133	0.375052	1.55011	up	NM_008329	Ifi204	interferon activated gene 204	138.912	111.987	7.41628	6.7839	148.552	131.081	137.103	89.8464	130.981	115.135	7.24836	7.46278	7.5377	6.39007	6.9177	7.04394
ASMM10P013206	0.0442269	0.375052	1.52859	up	NM_030720	Gpr84	G protein-coupled receptor 84	728.77	567.302	9.7201	9.1079	865.143	510.625	810.542	603.916	648.776	449.215	9.74666	9.37873	10.0349	9.16061	9.23537	8.92771
ASMM10P047380	0.0442805	0.375052	1.6558	up	NM_001195004	Kat7	K(lysine) acetyltransferase 7	179.176	133.475	7.76639	7.03886	194.081	145.196	198.252	107.697	148.469	144.258	7.63076	7.60309	8.06531	6.66314	7.09941	7.35402
ASMM10P008017	0.0443214	0.375052	1.35199	up	NM_026392	Tmem70	transmembrane protein 70	1408.05	1255.83	10.6842	10.2491	1540.11	1334.69	1349.35	1239.89	1139.27	1388.32	10.5731	10.721	10.7584	10.1955	10.0393	10.5125
ASMM10P036413	0.0443557	0.375052	1.25423	up	NM_146193	Btbd1	BTB (POZ) domain containing 1	43192.9	41069.4	15.5858	15.259	43060.5	40690.9	45827.2	39317.6	42402.2	41488.3	15.5347	15.5048	15.7178	15.155	15.1812	15.4407
ASMM10P041199	0.0443577	0.375052	1.53658	up	NM_010242	Fut4	fucosyltransferase 4	55.5748	43.8699	6.0896	5.46987	58.5284	57.8748	50.321	42.5483	41.2808	47.7806	5.92748	6.29161	6.0497	5.31523	5.25524	5.83914
ASMM10P014748	0.0443693	0.375052	1.285	up	NM_139145	Hlcs	holocarboxylase synthetase (biotin- [propriony-Coenzyme A-carboxylase (ATP-hydrolysing)] ligase)	4329.73	3971.86	12.2693	11.9075	4449.62	4074.5	4465.06	3778.59	3934.06	4202.95	12.147	12.2474	12.4134	11.8011	11.8183	12.1031
ASMM10P004628	0.044395	0.375052	1.37063	up	NM_001081493	Cartpt	CART prepropeptide	1347.74	1162.01	10.5996	10.1447	1558.28	1471.65	1013.28	1085.43	1250.02	1150.58	10.5905	10.845	10.3632	10.0079	10.1686	10.2576
ASMM10P000721	0.0444188	0.375052	2.43811	up	NM_178886	Ldlrad3	low density lipoprotein receptor class A domain containing 3	110.265	54.516	7.02717	5.74141	74.4477	101.292	155.055	54.8577	70.6795	38.0108	6.2749	7.08943	7.71718	5.67931	6.03062	5.51429
ASMM10P020763	0.0444615	0.375052	1.28369	up	NM_001190297	Gpr155	G protein-coupled receptor 155	19635.1	17742.8	14.4003	14.04	17431.6	21269.7	20204	17855.6	18609.7	16763.2	14.16	14.5433	14.4977	14.0111	14.0088	14.1003
ASMM10P052863	0.0444632	0.375052	1.5384	up	NM_183310	Ccser1	coiled-coil serine rich 1	31.5588	24.7709	5.26207	4.64064	35.9035	31.4408	27.3321	31.7156	20.4284	22.1686	5.22408	5.42185	5.14029	4.88957	4.24949	4.78286
ASMM10P013210	0.0445266	0.375185	1.58286	up	NM_009267	Spt1	salivary protein 1	183.905	139.422	7.77596	7.11342	218.137	123.191	210.386	153.995	144.832	119.437	7.79793	7.37343	8.15652	7.18282	7.06143	7.09602
ASMM10P043656	0.0445299	0.375185	1.27587	up	NM_025975	Dynlt3	dynein light chain Tctex-type 3	22991.5	21007.8	14.641	14.2895	24224	20109.2	24641.3	20462.6	21492.3	21068.5	14.6557	14.4738	14.7936	14.2037	14.218	14.4469
ASMM10P031151	0.0445477	0.375185	1.89485	up	NM_009903	Cldn4	claudin 4	21.2914	13.0886	4.64804	3.72596	18.2637	15.7979	29.8126	14.7818	14.4566	10.0273	4.22852	4.44389	5.27173	3.76268	3.73894	3.67626
ASMM10P045908	0.0445568	0.375185	1.29258	up	NM_011515	Vamp7	vesicle-associated membrane protein 7	18511.9	16819.1	14.3269	13.9567	17758.4	19387.3	18389.9	16373.1	16517.9	17566.3	14.1834	14.4212	14.3762	13.8772	13.8275	14.1654
ASMM10P047247	0.044584	0.375269	1.26945	up	NM_177564	Dhrs11	dehydrogenase/reductase (SDR family) member 11	10869.5	10038.6	13.5552	13.211	11702.4	9340.43	11565.6	9692.88	11914.1	8508.89	13.5566	13.4008	13.7082	13.1383	13.3698	13.125
ASMM10P036487	0.0446276	0.375491	1.36373	up	NM_028343	Tmem135	transmembrane protein 135	424.389	379.952	8.99758	8.55002	439.311	430.136	403.719	356.075	386.397	397.385	8.78255	9.13493	9.07526	8.39788	8.48792	8.76426
ASMM10P038607	0.044664	0.375652	1.98135	up	NM_177249	Usp47	ubiquitin specific peptidase 47	456.358	271.469	9.04219	8.0557	482.928	306.613	579.532	281.838	221.863	310.707	8.91441	8.65317	9.55899	8.06117	7.6887	8.41725
ASMM10P053878	0.0448611	0.375802	1.33018	up	NM_001142760	Pcdh15	protocadherin 15	3122.8	2797.97	11.7986	11.3869	3167.31	2853.03	3348.07	3018.25	3089.23	2286.42	11.6171	11.761	12.0176	11.4618	11.4751	11.224
ASMM10P050933	0.044976	0.375802	1.34051	up	NM_178744	Zbtb1	zinc finger and BTB domain containing 1	82.2956	75.437	6.66079	6.238	84.8615	74.6021	87.4232	71.2775	87.7627	67.2707	6.4615	6.65373	6.86714	6.06246	6.34391	6.30764
ASMM10P025411	0.0451079	0.376336	1.63522	up	NM_028943	Sgms2	sphingomyelin synthase 2	1076.7	787.374	10.2837	9.57419	1201.58	835.165	1193.35	618.401	924.965	818.756	10.2065	10.0566	10.5879	9.19644	9.74666	9.77947
ASMM10P000237	0.0451546	0.376336	1.41548	up	ENSMUST00000054932	Prl2c1	Prolactin family 2, subfamily c, member 1	311.93	264.708	8.53928	8.03799	367.99	232.794	335.007	284.646	255.751	253.726	8.53371	8.27134	8.81279	8.07836	7.88916	8.14644
ASMM10P033691	0.0451934	0.376336	1.42714	up	NM_028335	Zfp248	zinc finger protein 248	6513.55	5340.53	12.8406	12.3275	6100.71	6137.35	7302.58	5223.58	5120.02	5678	12.6039	12.8265	13.0915	12.25	12.1891	12.5435
ASMM10P019760	0.0452455	0.376483	2.2834	up	NM_011416	Smarca2	SWI/SNF related, matrix associated, actin dependent regulator of chromatin, subfamily a, member 2	26.897	13.9831	4.99321	3.80203	20.5131	22.9083	37.2696	19.0613	11.2514	11.6366	4.39563	4.9815	5.6025	4.13768	3.37672	3.8917
ASMM10P053815	0.0452964	0.376518	1.62005	up	NM_021350	Chml	choroideremia-like	25.4598	18.7854	4.94892	4.25288	25.6891	28.4873	22.203	16.3316	22.5232	17.5012	4.73215	5.28462	4.82998	3.91118	4.38497	4.46249
ASMM10P002426	0.0455047	0.37715	1.25589	up	NM_031251	Ctns	cystinosis, nephropathic	47.7067	46.1985	5.85144	5.52273	60.755	39.8546	42.5105	49.8598	55.0465	33.6893	5.98568	5.76142	5.80723	5.54186	5.67147	5.35486
ASMM10P022690	0.0455399	0.37715	1.96871	up	NM_029309	Morn5	MORN repeat containing 5	198.906	128.011	7.92113	6.94388	217.542	211.283	167.893	88.879	135.417	159.738	7.79462	8.13851	7.83026	6.37561	6.96297	7.49306
ASMM10P047554	0.0455638	0.37715	1.68415	up	NM_207225	Hdac4	histone deacetylase 4	57.6183	41.79	6.13718	5.38516	65.0408	46.0401	61.7739	49.8798	32.5269	42.9632	6.08333	5.97116	6.35705	5.54252	4.92138	5.69157
ASMM10P041377	0.0456134	0.37715	1.35861	up	NM_008408	Stt3a	STT3, subunit of the oligosaccharyltransferase complex, homolog A (S. cerevisiae)	2125.42	1868.14	11.2648	10.8227	2018.64	2272.05	2085.57	1940.08	1882.46	1781.88	10.9729	11.4621	11.3593	10.8388	10.7466	10.8826
ASMM10P053752	0.0456291	0.37715	2.77458	up	NM_001007577	Tceanc	transcription elongation factor A (SII) N-terminal and central domain containing	17.0036	6.76274	4.29093	2.81866	13.5242	24.9718	12.5147	5	7.1583	8.12993	3.77512	5.09975	3.99791	2.32504	2.74052	3.39042
ASMM10P050232	0.0457348	0.37715	1.3253	up	NM_134042	Aldh6a1	aldehyde dehydrogenase family 6, subfamily A1	22045.7	19581.5	14.5836	14.1773	21373.2	20191.2	24572.8	17596.5	22167.1	18980.8	14.4762	14.4819	14.7927	13.9861	14.2606	14.2851
ASMM10P046530	0.0457407	0.37715	1.35443	up	NM_023907	Foxi1	forkhead box I1	149.539	136.037	7.52056	7.08288	150.329	152.631	145.657	147.621	131.493	128.999	7.26622	7.66905	7.62642	7.11933	6.92291	7.20639
ASMM10P038589	0.0457559	0.37715	1.30996	up	NM_181517	Ipo7	importin 7	155.585	146.242	7.57353	7.184	164.184	133.873	168.698	153.275	155.887	129.565	7.38844	7.49512	7.83701	7.17396	7.16631	7.21173
ASMM10P019287	0.0457816	0.37715	1.34156	up	NM_020032	Poll	polymerase (DNA directed), lambda	4664.71	4077.6	12.3657	11.9418	5213.96	3916.95	4863.21	3748.33	4111.18	4373.29	12.3724	12.1937	12.531	11.788	11.8789	12.1585
ASMM10P032953	0.0458622	0.37715	1.58575	up	NM_054073	Tsga13	testis specific gene A13	95.8368	72.1587	6.84245	6.17729	117.516	66.3385	103.656	67.4262	74.6512	74.3987	6.92098	6.48484	7.12154	5.98277	6.10794	6.44116
ASMM10P010840	0.045912	0.37715	1.62072	up	NM_001164725	Fcrl6	Fc receptor-like 6	29.472	21.3059	5.13873	4.44209	34.3075	32.3534	21.755	20.2239	22.3873	21.3066	5.15766	5.46324	4.79527	4.224	4.37661	4.72566
ASMM10P025169	0.0459132	0.37715	1.60231	up	NM_001013026	Ttf2	transcription termination factor, RNA polymerase II	951.644	714.198	10.1264	9.44629	923.38	855.086	1076.47	614.611	736.495	791.487	9.84133	10.0861	10.4519	9.18833	9.41621	9.73434
ASMM10P028245	0.0460056	0.37715	1.55843	up	NM_145078	2610305D13Rik	RIKEN cDNA 2610305D13 gene	335.785	265.015	8.66285	8.02276	321.961	314.991	370.405	231.359	326.581	237.104	8.34144	8.69245	8.95466	7.77341	8.24305	8.05182
ASMM10P039490	0.0460515	0.37715	1.58269	up	NM_029751	Rpl18a	ribosomal protein L18A	114.876	85.7251	7.08447	6.42209	149.476	117.08	78.0716	79.3192	90.7006	87.1556	7.25672	7.29575	6.70095	6.21427	6.39139	6.66063
ASMM10P022866	0.0460828	0.37715	1.28757	up	NM_020575	March7	membrane-associated ring finger (C3HC4) 7	2843.38	2615.01	11.6674	11.3027	2797.17	2717.08	3015.91	2683.1	2714.34	2447.59	11.4343	11.6958	11.872	11.2975	11.2863	11.3244
ASMM10P007218	0.046132	0.37715	1.39902	up	NM_011643	Trpc1	transient receptor potential cation channel, subfamily C, member 1	298.306	258.338	8.47541	7.99099	348.128	223.04	323.748	282.92	282.733	209.361	8.45184	8.21238	8.76201	8.0665	8.03142	7.87506
ASMM10P041983	0.0461915	0.37715	1.25649	up	NM_025360	Tmed3	transmembrane emp24 domain containing 3	22628.5	20972.9	14.6137	14.2843	22140.1	22343.7	23401.8	20632.9	20543.7	21742.1	14.5216	14.6088	14.7107	14.2143	14.154	14.4846
ASMM10P051646	0.0462031	0.37715	1.27544	up	NM_153529	Nrn1	neuritin 1	201.62	195.505	7.94364	7.59265	224.77	203.827	176.265	231.897	187.581	167.038	7.83998	8.08802	7.90293	7.77714	7.44367	7.55714
ASMM10P027553	0.0462965	0.37715	3.18243	up	NM_024198	Gpx7	glutathione peroxidase 7	27.0967	10.3299	4.93009	3.25996	41.9545	15.0303	24.3053	17.6022	5	8.38766	5.45285	4.3761	4.96132	4.01763	2.32654	3.43572
ASMM10P002084	0.0463105	0.37715	1.26637	up	NM_031843	Dpp7	dipeptidylpeptidase 7	1049.28	992.615	10.2658	9.92512	1187.64	992.246	967.942	996.268	929.165	1052.41	10.1925	10.3057	10.2993	9.88382	9.75214	10.1394
ASMM10P019714	0.0463367	0.37715	1.38191	up	NM_019437	Rfk	riboflavin kinase	87.8106	77.6025	6.74676	6.2801	96.8041	73.2522	93.3756	71.0634	85.3374	76.4066	6.64834	6.62617	6.96578	6.05862	6.30441	6.47729
ASMM10P027723	0.0463563	0.37715	3.4858	up	NM_028698	Ccdc30	coiled-coil domain containing 30	32.7873	12.214	5.28482	3.48333	41.3592	33.5678	23.4348	9.2833	6.95714	20.4015	5.43277	5.51486	4.90684	3.0724	2.70774	4.66985
ASMM10P004101	0.0463966	0.37715	1.8531	up	NM_001012449	Zfp708	zinc finger protein 708	42.8914	27.2712	5.6868	4.79686	39.0743	54.9695	34.6303	26.5173	27.1034	28.193	5.35066	6.2197	5.49003	4.62398	4.65469	5.11191
ASMM10P002602	0.0464221	0.377216	1.94798	up	NM_138752	Plekhg2	pleckstrin homology domain containing, family G (with RhoGef domain) member 2	112.304	70.5636	7.0709	6.10892	96.7581	149.028	91.1266	73.0251	91.337	47.3287	6.64781	7.63564	6.92923	6.09825	6.40207	5.82644
ASMM10P012581	0.046501	0.377385	1.49696	up	NM_177755	Klhl38	kelch-like 38	71.0726	58.0223	6.43473	5.85269	84.0616	58.1362	71.0201	71.8761	47.9643	54.2265	6.4468	6.29952	6.55787	6.07396	5.47409	6.01002
ASMM10P028591	0.0465121	0.377385	1.54494	up	NM_001122889	Epha7	Eph receptor A7	56.6494	44.0749	6.10788	5.48033	54.7195	66.7675	48.4613	44.9646	44.9744	42.2856	5.83247	6.496	5.99518	5.39521	5.37909	5.6667
ASMM10P043067	0.0466254	0.377883	1.33764	up	NM_021548	Arpp19	cAMP-regulated phosphoprotein 19	46023.8	41900.2	15.6868	15.2671	45248.5	40438.2	52384.6	43355.3	46764.4	35580.9	15.6099	15.4878	15.9625	15.2809	15.3262	15.1941
ASMM10P010753	0.0467182	0.378164	1.38919	up	NM_026965	Comtd1	catechol-O-methyltransferase domain containing 1	625.189	542.688	9.52865	9.0544	651.903	594.255	629.408	524.071	512.503	591.492	9.33026	9.58255	9.67312	8.95739	8.89113	9.31467
ASMM10P022600	0.0467697	0.378164	1.61611	up	NM_028846	Usp20	ubiquitin specific peptidase 20	45.1176	34.2969	5.79233	5.0998	40.6722	49.5377	45.1429	30.8985	43.7429	28.2492	5.40891	6.07424	5.89385	4.84857	5.33676	5.11408
ASMM10P003060	0.0468804	0.378164	1.28069	up	NM_172706	9330182L06Rik	RIKEN cDNA 9330182L06 gene	342.482	328.046	8.69302	8.3361	374.567	332.454	320.426	354.959	302.434	326.746	8.55955	8.77044	8.74906	8.39201	8.13045	8.48583
ASMM10P008725	0.0468842	0.378164	1.35639	up	NM_133905	Papd4	PAP associated domain containing 4	235.866	213.096	8.16538	7.72561	260.781	236.477	210.341	200.812	209.22	229.256	8.04754	8.29251	8.15608	7.57028	7.60633	8.00023
ASMM10P023576	0.0468968	0.378164	1.65733	up	NM_029617	Casc5	cancer susceptibility candidate 5	24.4185	17.3425	4.86189	4.13304	30.7319	17.3533	25.1703	21.0509	14.182	16.7947	4.9957	4.57718	5.0128	4.28207	3.71189	4.40515
ASMM10P039462	0.0469086	0.378164	1.35277	up	NM_026818	Cilp2	cartilage intermediate layer protein 2	371.024	329.721	8.78005	8.34413	478.026	330.789	304.257	320.266	310.275	358.623	8.90204	8.76201	8.67609	8.24488	8.16942	8.61809
ASMM10P051587	0.046927	0.378164	1.40568	up	NM_025588	Exoc2	exocyst complex component 2	15298.7	12696	14.0379	13.5466	14155.2	13929.6	17811.3	12417.5	12515.2	13155.3	13.8428	13.9488	14.322	13.4702	13.4361	13.7335
ASMM10P041949	0.0469718	0.378164	1.40456	up	NM_027448	Lca5	Leber congenital amaurosis 5 (human)	48.2474	41.9957	5.88302	5.3929	50.0311	53.6717	41.0395	50.4299	42.6487	32.9086	5.71015	6.18567	5.75324	5.55717	5.30146	5.32007
ASMM10P033585	0.0470974	0.378563	1.59522	up	NM_015768	Prok2	prokineticin 2	1600.3	1192.35	10.847	10.1733	1477.04	1354.09	1969.76	1338.25	1246.93	991.882	10.5186	10.7416	11.2809	10.3038	10.1632	10.0528
ASMM10P041194	0.0472191	0.378563	1.68408	up	NM_173433	Kdm4d	lysine (K)-specific demethylase 4D	216.512	156.255	8.02678	7.27482	222.085	167.992	259.459	153.668	144.384	170.712	7.82344	7.80853	8.44837	7.17819	7.05657	7.58969
ASMM10P036374	0.0472277	0.378563	1.50645	up	NM_008486	Anpep	alanyl (membrane) aminopeptidase	4375.63	3444.79	12.2843	11.6931	4275.26	4429.47	4422.16	3147.5	3128.27	4058.59	12.0861	12.3643	12.4025	11.5249	11.4951	12.0594
ASMM10P028991	0.0472326	0.378563	1.56793	up	NM_172869	Frmd3	FERM domain containing 3	742.359	566.117	9.75982	9.11096	740.868	583.93	902.279	628.579	600.562	469.208	9.52457	9.55744	10.1975	9.22134	9.12207	8.98947
ASMM10P045845	0.0472648	0.378563	1.25383	up	NM_001033472	A830080D01Rik	RIKEN cDNA A830080D01 gene	461.88	448.128	9.11053	8.78418	508.163	439.525	437.95	503.161	415.848	425.373	8.98475	9.16309	9.18373	8.90388	8.59345	8.85521
ASMM10P014018	0.0473668	0.378563	1.64724	up	NM_010465	Hoxc6	homeobox C6	38.6813	28.1685	5.5589	4.83885	34.2027	45.0482	36.7929	32.5402	26.3351	25.6301	5.15247	5.93917	5.58505	4.92465	4.61288	4.97902
ASMM10P054058	0.0473954	0.378563	1.97783	up	NM_175491	Smcr8	Smith-Magenis syndrome chromosome region, candidate 8 homolog (human)	37.8121	22.2636	5.48064	4.49673	31.4748	27.7938	54.1676	25.3892	23.5256	17.8759	5.03492	5.24451	6.1625	4.55675	4.44389	4.48954
ASMM10P005351	0.0474447	0.378563	1.29489	up	NM_021388	Extl2	exostoses (multiple)-like 2	438.169	411.706	9.03429	8.66145	498.207	397.361	418.939	380.021	414.44	440.658	8.95676	9.02204	9.12406	8.49533	8.58851	8.90052
ASMM10P050780	0.0474505	0.378563	1.52964	up	NM_053122	Immp2l	IMP2 inner mitochondrial membrane peptidase-like (S. cerevisiae)	931.983	733.433	10.1018	9.4886	887.487	1002.68	905.778	717.115	672.628	810.557	9.78361	10.3195	10.2022	9.41794	9.28322	9.76466
ASMM10P002121	0.0475086	0.378563	1.29479	up	NM_001166665	Rtel1	regulator of telomere elongation helicase 1	103.882	95.2066	6.9424	6.56968	143.254	87.8026	80.5899	100.42	103.135	82.0647	7.19411	6.88412	6.74897	6.55959	6.57383	6.57562
ASMM10P003193	0.0475121	0.378563	1.70581	up	NM_028450	Gulp1	GULP, engulfment adaptor PTB domain containing 1	72.6283	52.5443	6.46731	5.69685	85.8827	61.3352	70.6671	38.6217	62.3119	56.6992	6.47596	6.37552	6.55045	5.17673	5.84598	6.06783
ASMM10P055623	0.0475578	0.378563	1.52242	up	NM_001110516	Samd11	sterile alpha motif domain containing 11	4478.8	3455.38	12.301	11.6947	4213.82	3873.18	5349.4	3952.23	3636.37	2777.53	12.0599	12.1768	12.6664	11.872	11.7111	11.5009
ASMM10P013337	0.0475578	0.378563	1.37584	up	NM_010267	Gdap1	ganglioside-induced differentiation-associated-protein 1	406.165	360.512	8.93289	8.47257	397.494	395.322	425.679	391.05	350.993	339.493	8.64227	9.01265	9.14375	8.5335	8.34622	8.538
ASMM10P007163	0.0475653	0.378563	2.17876	up	NM_011243	Rarb	retinoic acid receptor, beta	139.679	74.0666	7.33293	6.20942	124.087	204.974	89.9754	86.0246	68.7636	67.4117	6.99276	8.09581	6.91021	6.32775	5.99006	6.31044
ASMM10P007013	0.0475754	0.378563	1.40098	up	NM_010217	Ctgf	connective tissue growth factor	924.042	798.594	10.0911	9.60472	934.155	931.025	906.947	876.6	707.551	811.63	9.85703	10.212	10.2044	9.69129	9.35603	9.76683
ASMM10P041785	0.0475811	0.378563	1.27797	up	NM_001164255	Tpm1	tropomyosin 1, alpha	59256.4	57334.1	16.0782	15.7244	54702.3	60659.3	62407.6	58125.9	57639.9	56236.6	15.8835	16.1204	16.2308	15.6822	15.6261	15.8648
ASMM10P036657	0.047589	0.378563	1.52176	up	NM_009099	Trim30a	tripartite motif-containing 30A	556.124	445.102	9.36636	8.76062	527.193	562.131	579.048	393.481	552.976	388.85	9.03133	9.5103	9.55744	8.5445	9.00346	8.7339
ASMM10P053429	0.047631	0.378563	1.55708	up	NM_026276	Aasdhppt	aminoadipate-semialdehyde dehydrogenase-phosphopantetheinyl transferase	163.223	128.168	7.63753	6.99869	148.994	153.854	186.822	135.198	126.002	123.304	7.25257	7.68026	7.97976	6.99178	6.86102	7.14326
ASMM10P031690	0.047636	0.378563	1.65229	up	NM_025725	Ccdc96	coiled-coil domain containing 96	156.813	117.042	7.5819	6.85743	136.735	176.281	157.422	105.533	138.293	107.299	7.1291	7.87858	7.73801	6.63168	6.99286	6.94776
ASMM10P006674	0.047655	0.378563	4.24164	up	NM_008091	Gata3	GATA binding protein 3	30.7598	8.64177	5.11052	3.02589	43.053	14.9337	34.2929	5	5.36396	15.5614	5.4927	4.36664	5.47222	2.32504	2.45343	4.2992
ASMM10P008228	0.0478144	0.37872	1.6572	up	NM_027892	Ppp1r12a	protein phosphatase 1, regulatory (inhibitor) subunit 12A	308.218	221.129	8.50663	7.77788	382.086	209.408	333.16	225.195	197.221	240.971	8.59034	8.12502	8.80454	7.73555	7.51928	8.07881
ASMM10P046136	0.0478298	0.37872	1.84137	up	NM_001168293	R3hdm2	R3H domain containing 2	4611.08	2844.62	12.3	11.4193	3668.46	3854.25	6310.54	3097.45	2921.6	2514.82	11.8419	12.1688	12.8894	11.5021	11.3942	11.3615
ASMM10P007850	0.0478493	0.37872	1.6837	up	NM_025386	Fbxo36	F-box protein 36	38.2289	27.3344	5.53333	4.78169	47.121	30.5834	36.9824	24.6869	25.1053	32.2109	5.62245	5.38486	5.59268	4.51217	4.53969	5.29323
ASMM10P048866	0.047856	0.37872	1.31126	up	NM_177445	Dars	aspartyl-tRNA synthetase	2354.06	2140.19	11.4033	11.0123	2645.73	2250	2166.45	1942.06	2106.85	2371.67	11.3502	11.4497	11.4099	10.8402	10.9169	11.2799
ASMM10P013116	0.0479132	0.378956	1.27794	up	NM_029236	Bcdin3d	BCDIN3 domain containing	2252.33	2080.65	11.3319	10.978	2491.92	1928.43	2336.64	2060.69	2027.72	2153.53	11.2652	11.2146	11.5157	10.9301	10.8621	11.1419
ASMM10P027848	0.0480532	0.379318	1.25294	up	NM_008120	Gja4	gap junction protein, alpha 4	3380.68	3183.51	11.9058	11.5804	3698.9	2895.22	3547.94	3023.57	3614.37	2912.6	11.8539	11.7773	12.0861	11.4649	11.7029	11.5735
ASMM10P009268	0.0480743	0.379331	1.3757	up	NM_175016	Alkbh2	alkB, alkylation repair homolog 2 (E. coli)	57.4587	51.0707	6.14098	5.68082	56.397	52.1536	63.8255	50.8351	58.4195	43.9576	5.87428	6.14293	6.40574	5.56929	5.75156	5.72161
ASMM10P032858	0.048102	0.379331	1.29448	up	NM_028990	Tmem168	transmembrane protein 168	26.8237	24.7492	5.02724	4.65487	28.9352	27.3053	24.2306	24.0329	28.1882	22.0266	4.90703	5.2183	4.95639	4.47706	4.7152	4.77235
ASMM10P046432	0.0481937	0.379331	1.2708	up	NM_023651	Pex13	peroxisomal biogenesis factor 13	652.78	618.146	9.59135	9.24562	668.223	615.777	674.34	616.809	647.977	589.653	9.36959	9.63231	9.77216	9.19257	9.23408	9.3102
ASMM10P001702	0.0482173	0.379331	1.70786	up	NM_138676	Shkbp1	Sh3kbp1 binding protein 1	381.683	268.523	8.82772	8.05553	317.618	368.35	459.08	295.041	274.246	236.281	8.32179	8.91034	9.25103	8.13187	7.98807	8.04665
ASMM10P048962	0.0482665	0.379331	1.27198	up	NM_178645	Blmh	bleomycin hydrolase	38708.5	36213.1	15.4106	15.0635	36518.3	36162.7	43444.4	36767	37116.9	34755.4	15.2619	15.3334	15.6364	15.0461	14.9949	15.1495
ASMM10P014082	0.0483154	0.379331	1.36065	up	NM_007929	Emp2	epithelial membrane protein 2	9589.14	8191.26	13.383	12.9387	8922.24	9666	10179.2	7446.86	8747.86	8379.06	13.1471	13.4497	13.5521	12.7567	12.9535	13.1058
ASMM10P033569	0.0483154	0.379331	1.51508	up	NM_001081157	Lmod3	leiomodin 3 (fetal)	89.7745	73.2686	6.76496	6.16556	103.848	67.3856	98.0895	80.1253	90.3625	49.3179	6.7503	6.507	7.03757	6.22862	6.38498	5.88307
ASMM10P050254	0.048524	0.380148	1.47097	up	NM_144524	Angel1	angel homolog 1 (Drosophila)	161.935	138.541	7.62238	7.06562	192.028	153.488	140.29	130.246	188.473	96.9044	7.61497	7.67655	7.57563	6.93889	7.45069	6.80728
ASMM10P053062	0.0486018	0.380212	1.46033	up	NM_021895	Actn4	actinin alpha 4	38.0443	31.1774	5.53707	4.99078	40.2279	30.3066	43.5984	30.9863	31.822	30.724	5.39417	5.37157	5.84546	4.85386	4.8909	5.22756
ASMM10P005809	0.0488254	0.38087	1.42026	up	NM_001177760	Tnfaip8	tumor necrosis factor, alpha-induced protein 8	456.516	396.275	9.09524	8.58909	492.895	439.69	436.961	328.454	492.566	367.807	8.94015	9.1637	9.18187	8.27949	8.83355	8.65422
ASMM10P039806	0.048858	0.380988	1.67843	up	NM_021491	Smpd3	sphingomyelin phosphodiesterase 3, neutral	925.591	659.467	10.0818	9.33464	799.66	1090.38	886.729	589.598	691.086	697.718	9.63246	10.4408	10.172	9.13003	9.32352	9.55037
ASMM10P034332	0.0488839	0.38101	1.27551	up	NM_023538	Agk	acylglycerol kinase	28570.6	26660.5	14.959	14.6079	26545	29215.4	29951.2	26823.2	25910	27248.2	14.8018	14.9967	15.0785	14.5892	14.4537	14.7808
ASMM10P009278	0.0488958	0.38101	1.94162	up	NM_175104	Fam53c	family with sequence similarity 53, member C	40.5624	24.0025	5.55433	4.59707	59.5819	25.8276	36.2776	19.624	25.5155	26.868	5.95632	5.14531	5.56138	4.18192	4.5652	5.04409
ASMM10P015878	0.0490364	0.381113	1.25746	up	NM_026782	Ccdc167	coiled-coil domain containing 167	240.558	234.352	8.19213	7.86162	269.362	241.171	211.14	219.499	249.025	234.533	8.09399	8.31969	8.1627	7.69774	7.85185	8.03526
ASMM10P016309	0.0490607	0.381113	1.59048	up	NM_020568	Plin4	perilipin 4	48.5507	35.3331	5.82865	5.15919	70.4495	39.2011	36.0016	42.1055	31.4877	32.4062	6.19944	5.73592	5.5506	5.30105	4.87538	5.30114
ASMM10P047769	0.0490872	0.381113	1.26121	up	NM_013851	Abca8b	ATP-binding cassette, sub-family A (ABC1), member 8b	539.527	517.589	9.32451	8.9897	574.003	537.127	507.449	564.459	492.716	495.592	9.14584	9.44454	9.38315	9.06835	8.83401	9.06674
ASMM10P021997	0.0491538	0.381113	1.26462	up	NM_178411	Zfp334	zinc finger protein 334	3545.67	3319.3	11.9819	11.6432	3739.87	3167.84	3729.29	3138.3	3434.98	3384.61	11.8732	11.9039	12.1685	11.5206	11.6239	11.785
ASMM10P042732	0.049214	0.381113	1.31009	up	NM_009382	Thy1	thymus cell antigen 1, theta	2895.57	2601.36	11.6863	11.2967	3341.01	2258.17	3087.52	2698.23	2566.26	2539.59	11.6958	11.4555	11.9078	11.31	11.2057	11.3743
ASMM10P043592	0.0493369	0.381113	1.59034	up	NM_009757	Bmp15	bone morphogenetic protein 15	80.2482	61.5657	6.61296	5.94362	87.3211	65.5847	87.8389	56.3025	59.0621	69.3326	6.49901	6.46702	6.87284	5.71848	5.76673	6.34567
ASMM10P045382	0.0493547	0.381113	1.30837	up	NM_207633	Yipf6	Yip1 domain family, member 6	4241.66	3803.2	12.2315	11.8437	3994.3	4411.23	4319.45	3705.24	3983.18	3721.2	11.9701	12.3557	12.3686	11.769	11.8309	11.9312
ASMM10P017598	0.0493805	0.381113	1.36945	up	NM_177595	Mkx	mohawk homeobox	456.703	401.142	9.07415	8.62055	522.179	352.995	494.935	394.704	467.02	341.7	9.01753	8.85384	9.35109	8.55098	8.7627	8.54798
ASMM10P008173	0.0494323	0.381113	1.32702	up	NM_027415	Tmem70	transmembrane protein 70	1824.05	1647.3	11.05	10.6418	1948.2	1815.29	1708.67	1652.7	1506.72	1782.49	10.9211	11.1379	11.0909	10.6069	10.4347	10.8837
ASMM10P001202	0.0494352	0.381113	1.74008	up	NM_027678	Zranb3	zinc finger, RAN-binding domain containing 3	612.503	408.154	9.45124	8.65209	711.652	387.304	738.553	409.438	388.618	426.407	9.46775	8.98257	9.9034	8.60214	8.49677	8.85736
ASMM10P006077	0.049464	0.381113	1.54807	up	NM_001242580	Nit1	nitrilase 1	73.3258	57.4038	6.48459	5.85412	66.4184	86.1077	67.4513	61.1127	57.7486	53.3502	6.11387	6.85532	6.48457	5.83639	5.73709	5.98888
ASMM10P043537	0.0494679	0.381113	1.42644	up	NM_177911	Tgm4	transglutaminase 4 (prostate)	60.3873	50.9895	6.20032	5.68791	67.1194	64.7704	49.272	49.4724	51.6694	51.8267	6.12981	6.4501	6.02107	5.53179	5.58323	5.94871
ASMM10P032464	0.0495202	0.381113	1.31415	up	NM_013895	Timm13	translocase of inner mitochondrial membrane 13	998.458	908.495	10.1951	9.80096	1004.9	939.192	1051.28	926.24	924.888	874.356	9.94672	10.2242	10.4143	9.77802	9.74649	9.87838
ASMM10P014920	0.0495206	0.381113	1.3214	up	NM_011949	Mapk1	mitogen-activated protein kinase 1	62769	58608.2	16.1659	15.7639	61767.5	60360.4	66179	58049.5	56849.8	60925.2	16.069	16.1123	16.3164	15.6777	15.6082	16.0056
ASMM10P008171	0.0495323	0.381113	1.35505	up	NM_027409	Mospd1	motile sperm domain containing 1	455.389	410.988	9.09553	8.65719	447.614	451.947	466.605	401.513	471.927	359.522	8.80793	9.20268	9.276	8.57523	8.77476	8.62157
ASMM10P004180	0.0495454	0.381113	1.31077	up	NM_001025576	Ccdc141	coiled-coil domain containing 141	80.208	74.6941	6.61737	6.22696	84.9195	67.8828	87.8219	73.9456	83.8235	66.3132	6.4625	6.51693	6.87269	6.11559	6.28061	6.28468
ASMM10P019917	0.04956	0.381113	1.33355	up	NM_013806	Abcc2	ATP-binding cassette, sub-family C (CFTR/MRP), member 2	55.1381	49.0969	6.042	5.62673	74.632	48.1115	42.6708	56.6766	49.0367	41.5775	6.27876	6.03334	5.81391	5.72935	5.50669	5.64415
ASMM10P047824	0.0497579	0.381113	1.8856	up	NM_008798	Pdcd1	programmed cell death 1	24.826	15.6497	4.89137	3.97634	24.7571	30.5611	19.1598	12.7542	20.1316	14.0633	4.6756	5.38335	4.61515	3.54241	4.22582	4.1608
ASMM10P036687	0.0497709	0.381113	1.32912	up	NM_018880	Trim3	tripartite motif-containing 3	2295.34	2052.01	11.3672	10.9567	2286.93	2090.48	2508.59	2030.74	2055.18	2070.12	11.1497	11.3429	11.6091	10.9085	10.8789	11.0828
ASMM10P006407	0.0497753	0.381113	1.25505	up	NM_001271543	Cnot7	CCR4-NOT transcription complex, subunit 7	288.368	275.822	8.42233	8.09458	381.327	258.071	225.707	267.584	290.364	269.519	8.58748	8.42044	8.25907	7.9868	8.07106	8.22589
ASMM10P033673	0.0498985	0.381113	1.36226	up	NM_178045	Rassf4	Ras association (RalGDS/AF-6) domain family member 4	1796.77	1590.8	11.0252	10.5792	2010.85	1536.84	1842.62	1348.55	1859.33	1564.53	10.9676	10.908	11.2	10.3128	10.7281	10.6968
ASMM10P016340	0.0499043	0.381113	1.28332	up	NM_153551	Dennd1c	DENN/MADD domain containing 1C	993.516	929.57	10.188	9.82814	1026.34	899.981	1054.23	941.289	1010.32	837.105	9.97894	10.1657	10.4195	9.79991	9.87138	9.81313
ASMM10P020318	0.0499342	0.381113	1.32589	up	NM_153125	Sec16a	SEC16 homolog A (S. cerevisiae)	300.55	277.476	8.50861	8.10164	302.99	301.694	296.965	311.09	269.176	252.161	8.253	8.63142	8.6414	8.20258	7.96327	8.13908
ASMM10P051766	0.0499529	0.381113	2.18209	up	NM_010076	Drd1	dopamine receptor D1A	5984.5	2980.61	12.6184	11.4927	4482	9432.87	4038.62	3108.99	2847.95	2984.88	12.1579	13.4125	12.2848	11.507	11.3602	11.6109

## Sheet: Suopl Data 2
Supplementary Table 2: Identification of KHSRP-target mRNAs through RIP-Seq.
id	ENSEMBL gene ID	Gene Symbol	Gene Info	log2FoldChange	pval	padj
18183	ENSMUSG00000054091	1810037I17Rik; Gm2036	67704 [Gene Symbol: 1810037I17Rik] [Locus Tag: ] [Chromosome: 3] [Map Location: 3|3 G1] [Description: RIKEN cDNA 1810037I17 gene] [Gene Type: protein-coding]; 100039078 [Gene Symbol: Gm2036] [Locus Tag: ] [Chromosome: X] [Map Location: X A2|X] [Description: predicted gene 2036] [Gene Type: protein-coding]	67.6824	2.87462e-45	5.94662e-42
15509	ENSMUSG00000007670	Khsrp	16549 [Gene Symbol: Khsrp] [Locus Tag: ] [Chromosome: 17] [Map Location: 17 D|17 29.63 cM] [Description: KH-type splicing regulatory protein] [Gene Type: protein-coding]	34.8279	5.60418e-50	2.60846e-46
16596	ENSMUSG00000039221	Rpl22l1	68028 [Gene Symbol: Rpl22l1] [Locus Tag: ] [Chromosome: 3] [Map Location: 3|3 A3] [Description: ribosomal protein L22 like 1] [Gene Type: protein-coding]	32.2017	4.76411e-05	0.000159328
4606	ENSMUSG00000012483	Rpa3	68240 [Gene Symbol: Rpa3] [Locus Tag: ] [Chromosome: 6] [Map Location: 6|6 A1] [Description: replication protein A3] [Gene Type: protein-coding]	29.289	1.44817e-21	6.9311e-20
8641	ENSMUSG00000028248	Pnisr	66625 [Gene Symbol: Pnisr] [Locus Tag: ] [Chromosome: 4] [Map Location: 4|4 A3] [Description: PNN interacting serine/arginine-rich] [Gene Type: protein-coding]	26.3538	9.23624e-32	2.2928e-29
2604	ENSMUSG00000027782	Kpna4	16649 [Gene Symbol: Kpna4] [Locus Tag: ] [Chromosome: 3] [Map Location: 3|3 E2] [Description: karyopherin (importin) alpha 4] [Gene Type: protein-coding]	25.3372	9.21504e-33	2.95803e-30
8372	ENSMUSG00000028044	Cks1b	54124 [Gene Symbol: Cks1b] [Locus Tag: ] [Chromosome: 3] [Map Location: 3|3 F1] [Description: CDC28 protein kinase 1b] [Gene Type: protein-coding]	24.6755	6.98994e-15	1.13957e-13
14663	ENSMUSG00000024614	Tmx3	67988 [Gene Symbol: Tmx3] [Locus Tag: ] [Chromosome: 18] [Map Location: 18|18 E4] [Description: thioredoxin-related transmembrane protein 3] [Gene Type: protein-coding]	23.8039	2.79529e-41	3.46952e-38
11479	ENSMUSG00000074781	Ube2n	93765 [Gene Symbol: Ube2n] [Locus Tag: ] [Chromosome: 10] [Map Location: 10|10 C2] [Description: ubiquitin-conjugating enzyme E2N] [Gene Type: protein-coding]	23.3244	1.91057e-32	5.46437e-30
3745	ENSMUSG00000043421	Hilpda	69573 [Gene Symbol: Hilpda] [Locus Tag: ] [Chromosome: 6] [Map Location: 6|6 A3.3] [Description: hypoxia inducible lipid droplet associated] [Gene Type: protein-coding]	23.1705	9.46377e-34	3.59584e-31
7565	ENSMUSG00000063480	Nhp2l1; LOC100862468	20826 [Gene Symbol: Nhp2l1] [Locus Tag: ] [Chromosome: 15] [Map Location: 15 E1|15 38.38 cM] [Description: NHP2 non-histone chromosome protein 2-like 1 (S. cerevisiae)] [Gene Type: protein-coding]; 100862468 [Gene Symbol: LOC100862468] [Locus Tag: ] [Chromosome: 4] [Map Location: ] [Description: NHP2-like protein 1] [Gene Type: protein-coding]	22.8902	2.10896e-28	2.88711e-26
13686	ENSMUSG00000044786	Zfp36	22695 [Gene Symbol: Zfp36] [Locus Tag: ] [Chromosome: 7] [Map Location: 7 A3|7 16.72 cM] [Description: zinc finger protein 36] [Gene Type: protein-coding]	21.9804	4.78694e-24	3.40165e-22
12664	ENSMUSG00000019890	Nts	67405 [Gene Symbol: Nts] [Locus Tag: ] [Chromosome: 10] [Map Location: 10|10 D1] [Description: neurotensin] [Gene Type: protein-coding]	21.8841	5.41892e-19	1.68149e-17
10310	ENSMUSG00000038975	Rabggtb	19352 [Gene Symbol: Rabggtb] [Locus Tag: ] [Chromosome: 3] [Map Location: 3 H3|3 78.76 cM] [Description: Rab geranylgeranyl transferase, b subunit] [Gene Type: protein-coding]	21.348	1.9371e-32	5.46437e-30
16245	ENSMUSG00000021537	Cetn3	12626 [Gene Symbol: Cetn3] [Locus Tag: ] [Chromosome: 13] [Map Location: 13|13 C3] [Description: centrin 3] [Gene Type: protein-coding]	20.991	1.4506e-32	4.28688e-30
18047	ENSMUSG00000028706	Nsun4	72181 [Gene Symbol: Nsun4] [Locus Tag: ] [Chromosome: 4] [Map Location: 4|4 D1] [Description: NOL1/NOP2/Sun domain family, member 4] [Gene Type: protein-coding]	20.5103	8.64908e-31	1.80931e-28
15778	ENSMUSG00000020644	Id2	15902 [Gene Symbol: Id2] [Locus Tag: ] [Chromosome: 12] [Map Location: 12 8.57 cM|12 B] [Description: inhibitor of DNA binding 2] [Gene Type: protein-coding]	20.2804	3.70486e-35	1.72443e-32
11588	ENSMUSG00000038598	AI481877	100155 [Gene Symbol: AI481877] [Locus Tag: ] [Chromosome: 4] [Map Location: 4|4 B3] [Description: expressed sequence AI481877] [Gene Type: protein-coding]	20.25	1.44101e-27	1.6768e-25
9024	ENSMUSG00000024317	Rnf138	56515 [Gene Symbol: Rnf138] [Locus Tag: ] [Chromosome: 18] [Map Location: 18|18 A2] [Description: ring finger protein 138] [Gene Type: protein-coding]	20.2056	1.49532e-39	1.54666e-36
14984	ENSMUSG00000037266	Rsrp1	27981 [Gene Symbol: Rsrp1] [Locus Tag: ] [Chromosome: 4] [Map Location: 4 D3|4 67.15 cM] [Description: arginine/serine rich protein 1] [Gene Type: protein-coding]	20.0995	1.16484e-15	2.15577e-14
17612	ENSMUSG00000022674	Ube2v2	70620 [Gene Symbol: Ube2v2] [Locus Tag: ] [Chromosome: 16] [Map Location: 16|16 A1] [Description: ubiquitin-conjugating enzyme E2 variant 2] [Gene Type: protein-coding]	19.9877	1.17552e-36	8.10587e-34
16198	ENSMUSG00000066637	Ttc32	75516 [Gene Symbol: Ttc32] [Locus Tag: ] [Chromosome: 12] [Map Location: 12|12 A1.3] [Description: tetratricopeptide repeat domain 32] [Gene Type: protein-coding]	19.8641	1.2841e-13	1.71133e-12
17793	ENSMUSG00000015672	Mrpl32	75398 [Gene Symbol: Mrpl32] [Locus Tag: ] [Chromosome: 13] [Map Location: 13|13 A2] [Description: mitochondrial ribosomal protein L32] [Gene Type: protein-coding]	19.3287	3.84499e-27	4.16197e-25
6763	ENSMUSG00000033578	Tmem35	67564 [Gene Symbol: Tmem35] [Locus Tag: ] [Chromosome: X] [Map Location: X|X E3] [Description: transmembrane protein 35] [Gene Type: protein-coding]	18.1087	1.48823e-27	1.71036e-25
3263	ENSMUSG00000026960	Arl6ip6	65103 [Gene Symbol: Arl6ip6] [Locus Tag: ] [Chromosome: 2] [Map Location: 2|2 C1] [Description: ADP-ribosylation factor-like 6 interacting protein 6] [Gene Type: protein-coding]	18.0988	8.81952e-36	4.69148e-33
1132	ENSMUSG00000014905	Dnajb9	27362 [Gene Symbol: Dnajb9] [Locus Tag: ] [Chromosome: 12] [Map Location: 12|12 B1] [Description: DnaJ (Hsp40) homolog, subfamily B, member 9] [Gene Type: protein-coding]	17.6084	1.0243e-32	3.23226e-30
15176	ENSMUSG00000025040	Fundc1	72018 [Gene Symbol: Fundc1] [Locus Tag: ] [Chromosome: X] [Map Location: X|X A2] [Description: FUN14 domain containing 1] [Gene Type: protein-coding]	17.5533	2.54163e-32	6.85797e-30
1646	ENSMUSG00000073131	Vma21	67048 [Gene Symbol: Vma21] [Locus Tag: ] [Chromosome: X] [Map Location: X|X] [Description: VMA21 vacuolar H+-ATPase homolog (S. cerevisiae)] [Gene Type: protein-coding]	17.5335	1.59621e-35	7.62008e-33
272	ENSMUSG00000022205	Sub1	20024 [Gene Symbol: Sub1] [Locus Tag: ] [Chromosome: 15] [Map Location: 15|15 A2] [Description: SUB1 homolog (S. cerevisiae)] [Gene Type: protein-coding]	17.3226	7.82523e-31	1.65557e-28
16657	ENSMUSG00000036022	Fam122b	78755 [Gene Symbol: Fam122b] [Locus Tag: ] [Chromosome: X] [Map Location: X|X A5] [Description: family with sequence similarity 122, member B] [Gene Type: protein-coding]	17.1685	1.93857e-18	5.54414e-17
16954	ENSMUSG00000043832	Clec4a3	73149 [Gene Symbol: Clec4a3] [Locus Tag: ] [Chromosome: 6] [Map Location: 6|6 F2] [Description: C-type lectin domain family 4, member a3] [Gene Type: protein-coding]	16.9722	0.0142844	0.0286181
16434	ENSMUSG00000028232	Tmem68	72098 [Gene Symbol: Tmem68] [Locus Tag: ] [Chromosome: 4] [Map Location: 4|4 A1] [Description: transmembrane protein 68] [Gene Type: protein-coding]	16.7272	4.40543e-36	2.64582e-33
4850	ENSMUSG00000024480	Ap3s1	11777 [Gene Symbol: Ap3s1] [Locus Tag: ] [Chromosome: 18] [Map Location: 18|18 C] [Description: adaptor-related protein complex 3, sigma 1 subunit] [Gene Type: protein-coding]	16.6817	6.63777e-26	6.30521e-24
12674	ENSMUSG00000045996	Polr2k; LOC100862456; LOC102641086	17749 [Gene Symbol: Polr2k] [Locus Tag: ] [Chromosome: 15] [Map Location: 15|15 A2] [Description: polymerase (RNA) II (DNA directed) polypeptide K] [Gene Type: protein-coding]; 100862456 [Gene Symbol: LOC100862456] [Locus Tag: ] [Chromosome: 17] [Map Location: ] [Description: DNA-directed RNA polymerases I, II, and III subunit RPABC4] [Gene Type: protein-coding]; 102641086 [Gene Symbol: LOC102641…	16.6536	9.28675e-11	7.80943e-10
5581	ENSMUSG00000019818	Cd164	53599 [Gene Symbol: Cd164] [Locus Tag: ] [Chromosome: 10] [Map Location: 10 B2|10 22.46 cM] [Description: CD164 antigen] [Gene Type: protein-coding]	16.6266	1.72353e-29	2.86507e-27
6153	ENSMUSG00000071337	Tia1	21841 [Gene Symbol: Tia1] [Locus Tag: ] [Chromosome: 6] [Map Location: 6|6 D2] [Description: cytotoxic granule-associated RNA binding protein 1] [Gene Type: protein-coding]	16.6141	2.75038e-25	2.3382e-23
9876	ENSMUSG00000085793	Lin52; Gm7020	217708 [Gene Symbol: Lin52] [Locus Tag: ] [Chromosome: 12] [Map Location: 12|12 D1] [Description: lin-52 homolog (C. elegans)] [Gene Type: protein-coding]; 629959 [Gene Symbol: Gm7020] [Locus Tag: ] [Chromosome: 11] [Map Location: 11|11 E1] [Description: predicted gene 7020] [Gene Type: protein-coding]	16.5424	4.43655e-29	6.77046e-27
14097	ENSMUSG00000029819	Npy	109648 [Gene Symbol: Npy] [Locus Tag: ] [Chromosome: 6] [Map Location: 6 24.04 cM|6 B3] [Description: neuropeptide Y] [Gene Type: protein-coding]	16.3707	2.2439e-37	1.7407e-34
16711	ENSMUSG00000036764	Dnajc12	30045 [Gene Symbol: Dnajc12] [Locus Tag: ] [Chromosome: 10] [Map Location: 10|10 B4] [Description: DnaJ (Hsp40) homolog, subfamily C, member 12] [Gene Type: protein-coding]	16.2774	7.33369e-14	1.02123e-12
2628	ENSMUSG00000020390	Ube2b	22210 [Gene Symbol: Ube2b] [Locus Tag: ] [Chromosome: 11] [Map Location: 11|11 B1.3] [Description: ubiquitin-conjugating enzyme E2B] [Gene Type: protein-coding]	16.2285	5.73254e-37	4.10494e-34
1837	ENSMUSG00000055210	Foxd2	17301 [Gene Symbol: Foxd2] [Locus Tag: ] [Chromosome: 4] [Map Location: 4 D1|4 52.73 cM] [Description: forkhead box D2] [Gene Type: protein-coding]	16.0539	1.56454e-05	5.76461e-05
517	ENSMUSG00000024097	Srsf7	225027 [Gene Symbol: Srsf7] [Locus Tag: ] [Chromosome: 17] [Map Location: 17|17 E3] [Description: serine/arginine-rich splicing factor 7] [Gene Type: protein-coding]	15.9977	9.68624e-25	7.67398e-23
1341	ENSMUSG00000034855	Cxcl10	15945 [Gene Symbol: Cxcl10] [Locus Tag: ] [Chromosome: 5] [Map Location: 5 E2|5 46.57 cM] [Description: chemokine (C-X-C motif) ligand 10] [Gene Type: protein-coding]	15.8573	0.0241206	0.0455593
6852	ENSMUSG00000029373	Pf4	56744 [Gene Symbol: Pf4] [Locus Tag: ] [Chromosome: 5] [Map Location: 5|5 E1] [Description: platelet factor 4] [Gene Type: protein-coding]	15.7729	1.20878e-06	5.38657e-06
53	ENSMUSG00000033186	Mzt1	76789 [Gene Symbol: Mzt1] [Locus Tag: ] [Chromosome: 14] [Map Location: 14|14 E2.2] [Description: mitotic spindle organizing protein 1] [Gene Type: protein-coding]	15.7692	6.13324e-36	3.46026e-33
15472	ENSMUSG00000025666	Tmem47	192216 [Gene Symbol: Tmem47] [Locus Tag: ] [Chromosome: X] [Map Location: X|X A7.2] [Description: transmembrane protein 47] [Gene Type: protein-coding]	15.6765	1.22939e-34	5.32297e-32
17978	ENSMUSG00000044155	Lsm8	76522 [Gene Symbol: Lsm8] [Locus Tag: ] [Chromosome: 6] [Map Location: 6|6 A2] [Description: LSM8 homolog, U6 small nuclear RNA associated (S. cerevisiae)] [Gene Type: protein-coding]	15.6716	7.78941e-21	3.34155e-19
395	ENSMUSG00000001774	Chordc1	66917 [Gene Symbol: Chordc1] [Locus Tag: ] [Chromosome: 9] [Map Location: 9|9 A3] [Description: cysteine and histidine-rich domain (CHORD)-containing, zinc-binding protein 1] [Gene Type: protein-coding]	15.5757	1.86523e-22	1.01838e-20
10951	ENSMUSG00000021098	4930447C04Rik	75801 [Gene Symbol: 4930447C04Rik] [Locus Tag: ] [Chromosome: 12] [Map Location: 12|12 C3] [Description: RIKEN cDNA 4930447C04 gene] [Gene Type: protein-coding]	15.5409	1.81042e-13	2.34235e-12
12522	ENSMUSG00000002732	Fkbp7	14231 [Gene Symbol: Fkbp7] [Locus Tag: ] [Chromosome: 2] [Map Location: 2 C3|2 45.09 cM] [Description: FK506 binding protein 7] [Gene Type: protein-coding]	15.285	7.98709e-14	1.10478e-12
8231	ENSMUSG00000021134	Srsf5	20384 [Gene Symbol: Srsf5] [Locus Tag: ] [Chromosome: 12] [Map Location: 12|12 D2] [Description: serine/arginine-rich splicing factor 5] [Gene Type: protein-coding]	15.2607	2.71841e-23	1.73327e-21
4730	ENSMUSG00000079317	Trappc2	66226 [Gene Symbol: Trappc2] [Locus Tag: ] [Chromosome: X] [Map Location: X|X F5] [Description: trafficking protein particle complex 2] [Gene Type: protein-coding]	15.1555	2.31688e-17	5.57309e-16
8209	ENSMUSG00000054752	Fsd1l	319636 [Gene Symbol: Fsd1l] [Locus Tag: ] [Chromosome: 4] [Map Location: 4|4 B2] [Description: fibronectin type III and SPRY domain containing 1-like] [Gene Type: protein-coding]	15.0126	2.11565e-36	1.37392e-33
10375	ENSMUSG00000001707	Eef1e1	66143 [Gene Symbol: Eef1e1] [Locus Tag: ] [Chromosome: 13] [Map Location: 13|13 A5] [Description: eukaryotic translation elongation factor 1 epsilon 1] [Gene Type: protein-coding]	14.8803	2.44204e-23	1.56779e-21
3844	ENSMUSG00000021643	Serf1	20365 [Gene Symbol: Serf1] [Locus Tag: ] [Chromosome: 13] [Map Location: 13 D1|13 52.98 cM] [Description: small EDRK-rich factor 1] [Gene Type: protein-coding]	14.8702	9.84625e-25	7.76769e-23
2175	ENSMUSG00000031197	Vbp1	22327 [Gene Symbol: Vbp1] [Locus Tag: ] [Chromosome: X] [Map Location: X A7.3|X 38.25 cM] [Description: von Hippel-Lindau binding protein 1] [Gene Type: protein-coding]	14.7771	7.08995e-32	1.78379e-29
9197	ENSMUSG00000026097	Ormdl1	227102 [Gene Symbol: Ormdl1] [Locus Tag: ] [Chromosome: 1] [Map Location: 1|1 C1.1] [Description: ORM1-like 1 (S. cerevisiae)] [Gene Type: protein-coding]	14.7605	1.52348e-21	7.25822e-20
15111	ENSMUSG00000026034	Clk1	12747 [Gene Symbol: Clk1] [Locus Tag: ] [Chromosome: 1] [Map Location: 1 C1.3|1 29.09 cM] [Description: CDC-like kinase 1] [Gene Type: protein-coding]	14.6994	5.08289e-22	2.59981e-20
8253	ENSMUSG00000017677	Wsb1	78889 [Gene Symbol: Wsb1] [Locus Tag: ] [Chromosome: 11] [Map Location: 11|11 B5] [Description: WD repeat and SOCS box-containing 1] [Gene Type: protein-coding]	14.5801	4.14243e-34	1.64093e-31
7055	ENSMUSG00000018239	Zcchc10	67966 [Gene Symbol: Zcchc10] [Locus Tag: ] [Chromosome: 11] [Map Location: 11 B1.3|11 31.92 cM] [Description: zinc finger, CCHC domain containing 10] [Gene Type: protein-coding]	14.4911	1.5584e-18	4.51935e-17
6098	ENSMUSG00000014177	Tvp23b	67510 [Gene Symbol: Tvp23b] [Locus Tag: ] [Chromosome: 11] [Map Location: 11|11 B2] [Description: trans-golgi network vesicle protein 23B] [Gene Type: protein-coding]	14.4289	1.22584e-19	4.31431e-18
13403	ENSMUSG00000037722	Gnpnat1	54342 [Gene Symbol: Gnpnat1] [Locus Tag: ] [Chromosome: 14] [Map Location: 14|14 C1] [Description: glucosamine-phosphate N-acetyltransferase 1] [Gene Type: protein-coding]	14.2813	4.44451e-19	1.40974e-17
5528	ENSMUSG00000062198	2700097O09Rik	72658 [Gene Symbol: 2700097O09Rik] [Locus Tag: ] [Chromosome: 12] [Map Location: 12|12 C1] [Description: RIKEN cDNA 2700097O09 gene] [Gene Type: protein-coding]	14.2646	6.55424e-20	2.4021e-18
13335	ENSMUSG00000096696	Zfp960	449000 [Gene Symbol: Zfp960] [Locus Tag: ] [Chromosome: 17] [Map Location: 17|17 A3.1] [Description: zinc finger protein 960] [Gene Type: protein-coding]	14.2123	5.30261e-05	0.000175291
13274	ENSMUSG00000026429	Ube2t	67196 [Gene Symbol: Ube2t] [Locus Tag: ] [Chromosome: 1] [Map Location: 1|1 E4] [Description: ubiquitin-conjugating enzyme E2T (putative)] [Gene Type: protein-coding]	14.0678	6.77016e-14	9.4772e-13
10172	ENSMUSG00000051234	Rnf7	19823 [Gene Symbol: Rnf7] [Locus Tag: ] [Chromosome: 9] [Map Location: 9|9 D2.3] [Description: ring finger protein 7] [Gene Type: protein-coding]	13.8518	5.68142e-32	1.48981e-29
5751	ENSMUSG00000017404	Rpl19	19921 [Gene Symbol: Rpl19] [Locus Tag: ] [Chromosome: 11] [Map Location: 11|11 D] [Description: ribosomal protein L19] [Gene Type: protein-coding]	13.5913	6.47904e-08	3.54056e-07
17802	ENSMUSG00000029817	Tra2a	101214 [Gene Symbol: Tra2a] [Locus Tag: ] [Chromosome: 6] [Map Location: 6|6 B2.3] [Description: transformer 2 alpha homolog (Drosophila)] [Gene Type: protein-coding]	13.589	2.19651e-21	1.01728e-19
[truncated: 4,375 more rows]

## Sheet: Suppl Data 3
Supplementary Table 4: Overlapping datasets of KHSRP targets
[truncated: 528 more rows]

## Sheet: Suppl Data 4
Supplementary Table 4: KSRP-RIP-Seq 3'UTR AU-rich analyses as described in Bolognani et al, 2010, https://doi.org/10.1093/nar/gkp863
[truncated: 3,091 more rows]

[truncated: 5 more sheets: Suppl Data 5, Suppl Data 6, Suppl Data 7, Suppl Data 8, Suppl Data 9]
