# Supplementary material for: KHSRP loss increases neuronal growth and synaptic transmission and alters memory consolidation through RNA stabilization
Source: Commun Biol. 2022 Jul 7;5:672. doi: 10.1038/s42003-022-03594-4 (PMC9262970; doi:10.1038/s42003-022-03594-4)
Supplement: Supplementary file 4 — Supplementary Data 10 [file 42003_2022_3594_MOESM4_ESM.xlsx]

## Sheet: Figure 1e
SOURCE DATA FOR FIGURE 1e
NEOCORTEX mRNA copies
Argap5				Atrx				Cacna2d1				Cadps				Calb1				Chm				Cpeb2				Crem				Epha7				Fabp7				Fubp1				Fubp3				Gap43
Khsrp+/+	Khsrp+/-	Khsrp-/-		Khsrp+/+	Khsrp+/-	Khsrp-/-		Khsrp+/+	Khsrp+/-	Khsrp-/-		Khsrp+/+	Khsrp+/-	Khsrp-/-		Khsrp+/+	Khsrp+/-	Khsrp-/-		Khsrp+/+	Khsrp+/-	Khsrp-/-		Khsrp+/+	Khsrp+/-	Khsrp-/-		Khsrp+/+	Khsrp+/-	Khsrp-/-		Khsrp+/+	Khsrp+/-	Khsrp-/-		Khsrp+/+	Khsrp+/-	Khsrp-/-		Khsrp+/+	Khsrp+/-	Khsrp-/-		Khsrp+/+	Khsrp+/-	Khsrp-/-		Khsrp+/+	Khsrp+/-
61.3993	46.9607	131.688		30.8059	18.9245	66.7343		24.1964	12.0558	19.037		67.1355	33.1762	133.469		50.989	57.4743	159.77		28.6813	25.4663	71.8375		29.1062	13.7611	58.4907		1.15398	2.90357	2.13223		21.2454	15.3498	37.6375		18.7988	15.9448	25.7605		39.304	75	112.324		4.29157	3.55126	8.21943		625.465	834.546
68.1421	100.008	126.191		32.0109	39.3827	59.6571		23.6773	15.2228	38.3271		49.1257	75.1852	157.76		84.6229	86.1646	72.6286		27.8907	38.6667	33.815		26.6229	31.5062	24.4056		0.89083	0.921072	1.03042		14.4766	83.9619	46.4		27.1938	22.1651	53.4257		42.2791	174.716	198.857		5.19781	4.84527	9.08217		773.333	1244.02
81.6138	121.147	160.555		47.6556	44.6052	66.8424		40.5	31.6783	39.3895		94.4551	112.173	157.065		101.018	131.704	159.97		34.5289	54.3709	64.0762		45.0873	53.5791	45.5162		1.025	1.6186	1.70343		24.5412	31.4084	31.7726		21.6	32.1408	31.249		50.2239	117.452	124.992		7.30529	8.76268	7.20698		731.67	1162.38
										26.9581								147.773				56.3514				46.7597				1.8445				38.2618				27.6675				124.098				5.26337

[truncated: 76 more columns]
