# Supplementary material for: KHSRP loss increases neuronal growth and synaptic transmission and alters memory consolidation through RNA stabilization
Source: Commun Biol. 2022 Jul 7;5:672. doi: 10.1038/s42003-022-03594-4 (PMC9262970; doi:10.1038/s42003-022-03594-4)
Supplement: Supplementary file 5 — Supplementary Data 11 [file 42003_2022_3594_MOESM5_ESM.xlsx]

## Sheet: Figure 2e
SOURCE DATA FOR FIGURE 2E
MOSSY FIBER LENGTH (IPB/SPB RATIO)
Khsrp+/+	Khsrp+/-	Khsrp-/-
0.692819	0.745948	0.870104
0.744487	0.738462	0.751309
0.802663	0.782133	0.884596
0.740378
0.651962
0.691986
0.690061

## Sheet: Figure 2f
SOURCE DATA FOR FIGURE 2f
DENDRITE SPINE DENSITY (spines/10 µm)
Khsrp+/+	Khsrp+/-	Khsrp-/-
11.25	10.39	16
4.17	17.32	13.7
6.366	19.28	11
8.85	18.04	11
7.65	13.81	13.4
11	9.3	18.33
8.701	18.6	16.5
14.3	14.89	16.3
11.3	14.09	19.5
9.95	11.5	13.8
7.974	7.2	13.9
8.66	12.2	14.83
11.8	17.1	25.3
8.37	7.867	14.4
11.8	16.73	18.4
7.34	18.6	19.5
8.05	12.411	13.9
12.89		16.6
9.273		11.7
10.082		15.1
18.58		8.52
8.785		17.5
11.5		18.33
7.587		12.9
13.47		17.1
9.338
9.722
14.11
9.696
11.404
13.2
11.5
12.2
9.579
12.4
8.296
10.9
10.8
6.868
7.367
17.5
10.349

## Sheet: Figure 2g
SOURCE DATA FOR FIGURE 2g
DENDRITE SPINE MORPHOLOGY
Khsrp+/+			Khsrp+/-			Khsrp-/-
Thin	Stubby	Mushroom	Thin	Stubby	Mushroom	Thin	Stubby	Mushroom
4.73	1.18	4.378	5.237	0.873	4.115	6.7	3.5	5.771
1.59	0.199	2.3	2.56	3.766	4.067	5.12	2.564	6.04
4.69	0	1.34	3.834	6.25	6.74	3.84	1.203	6.01
3.321	0.553	4.98	3.969	8.884	6.238	3.541	3.404	3.94
2.651	0	3.24	1.3	4.7	11.24	3.793	2.528	7.16
4	2.4	4	3.948	5.67	4.19	5.24	5.086	7.55
5.43	0.816	2.175	3.225	2.1	3.969	5.607	5.607	5.216
6.25	2.6	5.3	4.12	8.36	5.618	3.107	7.21	5.991
6.33	0.559	4.46	4.011	7.449	3.438	6.51	5.859	6.29
4.52	1.206	4.221	3.773	5.327	4.994	5.14	3.42	4.79
3.078	0.979	3.637	3.896	4.453	3.154	7.021	17.3	5.001
2.406	1.764	4.1	2.197	1.465	3.417	3.677	5.638	5.393
3.39	5.439	5.439	1.159	6.293	4.472	5.773	8.66	10.35
3.07	3.2	3.209	9.098	3.43	4.47	3.375	4.024	6.491
5.05	7.789	7.789	2.761	1.656	3.451	6.222	6.555	5.333
2.905	2.905	2.905	2.81	9.285	4.643	3.79	9.79	6
1.58	4.265	2.054	8.125	4.011	6.377	5.045	4	4.523
3.7	5.966	3.225	6.301	1.718	3.819	6.79	4.951	4.668
4.5	1.716	3.861				3.49	1.745	5.733
4.14	0.912	3.8				5.13	5.301	4.66
6.136	6.648	5.625				2.48	1.085	4.8
1.584	4.321	2.736				5.499	5.922	5.922
4.413	3.467	3.467				4.51	7.42	6.401
3.139	2.747	2.747				5.632	1.314	6.007
4.976	6.22	6.22				7.467	2.782	6.735
4.052	3.171	3.17
2.359	3.02	3.03
3.645	2.377	2.377
4.659	3.778	3.778
4.386	6.579	6.579
4.587	3.843	3.843
1.51	3.793	3.793
4.224	3.91	3.598
2.459	2.45	4.272
5.01	0.87	6.145
1.48	2.529	4.296
4.213	1.7	4.871
4.934	0.94	4.934
3.863	0.64	2.361
2.286	1.778	3.302
3.405	7.378	6.81
