# Supplementary material for: KHSRP loss increases neuronal growth and synaptic transmission and alters memory consolidation through RNA stabilization
Source: Commun Biol. 2022 Jul 7;5:672. doi: 10.1038/s42003-022-03594-4 (PMC9262970; doi:10.1038/s42003-022-03594-4)
Supplement: Supplementary file 6 — Supplementary Data 12 [file 42003_2022_3594_MOESM6_ESM.xlsx]

## Sheet: Figure 3b
SOURCE DATA FOR FIGURE 3b
AXON LENGTH (µm)				DENDRITE LENGTH (µm)
Khsrp+/+	Khsrp+/-	Khsrp-/-		Khsrp+/+	Khsrp+/-	Khsrp-/-
1572.1	887.121	484.503		371.5	148	345.6
742.558	75.0859	637.452		258.2	345.8	234.6
5428.2	143.03	1947.77		319.1	561.2	421.3
922.95	2638.5	228.346		439.2	361.6	109.1
84.8787	124.884	976.192		190.9	483.5	85.4
752.205	2252.5	9002.41		215.4	301.8	30.5
1099.81	62.2032	2776.47		75.6	720.3	198.5
999.298	92.0278	153.842		108.7	94.3	301.4
29.6024	55.663	161.203		214.7	190.9	208.5
139.958	5798.07	338.74		110.6	290.4	346.3
3058.58	2795.89	5669.21		117.2	301.9	289.4
1261.4	121.551	2457.21		365.7	190.8	359.5
5562.71	947.019	534.295		165.1	283.5	378.5
5524.7	30.6759	3448.23		132.9	291.3	258.4
1348.61	231.549	146.656		209.7	129.4	384.5
1046.72	773.211	1746.1		150.1	135.7	221.6
3402.76	33.458	20.8874		144.2	134.7	308.3
4610.92	110.122	466.72		109.3	156.9	100.3
94.1653	90.2734	1766.46		102.5	178.3	121.3
575.299	477.206	39.003		30.4	201.7	165.4
6401.23	887.121	517.483		58.9	128.4	135.3
1561.94	75.0859	985.589		102.5	189.2	189.5
513.201	143.03	112.851		110.1	167.4	309.3
3421.38	2638.5	98.4876		200.1	187.4	387.4
2775.52	124.884	3115.31		301.2	145.7	509.8
364.794	2252.5	2106.07		119.2	189.3	387.9
257.891	62.2032	59.4845		30.9	167.3	450.5
2895.16	92.0278	0		50.6	298.3	563.6
430.623	55.663	18.9274		197.3	261.5	486.4
75.8714	5798.07	51.8127		108.4	289.2	387.5
250.51	2795.89	1367.81		109.8	489.5	489.5
2.48108	121.551	1572.48		100.8	390.3	380.8
17.6685	947.019	1030.71		112.4	489.5	540.7
12.7064	30.6759	4308.65		290.3	386.5	340.7
17.9695	231.549	701.579		187.4	465.8	356.4
71.1515	773.211	783.337		230.9	256.8	435.3
66.013	33.458	1758.15		420.3	264.3	324.1
331.445	110.122	2296.52		102.6	254.3	198.3
0	90.2734	1823.2		180.6	185.4	83.4
18.9972	477.206	60.2964		315.8	185.4	256.7
1.75439	1585.88	51.6445		190.4	196.3	490.6
9.49862	1448.08	1716.71		200.3	147.8	456.7
47.6178	140.673	2180.52		50.5	183.4	345.4
168.567	67.7051	376.241		200.6	79.4	289.5
154.532	1268.26	36.6371		300.7	85.4	389.4
137.466	1759.71	27.0052		82.6	92.1	365.3
332.224	1120.19	833.427		40.8	198.6	67.5
49.9742	98.926	239.73		90.8	78.4	90.8
98.495	1584.94	83.7179		40.3	56.7	187.4
271.246	909.471	103.219		29.8	265.9	450.5
117.866	144.892	663.22		208.4	328.5	389.8
237.736	3690.87	55.7327		250.8	140.3	430.5
48.9465	485.936	351.027		300.9	164.3	430.6
33.458	2883.65	475.302		2004.8	174.3	540.5
66.916	25.6134	2688.37		400.5	194.5	240.5
97.1663	1283.34	21.8674		200.7	298.3	120.4
170.975	58.9296	2055.97		150.7	174.4	312.5
481.918	895.35	405.206		160.8	184.3	637.3
320.919	55.1026	138.877		190.6	243.1	278.3
302.047	93.2977	760.797		302.7	251.3	454.5
763.037	28.7381	357.789		240.9	185.4	432.5
320.971	30.8057	825.686		258.3	99.6	654.3
100.623	38.1156	108.525		220.9	65.7	143.5
86.8163	389.089	420.787		301.4	235.2	345.5
52.5799	284.475	56.9505		69.8	378.1	687.5
260.169	424.99	127.859		64.9	133.5	367.8
205.534	56.3689	1229.41		90.4	142.7	65.8
42.9566	14.9746	31.9052		100.6	131.4	189.4
357.284	125.498	2532.26		120.5	95.8	450.5
428.861	163.925	468.205		300.1	84.9	789.4
94.8099	169.064	2022.25		501.8	50.8	103.1
78.8957	370.334	29.9452		327.8	39.8	89.5
29.2226	1926.11	2611.58		439.7	55.3	98.6
375.855	1755.01	29.9452		267.9	107.4	77.8
191.499	3033.57	23.2534		279.4	302.4	56.7
632.589	90.5121	1114.83		207.4	256.4	348.6
79.6224	2378.38	46.5068		539.2	201.3	450.8
30.3749	182.177	1570.09		172.6	274.5	650.7
140.497	4220.73	19.9074		187.4	201.4	472.3
212.302	974.285	27.5793		129.1	317.4	548.8
1113.98	1.1041	254.5		321.4	118.5	298.6
114.108	1.1041	54.4009		241.5	189.2	354.3
145.511	58.8312	25.8489		80.8	121.7	268.4
243.653	18.8482	392.707		28.9	156.8	290.5
77.567	19.4949	471.299		175.7	143.2	308.5
206.987	7.35448	126.9		160.7	20.6	389.4
424.075	19.2336	9.66165		423.2	60.7	289
77.0897	19.0171	1519.43		253.4	302.8	463
104.734	1.26183	169.19		158.9	276.4	670.7
142.428	9.87814	2632.19		200.7	79.6	450.3
62.3796	10.9235	212.63		256.4	254.3	386.1
57.7184	12.0771	3089.14		171.6	228.8	120.3
182.301	16.8089	437.446		121.7	109.4	158.6
1629.81	5.38519	102.35		167.3	49.7	501.2
395.88	18.6568	568.169		301.6	501.2	251.3
57.2411	9.1931	905.609		127.8	251.3	310.5
940.957	16.1556	14.709		149.4	310.5	426.9
28.6205	9.84644	9.66165		183.4	426.9	795.8
148.968	13.925	914.943		225.5	795.8	411.2
589.684	14.5783	28.3726		254.3	411.2	376.9
185.758	20.2341	62.8378		191.9	376.9	424.9
240.321	14.5783	194.786		141.2	424.9	371.9
88.3943	71.8554	1162.26		198.5	371.9	265
214.981	70.773	46.6506		139.7	265	636.4
74.3593	9.84644	25.8489		175	636.4	68.1
452.945	14.3077	188.334		250	68.1	384.3
44.8357	19.3102	91.2104		124.6	384.3	327.4
367.862	8.53977	72.4995		235.2	327.4	455.2
125.911	5.38519	642.834		181.4	455.2	302.9
108.368	3.80791	46.4712		202.9	302.9	321.8
30.3749	15.3716	53.6092		106.8	721.8	396.1
52.2789	61.8056	213.422		103.4	596.1	396
54.6353	21.8516	2230.72		203.8	396	256.5
199.118	7.85009	3461.25		299.1	256.5	461.9
115.686	4.10095	46.6506		392.5	461.9	382.7
28.1949		2040.78		119.1	382.7	455.4
68.6704		567.811		104.1	455.4	456.2
131.476		22.2799		260.6	456.2	186.8
420.764		93.4805		172.9	186.8	289.3
165.411		52.3102		110.2	289.3	148.1
64.5596		45.1722		109.4	348.1	197.8
371.568		359.361		380.9	197.8	549.4
13.7341		199.221		490.3	549.4	360.3
792.238		75.0231		202.7	360.3	133.9
220.171		1701.58		379	433.9
15.1875		15.7543		534.3	389.6
105.461		34.0323		275.1	320.4
66.615		49.6072		144.4	489.5
99.17		756.401		108.6	540.8
43.9843		86.8165		102
315.23		1904.46		147.7
9.49862		3429.03		185.7
407.133		757.913		259.8
252.249		280.049		472.2
426.505		26.002
114.658		1367.43
21.4783		1431.35
203.603		1765.73
53.784		1582.7
86.64		179.671
63.8329		3513.97
74.7849		592.437
168.692		64.9865
162.152		1267.52
43.6833		68.0355
207.714		40.7473
67.0407		23.6949
63.8329		698.424
211.399		25.4299
411.266		2709.51
35.6381		497.418
167.238		355.372
53.1819		14.3011
156.587		1564.45
233.127		68.0552
478.358		215.807
285.032		34.2712
113.029		46.8036
54.3343		97.1353
119.195		25.0649
102.253		48.4668
66.1893		1062.37
21.4783		1937.85
70.4248		2543.37
82.1035		2186.23
30.0739		1120.65
88.82		1346.64

## Sheet: Figure 3c
SOURCE DATA FOR FIGURE 3c
AXON BRANCHES/µm				DENDRITE BRANCHES/µm
Khsrp+/+	Khsrp+/-	Khsrp-/-		Khsrp+/+	Khsrp+/-	Khsrp-/-
0.00699701	0.00676345	0.0165118		0.0242261	0.0337838	0.0260417
0.00673348	0.0399542	0.0109812		0.0309837	0.0202429	0.0255754
0.00221068	0.0139831	0.00821452		0.0156691	0.0213827	0.0213625
0.00758438	0.00303203	0.0175173		0.0204918	0.0248894	0.0274977
0.0824706	0.0320297	0.018439		0.0261917	0.0186143	0.0234192
0.0172825	0.00621532	0.00233271		0.0232126	0.0298211	0.0655738
0.010911	0.0321527	0.00684322		0.0396825	0.0194364	0.0251889
0.00800562	0.0543314	0.0455012		0.0367985	0.0212089	0.0265428
0.033781	0.0359305	0.0496269		0.0326036	0.0261917	0.0239808
0.035725	0.00293201	0.0177127		0.0361664	0.0241047	0.0231014
0.00490424	0.00429201	0.00423339		0.0341297	0.0264988	0.0207325
0.00951324	0.049362	0.0130229		0.0109379	0.0209644	0.0250348
0.00395491	0.00739161	0.0187163		0.0181708	0.0246914	0.0237781
0.00235307	0.0977966	0.0104401		0.0150489	0.0240302	0.0270898
0.00963955	0.017275	0.0545494		0.0190749	0.0540958	0.0208062
0.0133751	0.0116398	0.0108814		0.0133244	0.0294768	0.0270758
0.00470207	0.0597764	0.0478758		0.0208044	0.0296956	0.0259487
0.00694005	0.0454042	0.0257114		0.0182983	0.0318674	0.0398804
0.0424785	0.0664648	0.00679325		0.0195122	0.0280426	0.0247321
0.015644	0.0146687	0.128195		0.0328947	0.034705	0.0241838
0.0023433	0.00676345	0.0115946		0.0169779	0.0233645	0.022173
0.00576207	0.0266362	0.00710235		0.0390244	0.0211417	0.0263852
0.0155884	0.0349577	0.035445		0.0181653	0.0179212	0.0161655
0.00496876	0.00454804	0.0304607		0.029985	0.0160085	0.0232318
0.00540439	0.0480446	0.00609891		0.0298805	0.0205903	0.017654
0.0137064	0.00577136	0.0123453		0.0167785	0.0105652	0.0232019
0.019388	0.048229	0.0504333		0	0.0239091	0.0177581
0.00345404	0.0869303			0.0395257	0.0268186	0.0177431
0.0209	0.071861	0		0.0101368	0.0267686	0.0226151
0.0790812	0.00206965	0.0965014		0.0184502	0.0207469	0.0232258
0.0399186	0.00357668	0.0175463		0.0182149	0.0245148	0.020429
0	0.032908	0.0165344		0.0198413	0.0230592	0.0210084
0.0565979	0.00844756	0.0174637		0.0088968	0.020429	0.0240429
0.0787005	0.0977966	0.00835529		0.0137789	0.0206986	0.0234811
0.16695	0.0259124	0.0128282		0.0106724	0.0193216	0.0224467
0.0562181	0.0116398	0.00765954		0.0216544	0.0194704	0.0206754
0.0454456	0.0597764	0.0108068		0.019034	0.0151343	0.0277692
0.00603418	0.0454042	0.00914427		0.0194932	0.0157294	0.0252143
	0.0332324	0.00987275		0.0166113	0.0269687	0.0239808
0	0.0125732	0.0829237		0.0158328	0.021575	0.0233736
0	0.00630565	0.0774526		0.0157563	0.020377	0.0203832
0	0.00828683	0.00873764		0.01997	0.0338295	0.0240858
0.0630017	0.021326	0.0110066		0.019802	0.0163577	0.0202664
0.0415265	0.0295399	0.0132894		0.0199402	0.0125945	0.0207254
0.0323558	0.00788482	0.0818842		0.0166279	0.0117096	0.0205444
0.0436472	0.00681931	0.11109		0.0121065	0.0108578	0.0191623
0.0240801	0.0107125	0.0107988		0.0245098	0.0151057	0.0296296
0.0200103	0.0404343	0.0333709		0.0110132	0.0255102	0.0330396
0.0913752	0.010095	0.0716693		0.0248139	0.0352734	0.0213447
0.0147468	0.0109954	0.0775051		0.033557	0.0188041	0.0221976
0.0509053	0.0483118	0.00753898		0.0191939	0.0182648	0.0205233
0.0336508	0.00460596	0.0358856		0.0199362	0.0285103	0.0209059
0.0612914	0.018521	0.0256391		0.0232635	0.0243457	0.0209011
0.0597764	0.00450817	0.0168314		0.00598563	0.0229489	0.0185014
0.0597764	0.0390421	0.0104152		0.019975	0.0205655	0.033264
0.0308749	0.0046753	0.0457302		0.0149477	0.0167616	0.0332226
0.0233952	0.084847	0.00583666		0.0199071	0.0172018	0.0288
0.0124502	0.00781817	0.019743		0.0186567	0.0217037	0.0141221
0.0249284	0.0725919	0.0360031		0.0209864	0.0205677	0.0251527
0.0297967	0.0643103	0.0197162		0.0198216	0.0198965	0.0264026
0.00524221	0.069594	0.0223595		0.0166044	0.021575	0.0254335
0.0186933	0.064923	0.0109		0.0154859	0.0200803	0.0152835
0.0894428	0.052472	0.0184289		0.0181077	0.0152207	0.0348432
0.0575929	0.0179907	0.019012		0.0165892	0.0170068	0.0231549
0.0760747	0.014061	0.0877955		0.0143266	0.0158688	0.0218182
0.0345929	0.011765	0.0234634		0.0154083	0.0299626	0.0190321
0.0194615	0.0709611	0.0219617		0.0221239	0.0210231	0.0303951
0.0232793	0.200339	0.0940286		0.0298211	0.022831	0.0211193
0.00559779	0.0398413	0.00789808		0.033195	0.0208768	0.0199778
0.00699527	0.018301	0.0149507		0.0199933	0.0117786	0.017735
0.0632845	0.0236597	0.012857		0.0179354	0.019685	0.0387973
0.0887247	0.0162016	0.0333943		0.0152532	0.0251256	0.0223464
0.0342201	0.00415345	0.00229746		0.0181942	0.0180832	0.030426
0.0159636	0.00854696	0.0333943		0.0223964	0.018622	0.0257069
0.0365537	0.00527431	0.0860089		0.0250537	0.0165344	0.0352734
0.0189697	0.0773377	0.00896998		0.0192864	0.0234009	0.0229489
0.0502371	0.00294318	0.0860089		0.0222552	0.0149031	0.0221828
0.0987658	0.0274458	0.00764287		0.0289687	0.014572	0.0230521
0.0284704	0.00308004	0.0502326		0.0213447	0.00993049	0.021173
0.0329719	0.00821115	0.0362591		0.0154919	0.0189036	0.0218659
0.0098745	0	0.0275049		0.0155569	0.0168776	0.0200938
0.0262909	0	0.0183821		0.0124224	0.0211417	0.0225797
0.0137447	0.0849889	0.0386864		0.0247525	0.0164338	0.0298063
0.0369378	0.0530555	0.0229179		0	0.0191327	0.0206541
0.0515683	0.0512955	0.0127308		0.0170746	0.0209497	0.0259319
0.0386498	0	0.0551615		0.0186683	0.0485437	0.0231125
0.0212227	0.0519923	0.103502		0.0236295	0.0164745	0.0276817
0.0648595	0.0525842	0.00921398		0.023678	0.0165126	0.0215983
0.066836	0	0.0472841		0.0251731	0.0217077	0.0134188
0.0280844	0.101234	0.0132969		0.0249128	0.0251256	0.0266489
0.0641235	0.0915457	0.037624		0.0234009	0.0196618	0.01295
0.034651	0.0828013	0.0123012		0.0291375	0.0218531	0.0249377
0.0219417	0.118985	0.013716		0.0164338	0.0274223	0.0189155
0.00552212	0	0.0293112		0.0239091	0.0201207	0.0239425
0.0101041	0.0535998	0.0158404		0.0165782	0.0159617	0.0278551
0.01747	0	0.0110423		0.0156494	0.00795862	0.0289855
0.00956473	0.061898	0		0.0267738	0.0161031	0.0210822
0.06988	0.101559	0		0.0218102	0.0234247	0.018849
0.0402771	0.0718133	0.0131156		0.022173	0.0163358	0.0291829
0.0203499	0.0685951	0.0352453		0.0196618	0.0170233	0.023879
0.0430668	0.0988431	0.0954839		0.0156331	0.0132661	0.0282419
0.0374499	0.0685951	0.0256692		0.0141643	0.014121	0.0215112
0.0565647	0.0417505	0.0154871		0.0201511	0.0242001	0.0226415
0.032561	0.0847781	0.0214359		0.0429492	0.0264151	0.0235701
0.0941375	0	0.0773727		0.0228571	0.0188561	0.0293686
0.0110389	0	0.0106194		0.028	0.0146843	0.0234192
0.066911	0.0517861	0.0548183		0.024077	0.0208171	0.0183262
0.0244657	0	0.0413796		0.0255102	0.0274893	0.0219684
0.0555948	0	0.00933367		0.0275634	0.0175747	0.0264114
0.0738225	0	0.0215187		0.0246427	0.0198085	0.0248602
0.0329219	0.065055	0.0186535		0.0280899	0.0180105	0.0227215
0.0573845	0.0161798	0.0327989		0.0290135	0.0201308	0.0252525
0.0915159	0.0457632	0.0147934		0.0245339	0.020202	0.0233918
0.035155	0	0.00491152		0.0200602	0.0155945	0.0259796
0.0691527	0	0.0857438		0.0203822	0.0216497	0.0235171
0.0354674		0.00833015		0.0251889	0.0156781	0.0263505
0.0145623		0.0211338		0.0288184	0.0263505	0.0263043
0.0380298		0.0448835		0.0230238	0.0284963	0.0214133
0.0142598		0.0748819		0.0231348	0.0214133	0.0207397
0.0302277		0.0955837		0.0181488	0.0241963	0.0270088
0.108427		0.0221375		0.0182815	0.0172364	0.0252781
0.0242217		0.0250444		0.0157522	0.0252781	0.0163815
0.0728115		0.0250978		0.0183561	0.021842	0.0249792
0.00757348		0.0533169		0.0197336	0.0249792	0.029873
0.0408773		0.0105784		0.0131926	0.0276561
0		0		0.0149729	0.0231006
0.0758574		0.0293838		0.0181752	0.0249688
0.0300233		0.0201584		0.0138504	0.0245148
0.0403348		0.0132205		0.0184162	0.0258876
0.0909415		0.0575927		0.0294118
0.0285506		0.00787625		0.013541
0		0.00933209		0.0161551
0.024562		0.0118747		0.0153965
0.0158573		0.0142832		0.0127065
0.0140678		0.307669
0.0436079		0.0131634
0.0465586		0.017466
0.0442037		0.0158575
0.0371858		0.0101093
0.0461681		0.0389601
0.0939954		0.00910651
0.0936018		0.0151915
0.0474237		0.076939
0.0308353		0.0126231
0.0915682		0.073491
0.0385145		0.0245415
0.0298326		0.0422032
0.0939954		0.0171815
0.0425735		0.0393238
0.0194521		0.0125484
0.0280599		0.00402076
0.0418565		0.0253256
0.0752136		0.419548
0.0383174		0.0108664
0.0343161		0.0587758
0.0125429		0.0370702
0.0245587		0.058358
0.0442364		0.0213659
0.0736183		0.0617695
0.0503377		0.0398964
0.058678		0.0206327
0.0504674		0.0826281
0.0291202		0.0716742
0.0931172		0.0102227
0.0208878		0.206327
0.0344419		0
0.025484		0.0281606
0.0604327		0.017336
0.0851973		0.0789251
0.0259547		0.0112955
0.0168032		0.0427317
0.0608987		0
0.0159998		0.0257909
0.0387177		0.0876661
0.0450349		0.0118688
0.0997543		0.0133851
0.0559623		0.0081589
0.00749822		0.00182963
0.00855459		0.0185647
0.00653836		0.065055
0.013869		0.0116802
0.062132		0.0169653
0.00684646		0.0542324
0.0182676		0.00268316
0.0491275		0.011606
0.0337002		0.404018
0.042652		0.346787
0.0601371		0.509548
0.00454922		0
0.08653		0.015747
0		0.0502192
0.0416069		0.0289803
0.0344749		0.0385319
0.0115455		0.0408463
0.0238498		0.0247209
0.0476998		0.0382725
0.0136929		0.0112227
0.0534868		0.0170782
0		0.00557395
0.0516513		0.0723967
0.0185071		0.0168755
0.0620546		0.0198601
0.0369835		0.00222099
0.0247041		0.0225714
0.0171058		0.00754263
0.0338712		0.0693572
0.0274991		0.0527654
0.035111		0
0.0401623		0.023807
0.0612914		0
0.00495114		0.0195864
0.0124925		0.0028004
0.0427814		0.0164435
0.0394055		0.0973264
0.049597		0.0351791
0.0223883		0.011881
0.0322821		0.0543886
0.0337644		0
0.0877321		0.00994975
0.0183299		0.0528852
0.0115254		0.0120621
0.0333899		0.0251814
0		0.035143
0.0872155		0.0999584
0.0772282		0.0742094
0.0234436		0.0103998
0.0119679		0.0980646
0.0211789		0.042379
0.0298882		0.00772783
0.0260961		0.0113462
0.0420561		0.0124862
0.0517692		0.0341922
0		0.0126319
0.0223833		0.0209676
0.0704471		0.0225945
0.0215871		0.00748386
0.0255497		0.0460863
0.0158004		0.0335964
0.0269604		0.0283893
0.00701127		0.0468948
0.0364057		0.00890211
0.0112684		0.0101842
0.00519815		0.0131065
0.00629255		0.00601034
0.0409913		0.00878494
0.0139309		0.0478574
0.00249029		0.0104027
0.0201939		0.0106737
0.0937365		0.0508588
0.00692346		0.0104285
0.0139305		0.0368973
0.0196916		0
0.114952		0.0397366
0.0323785		0.0378315
0.0124187		0.011125
0.0109648		0.01061
0.0422055		0.0742966
0.0275937		0
0.0393503		0.0340717
0.00981193		0.0795404
0.0177653		0.008541
0.0144726		0.0171017
0.0655838		0.032889
0.0995654		0.0612179
0.0106497		0.0108609
0.010843		0.0716317
0.0357482		0.0310451
0.0838256		0.0599197
0.0192352		0.00815727
0.0639214		0.00913149
0.00734331		0.0390776
0.0112548		0.0663451
0.0160134		0.0253261
0.0337372		0.00914676
0.0977965		0.00884782
0.0301595		0.0151232
0.0388896		0.010129
0.0619005		0.018982
0.0193929		0.00772801
0.016254		0.00854286
0.0230509		0.0600509
0.00427182		0.03859
0.0417373
0.0198413
0.00996973
0.0647485
0.0235007
0.011642
0.0354675
0.0279712
0.0333292
0.046192
0.0304072
0.0294609
0.0452716
0.02553
0.0627509
0.0455315
0.00642674
0.035257
0.0590487
0.0118332
0.0195516
0.0558774
0.00562583
0.0190998
0.0175174
0.0358023
0.0527941
0.0491289
0.0798684
0.00715201
0.0495648
0.0085116
0.014317
0.0595731
0.0515131
0.0556486
0.019957
0.0160194
0.015275
0.0197083
0.00908049
0.00865224
0.0153225
0.00958876
0.020145
0.125803
0.0782185
0.0557195
0.0621172
0.0251705
0.0524438
0.0842491
0.0169878
0.0182288
0.0290917
0.014128
0.0095562
0.0346288
0.0253466
0.0184326
0.0133173
0.0098031
0.0110074
0.0201655
0.0153819
0.149324
0.0366047
0.028083
0.0244217
0.0232944
0.0347785
0.0151856
0.0309737
0.0280321
0.0225938
0.0215611
0.0136335
0.00697669
0.0155801
0.0183114
0.040862
0.0163682
0.00793281
0.011226
0.0524124
0.0346636

## Sheet: Figure 3d
SOURCE DATA FOR FIGURE 3d
CORTICAL NEURON CULTURES mRNA copy number
Argap5 - cell body				Atrx - cell body				Cadps - cell body				Chm - cell body				Epha7 - cell body				Fubp1 - cell body				Gap43 - cell body				Gpm6a - cell body				Gpm6b - cell body				Slc1a2 - cell body				Snap25 - cell body
Khsrp+/+	Khsrp+/-	Khsrp-/-		Khsrp+/+	Khsrp+/-	Khsrp-/-		Khsrp+/+	Khsrp+/-	Khsrp-/-		Khsrp+/+	Khsrp+/-	Khsrp-/-		Khsrp+/+	Khsrp+/-	Khsrp-/-		Khsrp+/+	Khsrp+/-	Khsrp-/-		Khsrp+/+	Khsrp+/-	Khsrp-/-		Khsrp+/+	Khsrp+/-	Khsrp-/-		Khsrp+/+	Khsrp+/-	Khsrp-/-		Khsrp+/+	Khsrp+/-	Khsrp-/-		Khsrp+/+	Khsrp+/-	Khsrp-/-
210.627	151.333	327.906		94.6455	118.004	173.597		155.919	143.226	183.241		95.7396	105.392	189.671		132.262	299.667	478.768		260.739	718.588	4888.38		3036.11	8959.42	8655.55		2325.11	4033.7	6509.89		401.195	407.157	679.922		725.798	1615.12	2488.22		1456.15	1261.11	2737.37
193.474	258.273	388.454		110.825	150.901	150.102		148.393	146.548	129.359		88.2844	145.097	167.639		152.66	117.104	251.61		254.481	329.754	2195.1		6830.13	7460.01	7402.73		2507.65	4247.25	5713.67		359.712	634.075	607.196		961.736	2904.85	6354.81		925.108	1668.62	1612.27
228.908	213.235	290.133		150.543	142.415	147.634		195.912	86.6509	161.756		127.859	110.107	150.202		173.105	179.8	218.552		350.579	550.398	1919.57		5390.21	8664.68	7273.03		3330.51	4258.62	3530.38		557.834	505.949	527.631		653.728	3787.83	3543.22		1900.35	1847.39	1735.66
292.387	259.942	345.982		155.402		158.627		188.785	193.573	139.892		124.322	134.119	133.647														4351.27		4621.42		542.181	449.367	498.364			1219.51	2595.49		1908.57	1472.54	2078.39
Argap5 - neurites				Atrx - neurites				Cadps - neurites				Chm - neurites				Epha7 - neurites				Fubp1 - neurites				Gap43 - neurites				Gpm6a - neurites				Gpm6b - neurites				Slc1a2 - neurites				Snap25 - neurites
Khsrp+/+	Khsrp+/-	Khsrp-/-		Khsrp+/+	Khsrp+/-	Khsrp-/-		Khsrp+/+	Khsrp+/-	Khsrp-/-		Khsrp+/+	Khsrp+/-	Khsrp-/-		Khsrp+/+	Khsrp+/-	Khsrp-/-		Khsrp+/+	Khsrp+/-	Khsrp-/-		Khsrp+/+	Khsrp+/-	Khsrp-/-		Khsrp+/+	Khsrp+/-	Khsrp-/-		Khsrp+/+	Khsrp+/-	Khsrp-/-		Khsrp+/+	Khsrp+/-	Khsrp-/-		Khsrp+/+	Khsrp+/-	Khsrp-/-
252.444	225.833	368.713		88.7885	94.0861	144.037		76.133	88.393	86.7263		70.3381	88.9923	79.2708		44.185	80.1818	62.3918		96.762	368.532	191.542		21.7132	361.195	299.075		57.5493	79.284	61.1648		93.9173	128.095	164.323		125.889	162.703	155.194		50.5555	72.1826	92.8123
248.134	215.382	336.999		74.4403	103.855	160.172		61.5718	89.4703	101.475		58.6779	79.4013	88.7908		73.4493	70.9589	30.0551		70.548	253.953	332.628		13.9204	204.598	326.819		54.6758	69.9077	79.091		122.836	126.438	85.0601		118.957	170.022	155.197		48.3954	70.3392	128.336
244.479	170.328	251.002		66.9713	95.1037	261.072		76.4073	78.041	165.657		72.1182	67.9992	150.228		49.9277	38.7692	73.3472		89.396	210.43	319.896		123.549	190.33	278.43		63.2336	67.2999	142.514		105.696	104.474	213.771		110.475	176.222	254.576		41.543	64.8663	157.131
				85.6012	94.5381	116.557		70.8588	131.462	72.502		77.1997	64.6258	68.0302														64.6765	55.3282	57.1246		112.233	79.4485	105.594		117.939	131.462	120.308		55.6408	67.7885	66.9915
