# Supplementary material for: KHSRP loss increases neuronal growth and synaptic transmission and alters memory consolidation through RNA stabilization
Source: Commun Biol. 2022 Jul 7;5:672. doi: 10.1038/s42003-022-03594-4 (PMC9262970; doi:10.1038/s42003-022-03594-4)
Supplement: Supplementary file 7 — Supplementary Data 13 [file 42003_2022_3594_MOESM7_ESM.xlsx]

## Sheet: Figure 4b
SOURCE DATA FOR FIGURE 4b
SPINE DESITY			SPINE MORPHOLOGY
			Khsrp+/+			Khsrp+/-
KHSRP+/+	KHSRP-/-		Thin	Stubby	Mushroom	Thin	Stubby	Mushroom
12.1	16.6		3.2	3.2	5.2	7.3	1.2	7.3
39.5	18.8		30	2.2	7.3	9.5	2.7	6.6
16.3	21.2		9.4	3	3.7	14.4	1.5	4.8
12.9	19.8		9.7	0.7	2.6	12	2.3	5.4
32.1	16.2		32.1	0	0	8.8	1	6.4
17.5	26.4		11.1	2.6	3.7	19.1	0	7.3
15.9	15.3		13.9	1.4	0.8	4.7	4.5	6.7
15.5	29.6		9.6	2.2	4.1	12.8	7	9
18.4	26.9		8.5	5.8	3.7	18.9	0	7
14	20.3		13	1	0	13.5	2.7	4.1
15.3	35.5		12.1	1.6	2.4	27.6	3.1	4.8
16	26		12.3	0.9	2.7	8	0	6
20.4	14.6		13.2	3.5	2.9	3	6.1	5.5
18.6	29.1		8.4	4	6.3	7.2	12	9.9
12	13.5		7.2	1.6	3.2	6	3.5	4
23.4	28.7		14.6	3.2	5.1	14.3	11.2	3.2
27.9	31.1		15.6	5	7.3	11	10.1	10
21.6	36.7		10.4	6	4.7	12.5	10.2	14.7
10	20.6		10	0	0	10.6	5	5
12.9	14.5		7.4	2.2	2.8	6.1	4.1	4.3
14.7	13.2		5.7	3	5	6.1	4	3
14	18*		12.1	0	2	7.1	6	4.8
10.6	12		9.2	1.4	0	8	2	2
20.6	9.3		11.3	3.4	4.8	4	0	5.1
17.8	14.8		9.5	3	5.1	9.4	1	4.4
18.3	21.3		12.3	4	2	10.3	4	7
15.5	22.3		4.5	0	1	10	5	7.3
5.1	21.7		4	0	1.1	2.7	10	9
7.5	15.9		5.5	1	1	2.4	3	10.5
14.6	9.5		10.8	2	1.2	4.3	1	4.1
10.9	12.7		4.6	4	1.4	2.9	3	6.1
7.2	13.9		3	1.2	2	3	6	4.9
6.7	11.3		2	2.7	2	4	2	5.3
8	10.5		3	1	4	3	3	4.5
12.4	8.93
8.296	11.26
10.9	16.12
10.8	16.68
6.868	8.14
7.367	17
17.5	12.2
10.349	13.4
10.197	9.8
9.91	12.5
8.28
9
10.051
7.99

## Sheet: Figure 4d
SOURCE DATA FOR FIGURE 4d
SYNAPSES/10 µm			% Colocalized points
Khsrp+/+	Khsrp-/-		Khsrp+/+	Khsrp-/-
2.98913	5.45161		46.6667	77.9465
2.69978	5.25738		62.7273	81.1506
4.10747	5.41368		54.5454	63.5472
3.10318	5.3086		57.7851	79.2249
2.50156	5.77083		47.5	87.0187
2.70189	6.94673		57.2727	77.4302
3.73556	6.77977		58.3333	88.5212
2.35911	6.93884		64.7059	79.208
3.30415	6.57863		56.25	68.0732
2.76932	5.82716		61.1111	85.3602
1.73855	6.14982		52.7273	84.0654
3.47088	5.68896		50	72.5652
2.4603	6.41046		46.3636	78.0297
2.64933	6.72698		68.75	74.4743
3.28138	5.51163		66.6667	80.6458
2.58315	6.15859		56.1538	82.3925
3.56413	7.16024		45.4545	75.9773
2.45878	6.99543		46.1538	73.8754
2.59403	6.14678		55.5556	80.8826
2.45865	5.65681		64.7059	69.6845
3.41779	6.72201		54.5455	78.3921
3.38476	5.35948		60	83.207
2.23797	7.84252		55.7143	71.9392
3.48619	7.37822		54.5455	67.3385
3.42122	7.27934		42.8571	75.825
3.61831	6.7821		50	73.6278
2.41138	6.74648		62.5	85.2371
3.94836	7.67458		42.2085	77.5399
3.61272	6.32303		68.1903	80.6975
2.78927	6.26663		57.2309	72.4101
3.34759	5.87702		49.2082	81.0107
2.98444	5.06067		52.5309	66.275
2.5018	5.83204		52.4891	74.0778
3.75888	5.2687		42.2381	83.4347
	5.50183			79.3279
	5.54545			74.1904

## Sheet: Figure 4e
SOURCE DATA FOR FIGURE 4e
Khsrp mRNA
Khsrp-fl/fl	Khsrp-fl/fl x Syn1Cre
1	0.0567617
0.606985	0.0941368
1.39434	0.011134

## Sheet: Figure 4f
SOURCE DATA FOR FIGURE 4f
KHSRP levels			GAP43 levels
Khsrp-fl/fl	Khsrp-fl/fl x Syn1Cre		Khsrp-fl/fl	Khsrp-fl/fl x Syn1Cre
0.611838	0.144546		0.169292	0.726946
0.984526	0.278277		0.0294335	0.895491
0.976568	0.238269		0.379104	0.997265
0.93786	0.0121792		0.440498	0.95235
0.889916	0.217608		0.43714	0.864523
1.15704	0.204569		0.493954	1.00844
0.903065	0.198144		0.374982	0.899846
1.00402	0.235629		0.275931	0.936174
0.521178	0.0218552		0.0427982	0.698311

## Sheet: Figure 4g-h
SOURCE DATA FOR FIGURE 4g-h
AXON LENGTH			DENDRITE LENGTH			AXON BRANCHES/µm			DENDRITE BRANCHES/µm
Khsrp-fl/fl	Khsrp-fl/fl x Syn1Cre		Khsrp-fl/fl	Khsrp-fl/fl x Syn1Cre		Khsrp-fl/fl	Khsrp-fl/fl x Syn1Cre		Khsrp-fl/fl	Khsrp-fl/fl x Syn1Cre
1925.44	2009.17		108.245	645.713		0.0685556	0.108897		0.0739064	0.122345
1344.62	2248.8		434.389	583.129		0.00743704	0.175427		0.0598542	0.158112
1343.08	2797.86		434.018	501.982		0.052201	0.108809		0.09334	0.117534
1253.48	3312.06		315.065	369.672		0.04454	0.116895		0.0507833	0.126723
1810.32	2536.56		331.134	449.966		0.054149	0.0871129		0.084558	0.102555
1986.97	2525.46			346.702		0.072418	0.071104
