# Supplementary material for: KHSRP loss increases neuronal growth and synaptic transmission and alters memory consolidation through RNA stabilization
Source: Commun Biol. 2022 Jul 7;5:672. doi: 10.1038/s42003-022-03594-4 (PMC9262970; doi:10.1038/s42003-022-03594-4)
Supplement: Supplementary file 8 — Supplementary Data 14 [file 42003_2022_3594_MOESM8_ESM.xlsx]

## Sheet: Figure 5b
SOURCE DATA FOR FIGURE 5b
AMPLITUDE (pA)				FREQUENCY (Hz)				DECAY (ms)
Khsrp+/+	Khsrp+/-	KSRP -/-		Khsrp+/+	Khsrp+/-	KSRP -/-		Khsrp+/+	Khsrp+/-	KSRP -/-
15.447	22.917	23.025		0.65	1.3	15.7		8.87632	6.43097	15.6289
6.777	11.455	18.752		2.5	2.6	10.6		9.04438	4.70914	10.0913
12.46	11.4	15.652		2.3	4.3	9.6		8.71421	5.32	13.8006
22.1296	11.687	18.823		6	1	7.4		4.25273	8.14037	5.6336
33.017	13.961	18.492		11	3.1	5.6		3.65347	5.6229	4.96379
13.929	28.819	11.595		0.9	6.6	5.1		11.9231	2.8574	5.63327
6.966	17.61	31.457		1.3	1.1	4.8		7.22951	6.27868	3.51186
15.638	19.598	14.704		0.9	1.2	6.4		7.10613	7.9509	5.21275
12.85	9.477	12.5779		2.9	1.1	7.5		11.1207	9.93919	7.4875
10.814	21.976	17.157		1	1.05	10.1		10.5179	8.05	8.09975
		18.298				4.8				8.6332

## Sheet: Figure 5d
SOURCE DATA FOR FIGURE 5d
AMPLITUDE (pA)				FREQUENCY (Hz)				DECAY (ms)
Khsrp+/+	Khsrp+/-	KSRP -/-		Khsrp+/+	Khsrp+/-	KSRP -/-		Khsrp+/+	Khsrp+/-	KSRP -/-
11.136	9.947	7.889		0.45	0.5	1.1		9.93	9.5	7.04
8.924	12.05	12.486		0.55	0.6	0.85		7.12	10.41	2.66
11.496	12.18	7.99		0.55	0.55	0.85		6.97	6.74	7.44
7.487	10.34	8.454		0.4	0.5	0.4		7.75	7.34	8.37
11.751	6.267	7.703		0.4	0.35	0.95		4.26	8.396	6.244
8.251	7.121	12.684		0.6	0.25	0.65		7.01	6.83	6.6
10.156	7.284	6.403		0.575	1	0.5		6.8478	9.292	9.79
13.209	9.428	10.123		0.5	0.85	0.9		5.2889	6	5.695
	9.756	9.767			1.15	1.15			6.96	7.329
	11.882	12.185			0.475	0.45			6.77	6.02
	10.709	11.793			0.75	1.15			5.215	5.41
	7.044	8.01			0.65	0.7			8.943	5.88
		13.346				1.6				5.297
		11.1				0.75				4.79
