# Supplementary material for: KHSRP loss increases neuronal growth and synaptic transmission and alters memory consolidation through RNA stabilization
Source: Commun Biol. 2022 Jul 7;5:672. doi: 10.1038/s42003-022-03594-4 (PMC9262970; doi:10.1038/s42003-022-03594-4)
Supplement: Supplementary file 9 — Supplementary Data 15 [file 42003_2022_3594_MOESM9_ESM.xlsx]

## Sheet: Figure 6a
SOURCE DATA FOR FIGURE 6a
OPEN FIELD DURATION IN CENTER
Khsrp+/+	Khsrp+/-	Khsrp-/-
34.4078	9.80091	20.3448
19.0946	22.4602	23.6703
3.34112	19.613	23.6903
19.8109	13.2955	42.4758
34.4745	5.56112	27.3429
20.2447	14.3054	4.29319
51.9364	15.9916	7.38516
8.47069	7.4341	10.4994
27.4763	8.2438	4.68023
10.2458	20.4805	9.50952
21.8841		19.3171
16.5988		32.8551
31.3469		11.1156
6.31298		24.6246
8.38839		4.47337
3.4212		6.06607
18.7943		0.823045
14.5078		16.799
2.06428		6.17951
5.86365		9.91214
21.0277		30.5861
24.1842		23.677
6.56212		12.6171
18.4896		3.98621
23.9573		15.7825
14.2987
13.4045
27.4296

## Sheet: Figure 6b
SOURCE DATA FOR FIGURE 6b
Khsrp+/+					Khsrp+/-					Khsrp-/-
0-5	5-10	10-15	15-20	20-25	0-5	5-10	10-15	15-20	20-25	0-5	5-10	10-15	15-20	20-25
1994.12	1427.84	1467.39	1406.5	1258.97	1916.92	1005.11	1191.72	863.275	999.12	2488.08	2039.08	1878.46	1641.85	1417.39
1778.35	1338.17	1246.89	981.886	819.099	2935.75	1503.06	1560.98	1301.12	769.274	2291.02	1767.33	1501.71	1331.32	1681.31
1184.16	1229.72	982.009	962.103	836.161	1035.59	1462	1204.85	1591.47	787.383	2615.83	1581.73	1634.35	1306.84	1279.58
592.972	1208.55	964.941	968.377	970.533	1965.8	1571.29	1179.19	1371.18	1189.05	3550.22	1715.12	1596.37	1243.04	1517.84
1093.95	940.431	1154.5	1086.04	843.926	1479.54	873.53	806.691	673.778	723.495	2676.15	2505.03	2438.36	1889.78	1432.71
857.134	780.973	909.46	778.737	1134.8	2052.73	1155.25	1083.95	873.48	984.269	900.922	575.518	756.334	727.373	513.043
1226.66	1098.31	1075.52	823.732	973.222	3173.67	1621.57	1415.47	1358.21	909.578	1041.47	578.238	761.066	696.455	721.218
1922.21	1754.46	1695.04	1435.05	1058.11	2335.77	1262.47	1412.15	892.515	1216.45	1242.33	695.051	938.551	795.082	855.536
2092.54	1999.38	1853.38	1283.36	1284.25	1323.14	783.687	971.311	680.569	902.682	1555.31	1114.72	1073.59	1107.48	880.396
2118.99	1812.56	1146.45	1011.39	885.117	2183.54	1230.49	1294.75	1249.74	1050.16	1684.1	1176.86	1216.38	794.197	877.527
2019.28	1619.55	1443.91	1303	1170.57						1853.63	1448.87	1275.11	1550.17	1402.94
2469.94	1706.04	1326.06	1467.5	1420.72						2147.12	1473.23	1708.61	1752.19	1622.34
2052.46	1403.01	1302.24	1062.11	1118.96						2151.58	1672.23	1587.36	1542.74	1592.94
2039	1420.01	1000.29	973.136	820.728						2136.06	1673.82	1840.5	1686.72	1385
2047.99	1283.74	1198.33	1328.77	1171.74						1078.06	766.982	686.038	673.274	825.334
752.595	1098.81	1010.12	836.243	740.372						1816.17	1057.35	827.299	561.18	426.683
709.55	1071.06	512.704	867.193	545.879						1093.62	924.841	961.476	856.382	776.158
905.869	1014.12	1011.01	1084.69	1048.6						359.322	521.401	441.149	732.809	701.078
1180.08	1043.4	801.973	794.644	525.636						1376.71	462.617	868.841	694.491	746.565
1257.25	883.762	747.151	1005.72	839.483						1432.1	931.785	725.413	979.891	932.328
1686.07	1297.82	973.4	1140.27	1074.11						1643.34	1100.04	1216.33	591.302	1521.3
2578.82	1658.3	1474.05	1497.01	1662.09						2283.95	842.051	1051.52	801.47	1333.3
1403.45	1317.09	883.534	1115.28	730.037						2989.78	2046.19	2142.22	1989	2071.29
1767	1226.04	917.656	1320.77	1058.74						1502.49	993.178	709.75	1165.42	1089.25
2070.29	1244.82	1109.59	1091.23	1212.94						2041.89	1328.62	1245	1486.75	1438.89
2191.31	1444.69	1067.07	1264.59	1449.15
2001.81	1486.19	1452.07	1222.71	978.068
2253.15	1627.77	1010.31	1185.31	1486.97

## Sheet: Figure 6c
SOURCE DATA FOR FIGURE 6c
Khsrp+/+					Khsrp+/-					Khsrp-/-
0-5	5-10	10-15	15-20	20-25	0-5	5-10	10-15	15-20	20-25	0-5	5-10	10-15	15-20	20-25
9.29361	10.4247	9.98565	9.29137	8.36612	14.8534	7.18377	12.5254	7.66683	8.83258	8.30561	6.79921	6.26222	5.47223	4.72516
4.42948	9.39812	8.08366	6.35954	5.38294	15.4601	12.7377	10.4569	8.73179	4.85533	7.63757	5.89305	5.00625	4.43724	5.605
7.64511	12.0682	7.18118	6.6883	11.2449	8.23595	9.95942	7.99176	10.5961	5.65294	8.74765	5.27183	5.45086	4.35565	4.26573
4.49731	9.17907	7.07483	7.25585	6.66487	13.9378	9.61404	10.3322	5.22553	5.65879	11.8354	5.71645	5.32182	4.14299	5.06003
4.58577	6.64797	7.94256	7.09572	5.63297	4.97702	4.47463	4.71474	11.7161	8.33912	8.94337	8.34916	8.12878	6.30137	4.77622
10.351	7.04923	6.07422	5.67184	9.08444	9.00658	10.2944	10.1503	7.22963	8.46758	12.2704	20.3662	9.18726	8.56943	4.96739
6.36997	7.31901	7.46104	5.61228	6.48606	13.4009	14.2273	12.8672	11.5751	6.83659	6.70595	11.0523	9.08335	6.21704	5.91516
12.7888	12.9677	12.7674	10.4118	8.15273	9.33417	9.31501	14.152	6.95321	11.1152	12.5235	7.64899	8.89594	8.57152	6.97566
6.60943	13.4362	12.5653	8.52222	8.89989	5.4018	3.32804	4.95626	1.84685	6.70144	20.5408	13.7637	13.1874	11.5765	6.62248
10.7676	16.5175	9.4468	10.7051	9.09761	10.3277	5.1102	5.26647	5.4145	5.1257	7.99998	8.9873	10.0914	5.77748	7.25049
7.17154	10.9801	10.2738	8.68532	7.73702						6.55149	10.3821	9.15818	10.8643	9.89714
8.5714	12.7339	9.31114	9.95054	10.045						8.37872	9.88621	11.3895	11.7928	10.9137
9.21901	9.3229	9.53152	7.32731	8.73238						7.45466	5.57845	5.29178	5.14189	5.3104
11.208	11.2982	6.63956	7.60686	5.55172						7.12101	5.57876	6.1357	5.62178	4.61717
12.2578	10.6594	8.31297	12.062	9.90202						19.205	19.7466	8.57612	11.9905	12.6454
7.02364	7.93028	7.1687	7.42091	5.25232						16.0951	18.1647	9.40306	14.1204	6.14694
4.32712	7.76688	7.61811	7.51565	3.46626						10.7484	13.3488	16.5064	10.5943	7.41699
3.26663	7.94563	6.75532	7.6827	7.83777						16.5881	5.5584	16.3883	11.4012	6.71414
6.16262	9.26062	9.2483	7.91822	10.6841						16.2235	9.28322	11.4939	17.0985	8.16881
10.3246	8.25757	6.38027	7.74622	6.32641						10.6868	16.0889	6.84303	14.8128	16.987090*
6.52017	9.1865	6.99937	7.23193	7.40037						4.70726	7.76039	15.3912	4.02464	11.219
9.97673	13.2163	11.2578	10.8586	13.5343						10.4751	6.2363	11.5261	5.17988	10.509
4.8398	10.6671	6.04076	9.06553	4.63482						13.4559	14.4676	15.568	13.9017	19.172150*
6.14025	7.96697	6.82489	8.79216	7.02939						9.46166	6.47208	8.15582	8.74783	8.15022
6.37871	8.38132	7.62229	7.68525	8.70198						14.043	11.45	15.2908	10.9258	9.69404
11.3355	10.7951	7.10026	8.37242	10.1908
10.3444	13.0822	16.742400*	12.0518	9.28042
8.89524	10.5616	6.81686	7.98151	9.9113

## Sheet: Figure 6d
SOURCE DATA FOR FIGURE 6d
Khsrp+/+							Khsrp+/-							Khsrp-/-
one	two	three	four	five	six	seven	one	two	three	four	five	six	seven	one	two	three	four	five	six	seven
0	50	40	60	90	60	60	10	30	50	10	60	60	80	20	40	60	80	40	90	80
0	10	40	60	70	60	60	0	20	50	20	20	70	60	0	20	40	50	30	60	40
0	10	20	0	0	60	60	10	40	30	80	70	70	80	0	30	70	80	40	70	90
20	50	100	20	70	50	60	0	20	30	40	40	70	60	60	90	70	60	70	70	80
10	50	60	90	60	90	60	20	40	50	80	50	70	70	30	70	70	60	80	100	50
20	30	60	60	80	80	70	0	40	60	60	70	90	80	0	10	20	0	30	70	30
30	10	20	10	70	10	70	20	70	70	40	70	70	80	30	60	70	30	50	60	60
0	0	10	20	70	80	40	0	40	40	40	80	50	50	40	40	40	60	70	80	80
50	30	50	30	80	70	50	50	40	40	30	50	50	50	0	40	40	60	70	60	70
0	0	20	30	40	50	50	0	30	70	50	20	0	80	50	50	40	80	80	70	50
0	30	0	40	10	40	40	20	30	70	80	90	80	80	0	20	20	20	30	20	60

## Sheet: Figure 6e
SOURCE DATA FOR FIGURE 6e
Khsrp+/+							Khsrp+/-							Khsrp-/-
one	two	three	four	five	six	seven	one	two	three	four	five	six	seven	one	two	three	four	five	six	seven
3.33	33.33	36.67	73.33	83.33	80	86.67	6.67	16.67	26.67	23.33	43.33	63.33	70	6.67	26.67	56.67	66.67	40	86.67	100
0	6.67	40	66.67	90	30	23.33	0	13.33	76.67	86.67	73.33	93.33	93.33	0	36.67	90	96.67	90	100	100
0	20	46.67	66.67	46.67	83.33	83.33	0	3.33	33.33	66.67	70	70	90	23.33	66.67	100	86.67	90	100	93.33
10	16.67	66.67	80	66.67	60	40	0	0	23.33	53.33	63.33	80	90	30	86.67	83.33	93.33	80	100	100
13.33	36.67	90	86.67	86.67	100	100	3.33	26.67	30	66.67	73.33	83.33	83.33	0	63.33	90	96.67	100	100	100
0	10	23.33	30	73.33	80	20	0	36.67	86.67	100	100	100	100	6.67	36.67	73.33	96.67	96.67	93.33	100
0	30	70	80	86.67	90	73.33	0	40	83.33	70	90	93.33	100	10	46.67	80	46.67	83.33	73.33	93.33
13.33	43.33	36.67	73.33	86.67	93.33	66.67	0	20	16.67	63.33	83.33	93.33	93.33	10	66.67	83.33	100	100	100	96.67
16.67	66.67	96.67	93.33	100	100	76.67	6.67	63.33	56.67	66.67	100	100	96.67	3.33	56.67	83.33	73.33	100	96.67	70
0	26.67	26.67	60	66.67	50	26.67	0	20	56.67	56.67	70	93.33	100	26.67	60	90	100	100	100	100
							6.67	33.33	80	93.33	93.33	100	93.33	3.33	36.67	43.33	73.33	40	20	73.33

## Sheet: Figure 6f
SOURCE DATA FOR FIGURE 6f
Khsrp+/+		Khsrp+/-		Khsrp+/+
Tone	Trace	Tone	Trace	Tone	Trace
60	20	40	83.33	20	10
100	90	80	100	80	76.67
40	76.67	40	76.67	20	46.67
40	83.33	0	76.67	50	53.33
80	86.67	20	23.33	70	63.33
50	90	70	86.67	70	93.33
70	86.67	50	96.67	60	90
20	6.67	70	100	20	43.33
70	86.67	40	46.67	50	13.33
90	93.33	80	50	70	100
50	83.33			40	23.33
40	93.33			80	40
70	93.33			80	90
