# Supplementary material for: KHSRP loss increases neuronal growth and synaptic transmission and alters memory consolidation through RNA stabilization
Source: Commun Biol. 2022 Jul 7;5:672. doi: 10.1038/s42003-022-03594-4 (PMC9262970; doi:10.1038/s42003-022-03594-4)
Supplement: Supplementary file 10 — Supplementary Data 16 [file 42003_2022_3594_MOESM10_ESM.xlsx]

## Sheet: Figure 7b
SOURCE DATA FOR FIGURE 7b
Khsrp+/+							Khsrp+/-							Khsrp-/-
SD	CD	CDR	IDS	IDR	EDS	EDR	SD	CD	CDR	IDS	IDR	EDS	EDR	SD	CD	CDR	IDS	IDR	EDS	EDR
17	6	6	10	9	9	7	6	6	12	6	15	11	6	10	6	35	10	16	15	34
7	6	7	7	11	6	10	13	6	12	6	9	8	6	25	6	48	6	29	6	14
5	6	7	6	6	6	11	6	6	11	9	6	10	10	35	17	10	13	6	6	11
13	14	11	6	8	6	6	19	6	8	11	9	6	6	10	6	25	12	16	44	6
6	6	6	6	8	14	7	6	6	11	14	9	18	6	36	21	12	8	23	6	17
10	6	9	6	6	25	6	9	6	10	11	12	10	6	10	6	23	16	17	41	12
16	8	17	10	7	6	9								14	12	11	10	8	6	6
6	7	11	12	12	14	12								27	6	16	6	21	6	11
17	11	13	16	13	6	8								15	6	26	8	13	16	9
6	7	21	16	17	6	8								21	6	17	6	7	11	14
17	6	15	6	13	10	8								12	9	15	9	30	16	11
5	18	13	6	10	19	13								10	7	12	11	6	6	10
6	11	10	15	17	11	10								16	6	11	22	11	7	9
14	6	18	6	9	6	6								19	6	9	12	7	23	10
6	11	12	6	7	6	11								11	6	16	6	14	6	7
8	6	7	6	13	6	10								22	6	15	16	18	21	10
6	6	7	12	7	12	7								17	6	11	33	15	12	7
14	6	7	6	11	11	6
8	6	7	8	6	10	6
16	6	7	6	7	10	7
6	9	9	14	16	22	7
17	7	11	6	7	6	6
6	6	23	16	12	16	8
21	16	10	14	7	15	8
6	7	14	6	11	13	6
8	6	17	15	8	24	14
6	9	7	20	41	10	9
9	6	9	6	7	14	8
6	22	10	6	13	18	13
6	6	21	6	20	6	8
6	6	18	6	7	10	6
6	6	6	9	10	10	7
6	6	14	6	13	10	6
9	6	11	6	7	10	7
6	6	18	6	9	11	10
16	6	7	10	11	6	6
6	6	11	6	12	10	7
7	6	8	7	6	10	6
	7	7	16	6	6	7
	10	7	6	10	10	8
	16	11	6	12	6	6
		7	6	8	6	7
