# Supplementary material for: KHSRP loss increases neuronal growth and synaptic transmission and alters memory consolidation through RNA stabilization
Source: Commun Biol. 2022 Jul 7;5:672. doi: 10.1038/s42003-022-03594-4 (PMC9262970; doi:10.1038/s42003-022-03594-4)
Supplement: Supplementary file 11 — Supplementary Data 17 [file 42003_2022_3594_MOESM11_ESM.xlsx]

## Sheet: Suppl Fig 1b
SOURCE DATA FOR SUPPLEMENTARY FIGURE 1c
Cell body KHSRP (pixels/µm2)				Neurite KHSRP (pixels/µm2)
DIV 3	DIV 5	DIV7		DIV 3	DIV 5	DIV7
377.854	294.976	436.992		18.476	19.198	16.008
333.228	358.885	1462.46		8.839	17.192	18.442
410.979	260.666	992.009		12.24	17.631	16.087
409.098	428.502	776.073		12.623	18.417	17.728
473.511	1207.27	789.574		1.344	12.186	10.036
613.792	1006.74	1947.67		13.19	15.655	11.475
565.891	914.105	1055.52		10.503	20.518	15.106
795.06	404.591	1152.54		18.95	12.408	11.191
587.326	332.554	1057.32		5.412	10.456	14.569
500.65	625.027	943.115		5.412	19.076	17.248
448.868	691.688	1895.83		11.529	18.932	16.594
424.475	583.679	1465.46		5.754	14.74	19.499
631.473	551.031	1517.84		5.563	9.63	12.782
834.605	395.486	2012.19		6.87	16.54	15.586
342.174	579.971	1313.63		14.93	9.04	10.76
290.402	485.946	513.26		17.89	10.37	14.59
479.741	458.037	595.469		9.054	10.867	16.463
987.569	878.81	985.507		11.89	12.845	11.843
509.726	348.988	934.946		17.832	15.98	15.387
304.144	564.406	729.235		11.937	10.732	16.542
739.031	644.336	1165.71
1113.83	539.148	1663.04
313.226	515.997	735.048
610.323	537.025	803.85
721.737	418.952	562.309
445.058	560.322	1036.82
537.98	911.6	410.586
786.887		602.308
499.324
752.542
861.021
454.486

## Sheet: Suppl Fig 1c
SOURCE DATA FOR SUPPLEMENTARY FIGURE 1C
Cell body HuD (pixels/µm2)				Neurite HuD (pixels/µm2)
DIV 3	DIV 5	DIV7		DIV 3	DIV 5	DIV7
1717.83	1293.23	1217.14		10.964	44.951	16.843
1670.53	1092.17	1668.89		21.85	22.432	26.548
2521.51	2150.79	2770.33		32.641	44.105	11.112
1761.09	2489.79	1853.42		19.412	39.024	10.844
2050.82	3191.32	2887.83		26.8	10.786	24.928
1435.58	1006.74	2820.02		31.674	13.53	30.466
1661.33	2133.61	1068.91		26.391	20.054	29.429
3644.06	2208.66	2195.1		18.811	32.098	28.444
3013.31	1791.51	1558.88		27.032	24.542	16.95
3365.08	1923.06	2057.17		30.654	20.431	14.754
2855.98	1748.31	2945.79		32.721	26.765	15.843
3195.29	1693.76	2556.02		26.356	24.543	10.865
3890.73	1186.73	1558.88		21.5	32.421	17.943
2886.14	2335.33	2174.18		29.363	10.432	21.083
2590.49	1725.82	1984.65		38.659	18.926	32.524
2463.69	2410.26	2856.27		18.523	16.943	23.255
3585.69	1280.05	1813.78		32.985	20.653	14.426
2429.37	1830.14	2195.1		43.243	28.507	21.086
1656	7134.5	1947.67		36.896	20.084	20.437
3598.26	6699.59	685.258		29.546	32.042	21.187
2416.33		2856.27
3714.05		2065.2
2663.64		3186.29
3601.47		3582.94
3545.81
3065.52
3680.53
3529.92
