# Supplementary material for: KHSRP loss increases neuronal growth and synaptic transmission and alters memory consolidation through RNA stabilization
Source: Commun Biol. 2022 Jul 7;5:672. doi: 10.1038/s42003-022-03594-4 (PMC9262970; doi:10.1038/s42003-022-03594-4)
Supplement: Supplementary file 12 — Supplementary Data 18 [file 42003_2022_3594_MOESM12_ESM.xlsx]

## Sheet: Suppl Figure 2c
																																					SOURCE DATA FOR SUPPLEMENTARY FIGURE 2c
HIPPOCAMPUS mRNA copies
Argap5				Atrx				Cadps				Chm				Epha7				Fubp1				Gap43				Gpm6a				Gpm6b				Nrn1				Rac1				Slc1a2				Slc4a10
Khsrp+/+	Khsrp+/-	Khsrp-/-		Khsrp+/+	Khsrp+/-	Khsrp-/-		Khsrp+/+	Khsrp+/-	Khsrp-/-		Khsrp+/+	Khsrp+/-	Khsrp-/-		Khsrp+/+	Khsrp+/-	Khsrp-/-		Khsrp+/+	Khsrp+/-	Khsrp-/-		Khsrp+/+	Khsrp+/-	Khsrp-/-		Khsrp+/+	Khsrp+/-	Khsrp-/-		Khsrp+/+	Khsrp+/-	Khsrp-/-		Khsrp+/+	Khsrp+/-	Khsrp-/-		Khsrp+/+	Khsrp+/-	Khsrp-/-		Khsrp+/+	Khsrp+/-	Khsrp-/-		Khsrp+/+	Khsrp+/-
117.079	73.7309	155.803		55.0788	42.1676	89.1258		54.2137	58.0309	39.537		41.237	45.1617	67.347		168.409	126.338	333.366		326.436	424.171	548.381		454.639	779.807	1311.06		976.135	1961.17	958.27		392.184	278.669	469.974		961.143	623.339	1945.5		246.701	427.914	368.565		797.346	1251.29	1416.87		91.1252	15.5354
96.6838	156.668	243.058		54.1623	116.279	76.0864		85.7228	102.674	85.0124		35.731	83.9673	77.4825		59.0127	90.132	282.094		146.804	317.163	427.736		252.43	828.659	1827.97		766.356	1228.69	1074.69		332.734	597.337	588.857		1099.15	939.457	951.523		381.292	390.076	229.908		1160.85	1564.56	1936.04		51.7828	4.6554
99.813	136.591	149.44		59.2047	94.0328	85.8144		67.0966	100.518	90.8417		39.8493	82.684	103.506		76.283	308.444	197.222		201.903	346.949	574.913		272.367	1239.94	800.477		1024.7	1463.18	1517.73		426.198	507.858	500.028		1052.42	1424.2	1612.07		96.8454	270.75	385.063		1294.15	1568.57	1964.25		20.6948	2.63454
		152.309				92.037								111.959								519.551								1386.53								1514.29				268.939
																																						943.386
[truncated: 4 more columns]
