# Supplementary material for: KHSRP loss increases neuronal growth and synaptic transmission and alters memory consolidation through RNA stabilization
Source: Commun Biol. 2022 Jul 7;5:672. doi: 10.1038/s42003-022-03594-4 (PMC9262970; doi:10.1038/s42003-022-03594-4)
Supplement: Supplementary file 13 — Supplementary Data 19 [file 42003_2022_3594_MOESM13_ESM.xlsx]

## Sheet: Suppl Figure 4b
SOURCE DATA FOR SUPPLEMENTARY FIGURE 3b
AXON Length (µm)				DENDRITE LENGTH (µm)
Khsrp+/+	Khsrp+/-	Khsrp-/-		Khsrp+/+	Khsrp+/-	Khsrp-/-
455.724	613.275	117.048		107.884	291.441	117.921
718.034	123.296	45.2923		242.337	164.353	122.577
192.674	1734.4	47.6783		75.2055	174.575	168.414
1324.37	1199.89	586.558		167.579	167.139	189.923
16.9253	1200.87	85.9424		126.132	222.713	625.511
1865.46	476.175	1879.3		122.368	450.787	429.63
11.514		240.812		176.479	244.959	162.504
481.075	2325.78	15.0588		42.0258	229.793	584.268
512.247	376.194	752.908		83.026	210.982	116.455
849.552	1345.49	22.6461		68.5958	109.135	230.245
1051.28	1820.39	96.0315		97.0091	173.863	239.033
160.33	895.771	15.0588		88.2397	293.514	111.731
2015.88	382.832	167.869		156.072	312.239	196.835
869.036	360.463	969.723		254.793	172.709	237.635
1126.29	429.044	782.303		291.158	1196.93	116.735
1638.67	1011.63	566.857		235.728	482.102	297.49
127.048	557.702	140.335		39.6042	623.939	121.936
1400.66	1199.95	124.043		338.343	315.822	269.382
785.325	346.511	33.5739		143.801	173.507	426.126
290.2	374.092	18.2355		111.57	186.661	288.572
630.008	110.992	73.6649		190.91	111.921	279.076
119.26	830.102	72.0695		362.099	244.497	601.399
203.589	1262.73	74.7351		570.362	136.27	291.401
375.81	551.951	13.9068		353.406	324.403	202.48
82.1275	694.11	919.171		607.938	162.774	66.1934
557.988	400.793	887.932		271.961	233.437	129.769
1088.02	41.4475	107.403		832.551	144.368	136.122
220.749	103.565	313.454		525.305	196.151	423.311
277.251	525.937	1168.24		219.639	116.915	318.342
22.5671	1234.39	1871.51		571.966	160.009	288.34
48.1883	1201.28	837.076		693.57	160.68	285.197
58.6156	759.767	266.024		92.0574	116.522	411.51
258.927	3221.67	179.393		366.047	209.027	392.388
89.1885	633.69	108.73		198.916	244.219	860.849
133.058	50.3478	1629.91		108.516	542.592	1646.15
1295.53	2890.56	127.104		140.693	180.706	339.644
488.994	1645.59	30.9902		238.203	158.39	2555.26
95.744	67.8322	3317.41		288.551	268.629	1170.8
1437.81	523.199	26.8591		715.32	129.398	207.401
76.1543	1544.76	795.732		60.0117	190.146	150.786
42.9746	1353.09	327.115		350.668	278.348	292.042
57.0886	4209.76	65.798		208.841	283.207	21.4941
64.3309	3918.01	1329.85		112.018	235.728	132.469
165.921	80.7355	50.9369		878.449	166.488	325.115
1372.21	579.655	27.3363		208.263	101.077	338.842
130.952	549.453	14.5816		199.81	1004.21	111.189
129.873	245.893	50.262		647.226	209.027	72.994
1250.53	200.443	12.4751		138.271	347.194	196.052
1371.42	69.9918	25.4275		397.461	439.502	91.8337
3003.98	157.915	14.5816		371.763	158.101	385.585
1244.81	607.657	26.3819		377.948	443.413	300.369
23.3306	167.323	937.994		13.3505	248.762	255.696
299.688	92.1173	907.898		273.674	132.741	370.75
412.316	1368.84	1041.25		85.7639	697.149	234.187
918.107	2535.09	238.255		378.002	111.57	426.304
125.237	83.6614	1134.48		308.828	132.927	115.366
641.063	393.655	17.498		195.36	218.953	305.384
65.0944	759.222	4933.43		155.941	443.675	210.871
1089.69	421.141	16.6881		305.774	479.091	255.775
27.7808	270.73	281.685		46.6612	204.577	273.403
382.452	1409.44	111.466		136.428	103.619	431.716
241.077	1544.71	319.602		28.097	175.4	108.523
165.481	203.198	410.519		203.497	453.971	329.53
175.435	434.827	181.4		138.588	261.981	287.757
659.938	1242.13	722.098		225.3	94.8495	249.6
54.7912	660.788	706.894		146.539	93.7697	540.672
195.248	574.454	646.529		142.59	57.8521	200.802
326.466	1427.18	690.049		57.4049	176.348	293.296
35.3218	80.0442	227.621		217.611	232.041	173.234
13.2946	469.528	422.821		19.644	240.363	136.204
278.585	447.406	510.586		85.1856	745.129	99.1743
35.9899	296.098	2517.84		108.385	75.5218	128.338
97.2327	496.347	295.983		146.408	104.066	124.288
231.515	210.986	1132		103.881	120.209	731.154
1772.33	87.7174	801.683		57.8521	449.073	305.062
26.8659	328.977	274.462		167.317	84.1058	160.759
78.1546	291.698	473.49		100.063	121.419	184.755
39.8837	1235.38	307.55		71.9661	97.5873	278.926
90.113	129.094	2623.99		286.708	126.317	111.649
11.0136	24.555	183.958		185.565	78.4449	315.329
390.609	174.98	740.049		523.832	246.286	488.004
15.2565	1279.84	1762.74		191.226	132.927	301.804
559.515	279.601	339.045		766.802	262.274	283.37
24.0778	31.1839	2012.09		196.571	272.505	350.287
80.775	1369.18	534.618		197.257	110.251	211.219
87.8947	114.093	966.448		43.7381	89.4449	99.5696
66.6542	122.96	68.0858		659.943	55.6214	270.664
23.3142	1282.12	154.811		381.241	81.2658	210.428
203.398	1189.82	483.052		189.699	84.9976	80.0183
26.2469	643.653	570.493		857.201	159.258	300.618
1140.82	580.157	17.8566		268.853	422.984	402.723
66.6542	442.799	959.736		57.0886	780.372	171.721
985.8	169.172	1691.11		512.849	385.982	77.3188
120.007	3490.85	701.152		158.995	355.957	105.132
71.6606	838.438	5534.6		195.545	316.674	146.375
2095.57	797.143	3061.38		260.192	410.128	217.667
127.235	56.6413	4172.2		175.531	261.998	190.571
128.805	1442.02	5406.97		132.61	173.221	406.787
253.463	918.281	797.675		70.8863	235.132	260.547
123.651	31.1511	2589.6		234.201	335.867	356.787
20.8847	234.072	734.904		98.0889	237.346	552.474
32.4681	607.198	2772.68		64.0146	774.865	155.479
367.312	63.2471	104.076		69.9918	244.141	92.5086
116.337	754.127	5385.14		71.8351	322.41	199.304
1419.37	34.9304	3225.61		333.948	325.292	155.918
98.4051	2296	3537.92		161.471	154.811	122.256
2066.6	1032.74	2666.5		215.058	198.359	178.775
287.842	649.478	1411.32		325.363	234.511	139.56
155.756	33.3175	3501.22		129.371	187.346	130.321
32.685	693.251	407.182		164.71	69.6987	227.656
503.952	341.889	2011.98		229.75	178.222	428.65
	124.658	335.425		222.693	138.986	365.099
	181.655	595.836		123.078	43.7449	371.454
	13.6368	92.9367		448.68	181.217	418.638
		414.919		489.943	141.01	399.974
		1356.39		489.757	325.452	479.051
		2216.03		85.1856	114.267	191.786
		1755.91		135.981	234.704	399.578
		48.0736		299.11	116.373	172.194
		132.271		87.7925	84.8722	536.446
		579.495		465.162	107.436	264.31
		2172.66		114.513	423.346	525.58
				682.293	391.058	219.052
				150.359	265.668	192.786
				104.224	181.892	200.687
				344.844	251.23	100.047
				254.993	113.422	133.307
				151.24	198.678	112.334
				201.059	252.08	159.311
				336.903	200.102	225.617
				137.415	135.934	132.741
				108.309	495.195	169.291
				193.972	675.664	317.096
				772.132	44.1989	154.229
				184.244	154.578	128.16
				524.953	42.5792	246.155
				252.462		141.958
				241.337		143.408
				73.2013		109.858
				376.028		343.349
				159.373		194.913
				361.12		95.2967
				214.049		122.052
				150.802		232.674
				236.077		192.938
				116.588		125.422
				254.763		325.996
				46.8888		102.539
				95.8965	165.736	416.766
		285.127		207.989	286.741	193.833
		867.258		145.964	144.229	134.585
		347.985		219.948	508.013	176.665
		816.015		38.5476	121.815	302.927
		992.757		47.741	68.8465	395.857
		915.631		414.105	843.199	197.967
		462.108		172.531	202.629	148.066
		469.928		455.629	325.508	163.762
		724.035		148.12	245.446	141.158
		403.176		376.29	111.328	220.205
		845.825		141.249	27.2736	1100.92
		2430.83		317.281	76.3971	1268.16
		274.121		220.403	101.743	169.371
		1442.46		234.255	90.7348	444.886
		238.836		221.035	59.5249	410.638
		79.6557		85.9492	52.9711	316.154
		1586.58		234.702	132.083	304.633
		146.593		211.001	127.883	381.277
		627.134		169.608	76.3971	104.062
		1039.64		111.254	194.142	501.815
		1060.7		188.172	227.272	109.543
		952.236		118.627	125.784	164.331
		193.386		487.151	242.914	222.46
		525.675		242.654	380.681	539.65
				424.031	214.164	330.817
		950.13		239.731	91.6045	365.741
				240.363	241.429	196.555
		100.047		191.095	446.325	160.084
		600.233		168.212	131.723	199.978
		79.7387		147.488	129.368	543.979
		54.6726		246.602	953.431	329.058
		495.496		629.316	171.77	590.206
		16.2109		655.81	244.418	250.635
		2441.35		298.346	508.191	339.788
		7.86685		206.104	275.96	253.021
		170.126		939.54	314.393	320.03
		174.305		352.512	127.277	528.402
		2334.24		182.511	269.347	376.671
		88.8395		307.301	363.449	1083.09
				599.616	209.325	579.432
				220.719	376.877	234.108
				267.195	697.655	177.559
				216.847	436.44	176.217
				190.462	296.651	133.019
				153.334	269.28	490.281
				159.628	383.393	410.167
				341.953	316.256	281.56
				207.5	409.513	111.096
				202.787	120.727	188.554
				133.69		540.672
				188.619		200.802
				111.756		293.296
				127.08		173.234
				558.801
				337.187
				371.763
				25.1739
				153.781
				191.041
				206.921
				199.178
				391.298
				45.8977
				292.5
				69.9918
				83.3423
				348.563
				597.772
				195.491
				422.766
				369.418
				32.2309
				55.2453
				348.879
				170.186
				317.674
				15.5101
				206.366
				133.505
				137.061
				143.856
				23.7779
				71.2026
				79.1457
				183.174
				798.581
				417.237
				410.638
				178.6
				353.743
				136.913
				157.337
				144.269
				175.028
				216.141
				79.0299
				252.101
				245.665
				359.224
				248.644
				192.145
				292.751
				228.092
				121.55
				343.11
				63.8293
				173.294
				194.913
				183.722
				51.1114
				67.0687
				44.8179
				97.7726
				103.434
				228.409
				109.912
				455.683
				149.331
				52.3222
				139.536
				464.9
				272.409
				120.656
				424.478
				87.0289
				561.145
				119.576
				26.701
				39.6042
				337.765
				110.36
				43.2908
				134.323
				141.194
				309.406
				241.127
				94.4022
				199.494
				153.018
				488.809
				161.602
				179.534
				543.869
				297.899
				153.596
				184.802
				256.375
				273.62
				157.152
				214.109
				79.2084
				139.798
				522.25
				252.765
				223.01
				210.292
				150.226
				135.981
				151.807
				337.372
				267.249
				133.821
				150.858
				50.3015
				163.257
				139.891
				262.429
				45.5814
				92.848

## Sheet: Suppl Figure 4c
SOURCE DATA FOR SUPPLEMENTARY FIGURE 3c
AXON BRANCHES/µm				DENDRITE BRANCHES/µm
Khsrp+/+	Khsrp+/-	Khsrp-/-		Khsrp+/+	Khsrp+/-	Khsrp-/-
0.00438862	0.0179365	0.051261		0.0556153	0.0205874	0.0763223
0.00557077	0.0648845	0.0883152		0.0330119	0.0425912	0.0652651
0.0155703	0.0190267	0.0838956		0.0398907	0.0343692	0.0356265
0.00528553	0.0175016	0.0187535		0.0298367	0.0299152	0.0473876
0.0590832	0.0199855	0.0465428		0.0317128	0.0404108	0.0239804
0.00482455	0.0189006	0.0079817		0.0326883	0.0244018	0.0232758
0.0868508		0.0166105		0.028332	0.0326585	0.0307685
0.0103934	0.0150487	0.398438		0.0713847	0.0348139	0.0256731
0.00976092	0.0239238	0.0119536		0.0240888	0.0426577	0.051522
0.00588546	0.0178374	0.264946		0.0437345	0.0549778	0.0390888
0.00856099	0.0170293	0.0312398		0.0412332	0.0460132	0.0376517
0.0124743	0.015629	0.199219		0.0453311	0.0272559	0.0626505
0.00595273	0.0261211	0.0357422		0.0384438	0.0288241	0.0457236
0.0103563	0.0277421	0.0113434		0.031398	0.0231603	0.0378732
0.00799084	0.0279692	0.0115045		0.030911	0.0167094	0.0685313
0.00610251	0.0207586	0.0105847		0.0339374	0.0207425	0.0336146
0.0314842	0.0215169	0.035629		0.0504997	0.0144245	0.0574072
0.00785344	0.0175007	0.0241852		0.0295558	0.0221644	0.0334098
0.00636679	0.031745	0.0595701		0.0486784	0.0345807	0.0234672
0.0172295	0.0267314	0.109676		0.0537779	0.0375011	0.0311881
0.00634913	0.0720773	0.0542999		0.0471426	0.0446744	0.028666
0.0335402	0.0144561	0.0693775		0.0331401	0.0409003	0.0166279
0.00982371	0.0150468	0.0267612		0.0105196	0.0660454	0.0274536
0.00798276	0.0181175	0.143815		0.014148	0.0277433	0.0395101
0.0365286	0.0158476	0.0228467		0.0115143	0.024574	0.0755362
0.00716861	0.0249505	0.0202718		0.014708	0.0342705	0.061648
0.00735281	0.0965076	0.0744858		0.0156147	0.0207802	0.0587708
0.0135901	0.0386231	0.0191416		0.0228439	0.0203924	0.0236233
0.0108205	0.0190137	0.0179758		0.0409763	0.0256597	0.0282715
0.0886246	0.0186327	0.0149612		0.0174836	0.0312482	0.027745
0.0622558	0.0174813	0.0179195		0.0144181	0.0373413	0.0245444
0.0682412	0.0144781	0.0300725		0.0434512	0.0257462	0.0218707
0.0231726	0.0105535	0.0222974		0.0191232	0.0382726	0.0229365
0.0336366	0.0189367	0.0551826		0.020109	0.0245681	0.019748
0.0225466	0.0794474	0.0128842		0.0276457	0.016587	0.0170094
0.00771885	0.0145301	0.0708082		0.0355384	0.0221354	0.0264983
0.0102251	0.0188382	0.0968048		0.0335848	0.0568218	0.0105664
0.020889	0.117938	0.0117562		0.0311903	0.0260582	0.0179364
0.00765052	0.0229358	0.111694		0.0139798	0.0463686	0.0433942
0.0525249	0.0135943	0.0201073		0.0333268	0.0473321	0.0397915
0.0465391	0.0192153	0.0213992		0.0256653	0.0323336	0.0239692
0.0350333	0.0114021	0.0455941		0.02873	0.0353099	0.232622
0.0466339	0.0107197	0.0105275		0.0357085	0.0339374	0.0452936
0.0241079	0.0495445	0.117793		0.0136604	0.0480515	0.0246067
0.00947377	0.0189768	0.109744		0.038413	0.0494672	0.0236098
0.0305455	0.0181999	0.137159		0.0300285	0.020912	0.0629559
0.0230995	0.0325345	0.079583		0.0185407	0.0191363	0.0684988
0.00719695	0.0349226	0.160319		0.0216965	0.0172814	0.0357048
0.00802088	0.0571496	0.117983		0.0125799	0.0136518	0.0653355
0.00499338	0.0316626	0.137159		0.0134494	0.0189752	0.0233412
0.00803335	0.0181023	0.113714		0.0158752	0.0180419	0.0332924
0.0857243	0.0239059	0.0245204		0.149807	0.0241194	0.0312871
0.0133472	0.0325672	0.0264347		0.0255779	0.0376673	0.0323668
0.00727597	0.0175331	0.0278511		0.0349797	0.017213	0.0341607
0.00544599	0.0138062	0.0293803		0.0132274	0.0358519	0.0281489
0.0239546	0.0597647	0.0202736		0.0194283	0.0376146	0.0433403
0.00623964	0.0228627	0.114299		0.0153563	0.0411047	0.0294711
0.0307246	0.0197571	0.00831065		0.0320634	0.0202851	0.0379379
0.0110123	0.0213705	0.179769		0.0261631	0.0208729	0.0351872
0.0719922	0.0295497	0.0177503		0.0642932	0.0439932	0.0329184
0.0104588	0.01419	0.0538281		0.0513091	0.038603	0.020847
0.0124442	0.0135948	0.02816		0.071182	0.022805	0.0460732
0.012086	0.0393705	0.0170516		0.0442267	0.0198251	0.0212424
0.0114002	0.0229977	0.016538		0.0577251	0.0305366	0.0208509
0.00909176	0.0169064	0.0180031		0.0532623	0.0527151	0.0280449
0.0365022	0.0166468	0.0254635		0.0614171	0.0533221	0.0221946
0.0204868	0.0191486	0.0262943		0.063118	0.0691418	0.0298802
0.0153155	0.0161157	0.0173901		0.0522603	0.0340236	0.0238667
0.0566223	0.0499724	0.0527192		0.0413582	0.0387863	0.0288627
0.0752185	0.0170384	0.0402061		0.101812	0.0374434	0.0440516
0.0107687	0.0178809	0.0352536		0.0352172	0.0134205	0.0504163
0.0555711	0.0168863	0.0127093		0.0369055	0.0529648	0.0623354
0.0205692	0.0161178	0.0270286		0.0341511	0.0288279	0.0643666
0.0129581	0.0331776	0.0132509		0.0385056	0.0332754	0.0205155
0.00677075	0.0342007	0.0149685		0.0518564	0.0222681	0.0295022
0.0744438	0.0243178	0.0327914		0.0358601	0.0356694	0.037323
0.0511806	0.0137128	0.0211198		0.0399748	0.0329438	0.0433006
0.0752187	0.0153799	0.0227605		0.0416863	0.0204945	0.0322666
0.0443887	0.0232389	0.0137196		0.0313908	0.0474995	0.0537398
0.0907968	0.0814498	0.0217441		0.0431116	0.063739	0.022199
0.0102404	0.0228598	0.0243227		0.0229081	0.0203016	0.0184425
0.131092	0.0148456	0.0119133		0.0470647	0.0225688	0.0265073
0.00893631	0.0178826	0.0265451		0.0130412	0.0114384	0.0282316
0.0830641	0.0962035	0.0124249		0.0254361	0.0146786	0.0114192
0.0371402	0.0138769	0.0299279		0.0304172	0.0272106	0.0426098
0.0568862	0.0438239	0.0124166		0.0685901	0.0223601	0.0602594
0.0600112	0.0406636	0.0587494		0.0151528	0.0359574	0.0295569
0.0857846	0.0163791	0.0452164		0.00786904	0.0246106	0.0380178
0.0147494	0.0159688	0.0207017		0.010543	0.0235301	0.0624857
0.0380997	0.0170899	0.0105172		0.0093327	0.0188374	0.0299383
0.00964219	0.0172367	0.0560017		0.022317	0.0212774	0.024831
0.0300056	0.0203252	0.0197971		0.0700665	0.0128144	0.029117
0.00710083	0.0532003	0.0147832		0.0155991	0.0259079	0.0646673
0.0333314	0.0123179	0.0171147		0.0188685	0.0224746	0.066583
0.041864	0.0143123	0.00758862		0.0204556	0.0284204	0.0273271
0.0100211	0.0137993	0.0107794		0.0307465	0.0243826	0.0367534
0.0157189	0.0706198	0.0100666		0.022788	0.0305346	0.0262369
0.0310547	0.0145629	0.0105419		0.0226227	0.0519568	0.0294995
0.0157814	0.0130679	0.0137901		0.0282142	0.0255176	0.0268665
0.0242618	0.0963048	0.0166049		0.0213492	0.0267963	0.0224223
0.0478819	0.0384497	0.0122465		0.0305845	0.0337061	0.0217205
0.0307995	0.0164691	0.0122625		0.0312429	0.0116149	0.0385904
0.0108899	0.063244	0.0288251		0.0285748	0.024576	0.0756686
0.0171914	0.0132604	0.0107704		0.0417623	0.0279148	0.0301048
0.00845445	0.0858851	0.0130208		0.0209614	0.0276674	0.051309
0.0203241	0.0135017	0.0127193		0.0309653	0.025838	0.0245387
0.00822607	0.0203343	0.0108757		0.0278994	0.0201655	0.0279681
0.0138965	0.0215558	0.0148797		0.0245879	0.0341135	0.0429923
0.0192609	0.120057	0.0117102		0.0309188	0.0427017	0.0230201
0.0305951	0.0201947	0.0171913		0.0303564	0.0573899	0.021963
0.00793726	0.0292493	0.0119285		0.0261153	0.0224439	0.0303278
	0.0401097	0.0119252		0.0404144	0.0215849	0.0219119
	0.0330297	0.0151048		0.0324997	0.0457196	0.0188449
	0.293324	0.03228		0.0178301	0.022073	0.0214983
		0.0144607		0.0183695	0.0212751	0.0200013
		0.0140078		0.0183765	0.0153633	0.0208746
		0.0130865		0.0469563	0.0262543	0.0312849
		0.0130986		0.0367698	0.0213034	0.0225238
		0.0832057		0.0200595	0.0171861	0.0232296
		0.0302409		0.022781	0.0235648	0.0260977
		0.0138051		0.0128987	0.0465393	0.026484
		0.0133477		0.0261979	0.0188971	0.0285399
				0.00732823	0.0179002	0.0228256
				0.0199523	0.0150564	0.0363097
				0.0191894	0.0109955	0.0398631
				0.0115995	0.0119413	0.0499765
				0.0156867	0.0352665	0.0450089
				0.019836	0.0251664	0.0712162
				0.0248683	0.019835	0.0564933
				0.00890464	0.0199898	0.0265937
				0.0218317	0.0220695	0.0301339
				0.0369314	0.0121164	0.0295349
				0.0154661	0.0148003	0.0252289
				0.0103609	0.067875	0.0194516
				0.0108552	0.0323461	0.062422
				0.00952466	0.0704569	0.0203124
				0.011883	0.0301685	0.042266
				0.0124308	0.0244123	0.0557849
				0.0273219	0.0208003	0.0455133
				0.0132969	0.00984227	0.0203874
				0.0250983	0.0328367	0.0256525
				0.016615	0.0871504	0.0524677
				0.0233591	0.00948768	0.0327729
				0.0265248	0.00987025	0.0257871
				0.0127077	0.00614424	0.0414641
				0.0257316	0.0203711	0.0318923
				0.0196261	0.0538948	0.0245402
				0.0213271	0.109996	0.0292572
				0.0208558	0.0130895	0.016796
				0.0144238	0.0491434	0.0309545
				0.013702	0.0440845	0.0668722
				0.0136396	0.0671988	0.0226417
				0.0518839	0.0943911	0.0198068
				0.0418927	0.022713	0.0227355
				0.0144891	0.0234589	0.0252567
				0.0115921	0.026179	0.0405225
				0.0109738	0.0154526	0.0305321
				0.0135026	0.0308001	0.0212528
				0.0132876	0.0238504	0.0227061
				0.0141594	0.0205834	0.019075
				0.0157589	0.0105075	0.0141938
				0.0136114	0.0280159	0.029521
				0.0128066	0.0327495	0.0269732
				0.0180967	0.02071	0.0219171
				0.0116348	0.0134431	0.0158151
				0.0127822	0.0455501	0.0229785
				0.00947863	0.0231897	0.0078683
				0.0176878	0.0167815	0.028829
				0.0179769	0.023287	0.025906
				0.0212571	0.0245481	0.0365153
				0.0168596	0.0236132	0.0304264
				0.0102638	0.0217423	0.0359615
				0.0164844	0.0190844	0.0222366
				0.0141499	0.0471413	0.0241826
				0.012514	0.0297015	0.0273418
				0.0166415	0.0247628	0.0305258
				0.010466	0.0429953	0.0374803
				0.0118898	0.0212271	0.0350039
				0.0135604	0.0215006	0.00919153
				0.0121654	0.0206214	0.0273508
				0.00953416	0.0269677	0.0169432
				0.00914899	0.0297088	0.0478784
				0.0134073	0.0234746	0.0264871
				0.0242596	0.022134	0.0316179
				0.00957916	0.0293031	0.0281224
				0.00851035	0.0496989	0.02271
				0.0109582		0.0212387
				0.00976241		0.0267752
				0.00667094		0.0155324
				0.0135919		0.0341723
				0.0149703		0.0281597
				0.0184462		0.0340489
				0.0157512		0.0375886
				0.0195651		0.0203965
				0.0187937		0.0219423
				0.0116975		0.0284131
				0.0144578		0.0450061
				0.0197251		0.0424282
				0.01496		0.0221946
				0.0159051		0.0398402
				0.0357923		0.0272762
				0.0393453		0.0230902
				0.0143164
				0.02076
				0.0107595
				0.0397237
				0.0130055
				0.0157034
				0.019331
				0.0150619
				0.012778
				0.0217876
				0.0102564
				0.0285748
				0.0239974
				0.0229514
				0.0150559
				0.0102307
				0.0212884
				0.0216557
				0.0930784
				0.0543033
				0.0257969
				0.0235037
				0.0283309
				0.128948
				0.0290746
				0.0299614
				0.0364801
				0.0278056
				0.0841117
				0.0561777
				0.0505397
				0.038215
				0.0125222
				0.0239672
				0.0219171
				0.0167973
				0.0254422
				0.0292156
				0.0317789
				0.041589
				0.0342802
				0.0416395
				0.0379603
				0.0357
				0.0325647
				0.0278378
				0.0241309
				0.0416352
				0.0307428
				0.0263052
				0.0411353
				0.0262307
				0.0313336
				0.0173116
				0.0256525
				0.027215
				0.0586953
				0.0596403
				0.08925
				0.0613669
				0.058008
				0.0306468
				0.0363928
				0.0109725
				0.0401792
				0.0382247
				0.0286664
				0.015057
				0.0293676
				0.0414401
				0.0164908
				0.0229809
				0.0160386
				0.0334515
				0.112355
				0.100999
				0.0236851
				0.0181225
				0.0461992
				0.0223342
				0.0212474
				0.022624
				0.0248831
				0.0317789
				0.0250634
				0.0326759
				0.0184121
				0.0185641
				0.0222799
				0.0165481
				0.0134274
				0.0195318
				0.0324672
				0.0351048
				0.036547
				0.0254531
				0.00934104
				0.0504997
				0.0429191
				0.0172331
				0.0237375
				0.0313887
				0.0285318
				0.0266265
				0.0367698
				0.0395239
				0.0266768
				0.0187091
				0.0298907
				0.0198863
				0.0397602
				0.0245012
				0.0357421
				0.034295
				0.0658163
				0.0430812

## Sheet: Suppl Figure 4e
SOURCE DATA FOR SUPPLEMENTARY FIGURE 3e
SPINE DENSITY (SPINES/10 µm)
Khsrp+/+	Khsrp-/-
16.2	19.3
12.2	17.7
16.6	23.3
15.1	13.7
9.5	18.9
13	12.4
13.6	9.5
8.7	13.6
6.4	20.4
17	14.4
13.3	9.3
13.2	11.5
13.4	14.9
8.2	12.6
10.7	12.2
8.3	19.6
12.7	12.7
12.3	15.5
14.4	19.6
12.6	12.7
8.4	15.5
11.9	10.9
12.4	11
10	9.3
11	15

## Sheet: Suppl Figure 4f
SOURCE DATA FOR SUPPLEMENTARY FIGURE 3f
SYNAPSES/10 µm			% COLOCALIZED
Khsrp+/-	Khsrp-/-		Khsrp+/-	Khsrp-/-
4.75888	10.805		53.3333	55
2.70189	10.6312		66.6667	68.75
2.73556	8.94673		44.4444	72.7273
2.35911	7.77977		55.5556	46.1538
2.30415	7.93884		44.4444	66.6667
2.76932	7.57863		60	75
1.43855	6.82716		57.1429	68.4211
3.47088	5.98444		66.6667	55
2.4603	7.14982		72.7273	68.1818
2.64933	6.68896		54.5455	69.2308
3.28138	7.41046		75	66.6667
2.58314	7.72698		37.5	54.1667
6.26067	5.78927		27.2727	80
4.56413	6.51163		58.3333	57.1429
4.91756	7.15859		64.7059	69.2308
5.18807	8.16024		56.25	59.0909
7.32303	7.99543		61.1111	92.8571
4.9173	7.14678		72.7273	92.3077
4.83559	6.6568		50	66.6667
9.67458	11.486		36.3636	87.5
4.38476	7.72201		68.75	77.7778
2.23797	6.53595		66.6667	78.2609
3.48619	4.61831		46.1538	76.4706
4.42122	9.84252		45.4545	46.6667
7.26663	8.37822		46.1538	57.1429
4.54545	8.27934		55.5556	69.5652
6.87702			64.7059
