# Supplementary material for: KHSRP loss increases neuronal growth and synaptic transmission and alters memory consolidation through RNA stabilization
Source: Commun Biol. 2022 Jul 7;5:672. doi: 10.1038/s42003-022-03594-4 (PMC9262970; doi:10.1038/s42003-022-03594-4)
Supplement: Supplementary file 14 — Supplementary Data 21 [file 42003_2022_3594_MOESM14_ESM.xlsx]

## Sheet: Suppl Figure 6a-c
SOURCE DATA FOR SUPPLEMENTARY FIGURE 5a-c
ZERO MAZE DAY 5 (% time in Open Arm)				ZERO MAZE DAY 1 (5 min – distance [cm])				ZERO MAZE DAY 1 (5 min – velocity [cm/s])
Khsrp+/+	Khsrp+/-	Khsrp-/-		Khsrp+/+	Khsrp+/-	Khsrp-/-		WT	KHSRP+/-	KHSRP-/-
29.4183	33.4668	26.8268		4004.4	5559.57	4907.33		13.348	18.5298	16.4015
36.2807	41.0522	50.1613		4505.73	5510.07	5321.3		15.0191	18.3669	17.7456
42.298	35.0684	44.389		4167.77	5600.44	4076.73		13.8926	18.6681	13.6926
47.125	30.7418	30.3526		4770.81	5096.16	5394.93		15.9027	17.0631	18.1445
50.0723	31.9987	42.687		4090.15	5511.9	5845.43		13.6429	18.5358	19.7172
37.4373	30.3971	37.8712		3334.69	6636.39	4319		11.1181	22.1682	14.3967
41.8973	28.8177	42.8317		4597.13	5663.96	4570.55		15.3238	19.0046	15.2352
30.7641	34.935	44.6558		3450.9	5311.5	3996.33		11.5467	17.8219	13.7904
43.6993	43.766	40.4404		5149.73	5390.63	16255.5		17.1658	18.0875	54.185
35.035	40.2737	37.8156		4704.83	5642.85	5106.35		15.6863	18.9337	17.0287
30.8531		9.08686		4566.49		3958.07		15.4189		13.1936
50.6507		21.2212		18854.3		5783.45		62.8476		19.276
28.4062		36.0693		3924.42		4968.22		13.1149		16.8246
41.497		58.97		8115.07		5979.94		27.0503		19.9442
23.2121		20.654		5482.61		3396.71		18.2917		11.3641
38.95		28.8177		3964.65		4037.29		13.2155		13.4606
33.567		31.8763		3478.65		4259.83		11.6032		14.1995
36.0583		29.2403		4760.06		4514.69		15.8669		15.2594
30.1635		39.1836		4666.67		5978.84		15.5607		19.9672
39.9623		41.6194		3994.45		6975.06		13.448		23.2761
40.5627		36.4031		4645.95		5099.66		15.4951		16.9989
34.1007		32.7327		4040.38		7004.19		13.4679		23.3473
25.7813		37.9713		4291.77		6063.59		14.3059		20.212
34.4567		31.1756		5138.54		5380.95		17.1266		17.9525
30.6195		19.3972		5326.93		4874.53		17.8617		16.3028
26.3486				5410.26				18.0342
35.58				7012.53				23.3933
42.2645				5803.72				19.3522

## Sheet: Suppl Figure 6d
SOURCE DATA FOR SUPPLEMENTARY FIGURE 5d
TRACE RESPONSE TRAINING (% freezing)
Khsrp+/+ male							Khsrp+/+ female							Khsrp+/- male							Khsrp+/- female							Khsrp-/- male							Khsrp-/- female
Trace 1	Trace 2	Trace 3	Trace 4	Trace 5	Trace 6	Trace 7	Trace 1	Trace 2	Trace 3	Trace 4	Trace 5	Trace 6	Trace 7	Trace 1	Trace 2	Trace 3	Trace 4	Trace 5	Trace 6	Trace 7	Trace 1	Trace 2	Trace 3	Trace 4	Trace 5	Trace 6	Trace 7	Trace 1	Trace 2	Trace 3	Trace 4	Trace 5	Trace 6	Trace 7	Trace 1	Trace 2	Trace 3	Trace 4	Trace 5	Trace 6	Trace 7
3.33	33.33	36.67	73.33	83.33	80	86.67	13.33	33.33	30	46.67	66.67	66.67	26.67	6.67	16.67	26.67	23.33	43.33	63.33	70	0	40	83.33	70	90	93.33	100	6.67	26.67	56.67	66.67	40	86.67	100	10	46.67	80	46.67	83.33	73.33	93.33
0	6.67	40	66.67	90	30	23.33	0	30	70	80	86.67	90	73.33	0	13.33	76.67	86.67	73.33	93.33	93.33	0	20	16.67	63.33	83.33	93.33	93.33	0	36.67	90	96.67	90	100	100	10	66.67	83.33	100	100	100	96.67
0	20	46.67	66.67	46.67	83.33	83.33	13.33	43.33	36.67	73.33	86.67	93.33	66.67	0	3.33	33.33	66.67	70	70	90	6.67	63.33	56.67	66.67	100	100	96.67	23.33	66.67	100	86.67	90	100	93.33	3.33	56.67	83.33	73.33	100	96.67	70
10	16.67	66.67	80	66.67	60	40	16.67	66.67	96.67	93.33	100	100	76.67	0	0	23.33	53.33	63.33	80	90	0	20	56.67	56.67	70	93.33	100	30	86.67	83.33	93.33	80	100	100	26.67	60	90	100	100	100	100
13.33	36.67	90	86.67	86.67	100	100	0	26.67	26.67	60	66.67	50	26.67	3.33	26.67	30	66.67	73.33	83.33	83.33	6.67	33.33	80	93.33	93.33	100	93.33	0	63.33	90	96.67	100	100	100	3.33	36.67	43.33	73.33	40	20	73.33
0	10	23.33	30	73.33	80	20								0	36.67	86.67	100	100	100	100								6.67	36.67	73.33	96.67	96.67	93.33	100

## Sheet: Suppl Figure 6e
SOURCE DATA FOR SUPPLEMENTARY FIGURE 5e
TEST DAY TRACE CONDITIONING (% freezing)
Khsrp+/+ male	Khsrp+/+ - female	Khsrp+/- male	Khsrp+/- female	Khsrp-/- male	Khsrp-/- female
90	86.67	83.33	86.67	76.67	13.33
76.67	93.33	100	96.67	46.67	100
83.33	83.33	76.67	100	53.33	23.33
86.67	93.33	76.67	46.67	63.33	40
90	93.33	23.33	50	90	90
86.67		93.33		43.33
