# Supplementary material for: KHSRP loss increases neuronal growth and synaptic transmission and alters memory consolidation through RNA stabilization
Source: Commun Biol. 2022 Jul 7;5:672. doi: 10.1038/s42003-022-03594-4 (PMC9262970; doi:10.1038/s42003-022-03594-4)
Supplement: Supplementary file 15 — Supplementary Data 20 [file 42003_2022_3594_MOESM15_ESM.xlsx]

## Sheet: Suppl Figure 5b
SOURCE DATA FOR SUPPLEMENTARY FIGURE 4b
SYNAPSE DENSITY (Fold-Change relative to Khsrp+/+)
Khsrp+/+	Khsrp-/-	Khsrp-fl/fl	Khsrp-fl/fl x Syn1Cre
0.780967	1.90635	1.45519	2.05705
0.806307	1.94371	1.54617	2.16347
0.829043	1.95562	1.7572	2.37681
0.886461	2.0349	1.41673	2.53492
1.02375	2.09944	1.47548	2.61548
1.17095	2.10381	1.49911	2.63287
1.24165	2.41083	1.62967	2.65508
1.45528	2.57278	1.67291	2.97999
0.764914	2.61401	1.39892	3.03908
1.24079	2.64913	1.48354	1.9354
1.15489	2.49548	1.74211	1.95603
0.614185		1.79811
1.0308
