# Supplementary material for: KHSRP loss increases neuronal growth and synaptic transmission and alters memory consolidation through RNA stabilization
Source: Commun Biol. 2022 Jul 7;5:672. doi: 10.1038/s42003-022-03594-4 (PMC9262970; doi:10.1038/s42003-022-03594-4)
Supplement: Supplementary file 16 — Supplementary Data 22 [file 42003_2022_3594_MOESM16_ESM.xlsx]

## Sheet: Suppl Figure 7a
SOURCE DATA FOR SUPPLEMENTARY FIGURE 6a
RECOGNITION INDEX (%)
Khsrp+/+	Khsrp+/-	Khsrp-/-
9.20314	68.2353	72.5275
53.1401	78.4131	64.3243
52.8721	69.2857	86.7596
62.8099	43.8095	87.3077
62.069	42.446	83.1063
75.8065	58.0247	81.3333
76.5101	75.6098	85.7988
67.0695	74.1936	64.5889
100	65.6109	79.1111
82.1429	88.3436	69.3694
0		37.6761
43.2271		69.7933
96.4286		52.5252
65.2542		62.3632
56.0606		64.6342
4.66667		36.3248
47.3684		55.4007
16.6667		93.4306
47.5138		95.0549
70.4402		37.5758
71.1765		67.3511
33.9713		55.4084
70.8185		69.697
58.1683		67.7019
52.8958		69.928
49.0196
51.7375
74.739

## Sheet: Suppl Figure 7b
SOURCE DATA FOR SUPPLEMENTARY FIGURE 6b
LOCATION PREFERENCE (%)
Khsrp+/+	Khsrp+/-	Khsrp-/-
54.1606	49.187	52.0599
49.697	19.802	50
36.8732	69.3009	67.9245
27.3196	41.8605	20.6896
21.0526	60	27.0271
30.851	38.5057	36.5853
41.0714	53.0488	58.1081
59.7884	60.5634	48.9247
56.6038	46.0265	49.4773
19.403	55.2419	88.2576
0		36.0947
70.2703		64.2686
40.9836		69.4445
37.2807		75.0413
74.0741		72.9508
32.0261		81.685
48.8506		64.3357
65.4292		46.6667
39.3258		33.5938
35.7576		39.4118
58.6777		57.8948
43.5294		42.9799
67.5497		56.9893
26.4526		30.3192
75.4491		45.1404
49.5751
49.867
56.6038

## Sheet: Suppl Figure 7c
SOURCE DATA FOR SUPPLEMENTARY FIGURE 6c
DURATION AT NOVEL OBJECT (sec)
Khsrp+/+	Khsrp+/-	Khsrp-/-
5.47214	3.87054	17.6176
22.022	44.8448	15.8826
27.027	19.4194	16.6166
5.07174	3.06974	15.1485
1.2012	3.93727	20.3537
3.13647	3.13647	4.07074
22.8228	14.4811	9.67634
14.8148	1.53487	32.4992
2.6026	9.67634	23.7571
3.06974	19.2192	30.8308
0		7.14047
14.4811		29.296
1.8018		6.94027
5.13847		19.019
2.46914		24.7581
0.934268		11.3447
30.6306		10.6106
9.07574		8.54187
11.4781		11.5449
7.47414		8.27494
8.07474		21.8886
9.47614		33.5002
13.2799		3.06974
15.6823		29.0958
9.14248		32.4324
8.34168
8.94228
23.8906

## Sheet: Suppl Figure 7d
SOURCE DATA FOR SUPPLEMENTARY FIGURE 6d
FREQUENCY (%)
Khsrp+/+	Khsrp+/-	Khsrp-/-
8	5	29
41	28	28
38	21	47
12	5	35
4	4	64
5	4	9
39	16	29
16	3	68
4	16	74
5	22	60
0		20
21		61
3		7
9		19
3		39
3		10
37		11
19		14
19		26
10		24
5		58
15		55
18		6
29		74
13		90
10
17
35

## Sheet: Suppl Figure 7e
SOURCE DATA FOR SUPPLEMENTARY FIGURE 6e
DISTANCE TRAVELED (cm)
Khsrp+/+	Khsrp+/-	Khsrp-/-
1645.93	1324.79	2762.99
1566.35	1957.29	2348.52
1324.18	2106.74	2531.34
1021.9	1666.26	2296.69
1785.37	405.532	2263.94
1874.54		2169.68
1514.39	1476.17	2187.35
1253.42	2234.64	1810.43
1200.19	1865.5	2218.32
2055.36	1531.81	1697.52
1470.17	1401.77	2018.05
1506.33		2127.7
1786.37
		1249.69
1115.72		1852.75
1292.4		1440.88
1728.55		1413.03
1222.58		1953.79
1599.97		2162.63
1470.46		2706.46
1634.14		2540.15
2397.07		2057.77
2020.7		1795.26
1217.99		2406.29
1706.79		2980.27
2042.27

## Sheet: Suppl Figure 7f
SOURCE DATA FOR SUPPLEMENTARY FIGURE 6f
VELOCITY (cm/sec)
Khsrp+/+	Khsrp+/-	Khsrp-/-
4.15168	4.41549	9.21101
6.05791	6.52359	7.82928
5.53258	7.02794	8.31299
5.22058	6.17125	7.30854
4.41346	1.50195	7.31302
3.40597	4.92001	6.97995
5.95055	7.44795	7.22448
6.24914	6.21765	6.06106
4.1776	5.67328	7.39359
6.85043	5.19166	5.65777
4.90004		6.76823
5.02053		7.09156
5.9539		4.16611
3.36475		6.17651
4.5592		4.80345
3.71866		4.71061
4.30753		4.90206
5.7612		6.44738
4.0748		6.46847
5.33264		9.05882
5.44654		8.53267
7.98936		6.86151
6.73493		5.98354
4.05951		8.02007
5.68866		9.93312
6.80682
