# Supplementary material for: KHSRP loss increases neuronal growth and synaptic transmission and alters memory consolidation through RNA stabilization
Source: Commun Biol. 2022 Jul 7;5:672. doi: 10.1038/s42003-022-03594-4 (PMC9262970; doi:10.1038/s42003-022-03594-4)
Supplement: Supplementary file 17 — Supplementary Data 23 [file 42003_2022_3594_MOESM17_ESM.xlsx]

## Sheet: Suppl Figure 8b
SOURCE DATA FOR SUPPLEMENTARY FIGURE 7b
Khsrp+/+						Khsrp+/-						Khsrp-/-
Olfactory	Tactile	Olfactory	Tactile	Olfactory	Tactile	Olfactory	Tactile	Olfactory	Tactile	Olfactory	Tactile	Olfactory	Tactile	Olfactory	Tactile	Olfactory	Tactile
6	6	6	11	7	12	6	13	6	6	12	12	6	10	9	7	9	11
8	8	6	6	7	7	6	19	6	6	11	8	7	21	6	16	23	10
6	14	6	6	10	7	6	9	6	6	11	10	6	7	7	9	14	7
6	16	6	6	18	7	6	6	6	6	8	7	6	6	6	10	17	11
6	17	6	10	14	9	6	6	6	6	7	11	9	16	7	16	7	7
6	21	6	22	18	21
	8		6		6
	9		6		11
